# Supplementary material for: Nicotinamide Mononucleotide Alleviates LPS-Induced Inflammation and Oxidative Stress via Decreasing COX-2 Expression in Macrophages
Source: Front Mol Biosci. 2021 Jul 6;8:702107. doi: 10.3389/fmolb.2021.702107 (PMC8290259; doi:10.3389/fmolb.2021.702107)
Supplement: Supplementary file 2 [file DataSheet1.xlsx]

## Sheet: Table S1
Table S1. The sequences of primers used in this study.
Species	Primer	Sequence
Mouse	M-qPCR-ACTB-F	CCAGACCCGCCACCAGTTCG
Mouse	M-qPCR-ACTB-R	TAGAGCCCGGGGAGCATCGT
Mouse	M-qPCR-IL-6-F	TCCTCTCTGCAAGAGACTTCC
Mouse	M-qPCR-IL-6-R	CTGCAAGTGCATCATCGTTGT
Mouse	M-qPCR-IL-1β-F	GCCACCTTTTGACAGTGATGAG
Mouse	M-qPCR-IL-1β-R	AAGGTCCACGGGAAAGACAC
Mouse	M-qPCR-cox-2-F	AAGCGAGGACCTGGGTTCAC
Mouse	M-qPCR-cox-2-R	ACACCTCTCCACCAATGACCTG
Mouse	M-Cox-2-KD1-F	TGCACAGGATTTGACCAGTATATTCAAGAGATATACTGGTCAAATCCTGTGCTTTTTTC
Mouse	M-Cox-2-KD1-R	TCGAGAAAAAAGCACAGGATTTGACCAGTATATCTCTTGAATATACTGGTCAAATCCTGTGCA
Mouse	M-Cox-2-KD2-F	TGCCGTACACATCATTTGAAGAATTCAAGAGATTCTTCAAATGATGTGTACGGTTTTTTC
Mouse	M-Cox-2-KD2-R	TCGAGAAAAAACCGTACACATCATTTGAAGAATCTCTTGAATTCTTCAAATGATGTGTACGGCA
Mouse	M-Cox-2-F	CCGCTCGAGGCCACCATGCTCTTCCGAGCTGTGCTG
Mouse	M-Cox-2-R	TGCTCTAGATTACTTATCGTCGTCATCCTTGTAATCCAGCTCAGTTGAACGCCTTTTG

## Sheet: Table S2
Table S2. A total of 458 metabolites was identified with LC-MS/MS
Compound Name	PBS1	PBS2	PBS3	PBS4	PBS5	LPS1	LPS2	LPS3	LPS4	LPS5
Xanthosine	46637.9	40947.1	47776.2	43214.9	40071.2	541713	494273	484700	488522	579630
Xanthine	134784	76006	N/F	210706	65124	4813764	3876955	3861254	3854936	4888262
Val-Val	3201596	2962517	3044301	2954643	2840199	2650446	2777339	2557909	2615217	2858419
Val-Pro	2.63811e+07	2.60264e+07	2.61759e+07	2.49963e+07	2.41959e+07	2.82714e+07	2.65177e+07	2.65049e+07	2.76177e+07	2.7625e+07
Val-Lys	2.41084e+08	2.21197e+08	2.26383e+08	2.20475e+08	2.10371e+08	2.46648e+08	2.21021e+08	2.20529e+08	2.26185e+08	2.47904e+08
Val-Arg	1.82156e+06	1.61072e+06	1.59115e+06	1.4601e+06	1.51879e+06	2.3769e+06	2.2444e+06	2.63824e+06	1.77896e+06	2.39503e+06
Urocanic acid	3.93761e+07	1.88443e+07	2.34546e+07	3.62607e+07	2.31132e+07	5.92132e+07	4.27035e+07	5.75823e+07	3.21627e+07	3.97173e+07
Uridine triphosphate	3399454	2615771	3144529	4030616	2588695	7266522	5645907	5517042	5503557	8389363
Uridine diphosphate-N-acetylglucosamine	1.49928e+07	1.37675e+07	1.49442e+07	1.459e+07	1.16613e+07	1.45198e+07	1.32459e+07	1.24394e+07	1.27699e+07	1.50169e+07
Uridine diphosphate glucuronic acid	534048	407638	487300	518666	368412	2.52783e+06	2.08315e+06	2.00913e+06	1.81995e+06	2.59699e+06
Uridine diphosphate glucose	9162338	8441010	9919675	9430282	7240628	15129090	12891657	12360930	11732400	14659650
Uridine 5'-monophosphate-1	169856	140491	150778	139810	128090	187532	143402	174528	166111	186147
Uridine 5'-diphosphate	79699284	58350884	64048627	66522584	57239274	148689765	129220672	117106639	116253582	144701422
Uric acid	6983	43534	30175	7791	60995	31750	24609	26277	25604	28493
UDP-N-acetyl-D-galactosamine	9.69068e+07	8.00617e+07	8.19936e+07	8.31493e+07	7.6057e+07	1.14853e+08	1.02435e+08	9.48401e+07	9.41806e+07	1.14926e+08
Tris-HCl(Chemical)	1.24173e+08	8.09776e+07	1.2209e+08	9.95358e+07	9.00732e+07	1.2156e+08	9.21156e+07	8.15148e+07	5.40467e+07	7.51111e+07
Trimethylamine N-oxide(TMAO)	8.68892e+07	6.94593e+07	7.96265e+07	8.08611e+07	7.46509e+07	8.24511e+07	7.76694e+07	7.81542e+07	7.94325e+07	8.3541e+07
Trigonelline	5.8752e+07	5.01921e+07	5.181e+07	5.09073e+07	4.62454e+07	6.99782e+07	6.14038e+07	5.9317e+07	5.76455e+07	7.14575e+07
Triethanolamine(chemical)	6.63121e+07	5.62363e+07	5.83731e+07	5.35324e+07	4.95403e+07	8.24436e+07	6.1215e+07	7.91064e+07	5.75726e+07	5.56891e+07
trans-Hexadec-2-enoyl carnitine	1.81146e+08	1.89855e+08	1.761e+08	1.73288e+08	1.60921e+08	7.28594e+07	6.76802e+07	6.49148e+07	6.26367e+07	7.279e+07
Tiglic acid	4784845	4368225	4162550	4074360	3940656	4852427	4062120	3971410	3574228	5064456
Thymidine 5'-triphosphate	471905	355954	340292	427346	301440	327290	306591	273754	281386	367834
Thr-Pro	6.83665e+06	6.16537e+06	6.32129e+06	5.22254e+06	5.12373e+06	9.5006e+06	8.33995e+06	8.50983e+06	8.24574e+06	9.12261e+06
Thr-Gly	3.46731e+06	3.71285e+06	3.18618e+06	2.73471e+06	2.99743e+06	4.02798e+06	3.38911e+06	3.47615e+06	3.21288e+06	3.65377e+06
Thr-Glu	3.29057e+07	2.92054e+07	2.88677e+07	2.82032e+07	2.59399e+07	2.1822e+07	2.01427e+07	1.89518e+07	1.83513e+07	2.2777e+07
Thr-Cys	1.01462e+07	7.92007e+06	8.17046e+06	8.35753e+06	7.51481e+06	1.10231e+07	9.56238e+06	8.58237e+06	9.0432e+06	1.11582e+07
Thiamine	3.10827e+06	4.78911e+06	4.61091e+06	3.04579e+06	4.56528e+06	7.21143e+06	8.41173e+06	6.69136e+06	7.96172e+06	8.20553e+06
Tetradecanoylcarnitine (predicted)	1.36636e+08	1.44442e+08	1.29361e+08	1.28858e+08	1.19997e+08	7.52745e+07	6.94997e+07	6.863e+07	7.05842e+07	7.68388e+07
Taurine	2.91667e+09	2.59909e+09	2.62684e+09	2.64741e+09	2.51868e+09	2.82597e+09	2.68035e+09	2.5071e+09	2.61813e+09	2.8503e+09
Sulforaphane	2091373	1783610	1793802	2021333	1778001	2174221	2591304	2163085	2037873	2389243
Succinylcarnitine-2	3984796	3744185	3561245	3407258	2954315	4943468	3878184	3900039	3709809	4537054
Succinylcarnitine-1	1697819	1675940	1557584	1368058	1499044	2039022	1945725	2026511	1765619	2089686
Succinic acid/Methylmalonic acid	4174394	4014373	4077961	4027958	3588557	21168921	19452466	19228617	19362052	21464866
Sphingosine	8.47099e+07	7.96809e+07	7.83238e+07	7.73207e+07	7.12209e+07	6.84661e+07	6.00472e+07	6.39975e+07	6.0519e+07	6.89609e+07
Sphinganine	9.05393e+06	1.0313e+07	1.02123e+07	9.10534e+06	8.20095e+06	9.02837e+06	9.02109e+06	8.86167e+06	8.72003e+06	9.82641e+06
Spermidine	4.68675e+09	5.12605e+09	5.29642e+09	3.68482e+09	3.99013e+09	5.90056e+09	4.32022e+09	7.29192e+09	3.48513e+09	4.05804e+09
S-Methyl GSH(S-methylglutathione; L-L-Homoglutathione)-2	97176897	94094728	93664513	88907340	85703808	38541297	36445268	34797262	33637253	35961956
S-Methyl GSH(S-methylglutathione; L-L-Homoglutathione)-1	41745208	37696124	39940162	31504579	33521903	40535349	28467738	46447633	36289974	32368371
Serotonin	2033968	2092830	1962517	1917240	1910127	2806092	2189401	2318688	2295584	2438362
Ser-Met	4584165	3804322	3881981	3640226	3328328	4525209	4090120	4055063	3750023	4658756
Ser-Arg	1797436	1372187	1375645	1464026	1285467	1353547	1222640	1157063	1058615	1269453
S-Adenosylmethionine	48116.5	74675	74945.9	99023.2	70659.5	128044	133728	83304.1	120973	112365
S-Adenosylhomocysteine	994849	991680	1.06777e+06	808123	845811	699266	588043	968255	734422	548301
S-(1,2-DICARBOXYETHYL)GLUTATHIONE	1.79388e+07	1.66112e+07	1.3761e+07	1.27019e+07	1.12898e+07	4.03037e+07	3.31492e+07	2.31334e+07	3.278e+07	4.19157e+07
S-(-)-Carbidopa	1434581	2491341	2102240	708252	1323063	3296097	2334670	1505411	2494087	2618680
ribulose 1,5-bisphosphate	665284	322786	510736	628372	360449	1569712	1460762	1615598	1377730	1030987
Pyruvic acid	21279	15632	11679	14559	10866	64802	57624	57887	68344	68727
Pyroglutamic acid (5-oxoproline)	9.29115e+08	8.12153e+08	8.40306e+08	8.15541e+08	1.1349e+09	1.11378e+09	9.74377e+08	9.71042e+08	9.40026e+08	1.10364e+09
Pyridoxalphosphate	245545	218340	241790	275595	190895	306917	270747	272278	195474	260116
Pyridoxal/2-Amino-3-methoxy-benzoic Acid	1.22575e+07	1.05565e+07	1.0711e+07	1.11281e+07	1.09419e+07	1.56877e+07	1.44061e+07	1.79627e+07	1.49214e+07	1.57164e+07
Pyridoxal 5'-phosphate	2.1327e+07	1.86505e+07	1.90146e+07	2.03845e+07	1.52751e+07	3.0362e+07	2.83118e+07	3.02975e+07	2.69163e+07	2.99184e+07
Putrescine	1.91548e+08	1.64297e+08	1.76156e+08	1.88931e+08	1.5556e+08	4.10444e+08	3.98589e+08	4.01971e+08	3.98726e+08	4.14396e+08
Pro-Val	2.63811e+07	2.60264e+07	2.61759e+07	2.49963e+07	2.41959e+07	2.82714e+07	2.65177e+07	2.65049e+07	2.76177e+07	2.7625e+07
Pro-Thr	6.83665e+06	6.16537e+06	6.32129e+06	5.22254e+06	5.12373e+06	9.5006e+06	8.33995e+06	8.50983e+06	8.24574e+06	9.12261e+06
Propionylcarnitine	1.91173e+10	1.81059e+10	1.75471e+10	1.66533e+10	1.65008e+10	9.36521e+09	8.87748e+09	8.68463e+09	8.70615e+09	9.68797e+09
Pro-Gly	11871311	11032380	11073631	9635124	9098752	18407933	15401197	15709879	15099657	17228185
Pro-Glu	7.13675e+06	8.50648e+06	6.5498e+06	6.26649e+06	5.72351e+06	1.25839e+07	8.59321e+06	1.0103e+07	8.31604e+06	1.22723e+07
Pro-Asp	4.84533e+06	4.39261e+06	4.28852e+06	4.58579e+06	4.07601e+06	6.02124e+06	5.29184e+06	5.15963e+06	5.53197e+06	6.25249e+06
Pivaloylcarnitine	8.65462e+09	8.01919e+09	8.0754e+09	7.74077e+09	7.42915e+09	7.70182e+09	7.21125e+09	7.04989e+09	6.97885e+09	7.88984e+09
Phytosphingosine	6.45442e+07	6.79607e+07	6.20451e+07	6.16167e+07	5.77799e+07	6.60798e+07	6.17925e+07	6.06195e+07	6.07493e+07	7.15054e+07
Phthalic acid	96160.9	92832.4	97240.8	109362	97932.1	105577	112356	100632	98898.7	97417.9
Phosphorylcholine	3.51166e+10	3.01574e+10	3.04417e+10	3.03948e+10	2.9189e+10	3.72931e+10	3.45043e+10	3.37804e+10	3.53459e+10	3.71601e+10
Phosphoguanidinoacetate	6.4508e+07	4.90738e+07	5.00229e+07	6.0801e+07	4.65138e+07	5.37971e+07	4.74701e+07	3.69772e+07	3.91786e+07	4.74151e+07
Phosphoenolpyruvic acid	187483	142047	154564	176515	148438	121423	101287	95109	92311	113960
Phosphocreatine1	6450030	6145407	6540444	6456034	5506504	4977355	4637562	4542396	4579956	5146983
Phosphocreatine	1.08775e+09	8.73263e+08	9.02762e+08	9.53777e+08	8.33374e+08	1.02438e+09	8.98978e+08	8.00152e+08	8.35812e+08	1.01015e+09
Phenylacetylglycine	4540041	4562026	4606386	4342542	4552610	5912743	5418124	5347805	5639190	5576336
Phenylacetic acid	59615.4	65490.1	64977.4	69773.5	73500.6	61949.9	71839.2	68467.4	63178.2	72242.1
Phenethylamine	9.57291e+07	9.02744e+07	9.15188e+07	8.22442e+07	1.0343e+08	7.65705e+07	9.55265e+07	9.78083e+07	9.25844e+07	7.05174e+07
Pentadecanoylcarnitine(C13:0)	12527078	13427249	11761489	12359837	10641031	5013240	5034554	5176261	4075924	4833455
PE(p38:5)	52726499	53439903	55690768	55885012	55218645	30914762	27074560	28179662	23914059	33406600
PE(40:2)	56541680	61934672	61045565	53720205	54791155	30455325	26893029	29138339	24716156	33498805
PE(38:6)	19823494	21853856	20060371	20081133	19742632	10626182	9475179	9832690	7401860	10511069
PE(38:5)	55327738	62879933	58593745	59330585	58578352	39362222	31116363	33307850	27128568	34437151
PE(38:2)	361000501	363176129	355038395	335356897	319033557	217193696	193780158	200901601	175793097	231587010
PE(37:1)	2844300942	2897291690	2865104085	2774211426	2675765865	1673213315	1526991489	1539090079	1345979603	1752476167
PE(35:1)	3878788382	3792970717	3659572103	3782479016	3488071422	2214980923	2044123074	2043490022	1782465352	2357089103
PE(34:1)	309288434	307938325	292489710	293266377	272608451	163596714	149176862	150944653	128346111	173253168
PC(p36:4)	42414385	44197681	41571202	46134581	42658039	30222230	25674599	26225443	23506194	27545208
PC(p34:1)	263818622	264503715	253861342	246466859	237393534	153503190	141053013	144167782	124445731	157121817
PC(p34:0)	338401718	348257114	335688838	340946577	317831232	192303191	170951771	179566294	154060456	196556988
PC(p32:0)	364955773	351177969	350898791	356389789	329784407	211300549	193521329	198866434	170270186	221623112
PC(p18:1/20:3)/PC(p16:0/22:4)	132571742	133370795	125645014	127457543	115592033	76690703	64342211	63001016	60325088	77330553
PC(p16:0/22:5)/PC(p18:1/20:4)	61273639	63180863	59638807	62490540	54876986	31648010	27551232	28195471	24210176	33134756
PC(o34:2)	263818622	264503715	253861342	246466859	237393534	153503190	141053013	144167782	124445731	157121817
PC(o34:1)	338401718	348257114	335688838	340946577	317831232	192303191	170951771	179566294	154060456	196556988
PC(42:9)	70307520	75286779	64598195	66432688	62831083	40023336	34338506	35018598	30485324	39323104
PC(42:6)	9037817	9771852	8306281	8527377	8829364	5699619	4604541	4516868	4204027	6115408
PC(42:10)	69354989	74399296	62363458	61964400	59819517	41834870	36527503	38207781	33589458	43882812
PC(40:8)	115544474	121628058	107744501	109078688	101962331	80117054	70314000	71947283	62224713	83398539
PC(40:7)	295011757	312507465	288111927	283957586	264545836	167609001	148934118	148935124	131981627	173209123
PC(38:7)	131666147	137026567	128734456	131314530	122610673	90549028	81692111	86007578	72384704	92753113
PC(38:6)	395202928	404245335	380841734	383745846	364221481	249152626	226181541	225651710	198153638	257726658
PC(38:5)	752408773	771410766	731954225	722642863	694661805	493817663	441892654	441459008	390287486	512114229
PC(38:2)	78185012	91856160	90448056	84194202	87528752	44861251	39540425	38277747	32971194	44937116
PC(37:2)	56541680	61934672	61045565	53720205	54791155	30455325	26893029	29138339	24716156	33498805
PC(36:5)	312526447	299604996	312567099	313122496	291059348	247449022	231462122	229756259	220856457	258747765
PC(36:4)	613986227	580302961	563011046	597162209	525510108	416262226	382055731	378019836	349733750	423133919
PC(36:3)	963019669	978368220	919517022	920656681	859235743	578889302	516758875	514618444	452142191	581083637
PC(36:2)	2790877251	3008492461	2830370251	2691587597	2578079652	1585761281	1422748312	1438082952	1253366910	1649263743
PC(35:6)	19823494	21853856	20060371	20081133	19742632	10626182	9475179	9832690	7401860	10511069
PC(35:5)	55327738	62879933	58593745	59330585	58578352	39362222	31116363	33307850	27128568	34437151
PC(35:2)	361000501	363176129	355038395	335356897	319033557	217193696	193780158	200901601	175793097	231587010
PC(34:3)	516062341	507367874	501311575	478191484	449801593	339624647	314190678	315655982	282321430	356216418
PC(34:2)	3682390076	3629197491	3498617634	3544154389	3315576349	2322190678	2155594025	2157219512	1893406731	2460943640
PC(34:1)	2844300942	2897291690	2865104085	2774211426	2675765865	1673213315	1526991489	1539090079	1345979603	1752476167
PC(33:1)/PE(36:1)	460931077	460250410	447506270	431531103	416217649	258703106	253284301	244207100	221073283	289031768
PC(33:1)	460931077	460250410	447506270	431531103	416217649	258703106	253284301	244207100	221073283	289031768
PC(32:2)	1610945863	1549152592	1515006718	1552146007	1445472504	1053279454	984751354	975408122	886508093	1126235361
PC(32:1)	3878788382	3792970717	3659572103	3782479016	3488071422	2214980923	2044123074	2043490022	1782465352	2357089103
PC(30:0)	366913331	372530576	339541547	340392647	323735061	183512814	162171161	162924862	137332064	198663476
Pantothenic Acid(VB5)	8.25159e+09	7.84787e+09	7.61618e+09	7.38346e+09	6.96526e+09	8.18842e+09	7.79745e+09	7.64035e+09	7.66246e+09	7.99962e+09
palmitoyl sphingomyelin (SM(d18:1/16:0))	1.25368e+09	1.22332e+09	1.11525e+09	1.2031e+09	1.08781e+09	5.28787e+08	4.49854e+08	5.01564e+08	4.36427e+08	5.61825e+08
Oxoglutaric acid	1625556	1450532	1483937	1481989	1223253	4714344	4517977	4189902	4171664	4883884
Oxidized glutathione	1.95086e+08	9.15115e+07	1.13562e+08	1.61444e+08	9.15348e+07	1.73671e+08	1.44201e+08	8.979e+07	2.3016e+08	2.04787e+08
Ornithine	79595761	71863597	75314050	74247400	69757205	10115352	8566718	9284647	7674680	9550890
ophthalmic acid	1.5931e+08	1.40647e+08	1.41299e+08	1.37807e+08	1.29429e+08	1.56083e+08	1.39049e+08	1.31298e+08	1.38109e+08	1.55068e+08
Oleoyl Ethanolamide	1.62359e+07	1.51012e+07	1.41119e+07	1.32623e+07	1.33623e+07	1.0483e+07	1.00043e+07	9.83716e+06	8.60821e+06	1.14889e+07
Oleic Acid	1479973	1916735	2025088	2865158	1025468	2071864	1368539	1572997	1073927	1164162
Oleamide	1.46084e+08	1.314e+08	1.25301e+08	1.43787e+08	1.11498e+08	1.10047e+08	9.90105e+07	1.00191e+08	9.25886e+07	1.12093e+08
N-Palmitoylsphingosine	3035563	2528569	2882471	2425784	2635524	1861910	1719221	1739916	1601978	1975508
normetanephrine	281147210	265006896	261605012	244668249	232677450	275050845	257658424	256820724	264714925	275352514
N-Methyl-L-glutamate/2-Aminoadipic acid	2.50726e+07	2.23261e+07	2.25285e+07	2.16904e+07	1.97969e+07	3.16321e+07	2.73799e+07	2.64875e+07	2.70019e+07	3.01477e+07
N-Methylhydantoin	3.40958e+06	3.38696e+06	3.49252e+06	3.20223e+06	3.11586e+06	3.21288e+06	3.0437e+06	3.56039e+06	2.7136e+06	3.17367e+06
Nicotinic acid	1190785	2109717	1709764	1220672	1539803	1747905	1407528	147515	1341831	48130
Nicotinamide ribotide	60094.5	33995.5	31171.9	39562.4	31322.7	44852.2	40200.9	32378.6	72846.7	41458.8
Nicotinamide Ribose	1.51345e+08	1.09194e+08	9.16789e+07	1.27006e+08	9.6675e+07	1.91853e+08	1.59714e+08	1.45577e+08	1.4539e+08	2.00511e+08
Nicotinamide mononucleotide	N/F	126214	N/F	101840	256042	1145975	147177	146165	901193	255640
Niacinamide (VB3)	7.70639e+08	5.396e+08	5.28528e+08	8.28335e+08	5.00971e+08	8.09741e+08	6.8264e+08	6.83861e+08	7.9624e+08	7.46333e+08
N-hexadecanoylsphinganine-1-phosphocholine	17517361	18451188	21766280	17932436	16682880	9577001	10845605	11651502	10211733	12625198
N-Butyrylglycine/Isobutyrylglycine	14386578	13095649	15902408	15523851	11495880	23529003	20416886	21798022	22859871	24741750
NADPH	183694	178139	207429	194292	141567	499743	467355	462107	436518	515526
NADP	544691	486395	506165	537259	447009	777443	685568	618613	614903	777708
NADH	195161	202044	219142	184287	170712	164291	148576	140823	160605	165137
NAD	6.32301e+06	6.10943e+06	6.60022e+06	6.53055e+06	5.59201e+06	4.44341e+06	4.08562e+06	3.89993e+06	3.90673e+06	4.4113e+06
N-Acetylputrescine	2.36615e+07	2.10532e+07	2.15327e+07	2.08817e+07	2.00726e+07	8.48665e+07	7.39558e+07	6.91537e+07	7.04192e+07	8.86034e+07
N-Acetylornithine	1.8448e+07	1.63343e+07	1.66763e+07	1.49074e+07	1.40427e+07	2.5442e+07	2.21909e+07	2.15718e+07	2.14826e+07	2.4361e+07
N-acetylleucine	1.1214e+07	1.02497e+07	1.15679e+07	1.01312e+07	9.17129e+06	1.25941e+07	1.13784e+07	1.11641e+07	1.13471e+07	1.11946e+07
N-acetylhistidine	2.86236e+07	2.62998e+07	2.70573e+07	2.48805e+07	2.42227e+07	4.19139e+07	3.72072e+07	3.92828e+07	3.56989e+07	4.23494e+07
N-Acetylglutamine	8.6036e+06	7.73544e+06	7.33707e+06	7.49088e+06	6.84593e+06	9.35185e+06	8.61519e+06	8.34859e+06	7.22742e+06	9.25278e+06
N-Acetyl-DL-methionine	5.60172e+06	6.2193e+06	5.7776e+06	5.29387e+06	5.16673e+06	1.7029e+07	1.57714e+07	1.60006e+07	1.53581e+07	1.78517e+07
N6,N6,N6-Trimethyl-L-lysine	9.51685e+07	7.9953e+07	8.42359e+07	9.16292e+07	7.74951e+07	1.39994e+08	1.30914e+08	1.22614e+08	1.26188e+08	1.43848e+08
N4-Acetylaminobutanal	9.75988e+07	8.72275e+07	9.05292e+07	8.83791e+07	8.57188e+07	5.55724e+07	5.46348e+07	4.99973e+07	5.22905e+07	5.96615e+07
N1-Acetylspermidine	9.05124e+08	8.33203e+08	8.30684e+08	8.2166e+08	7.72167e+08	1.2521e+09	1.18115e+09	1.157e+09	1.16803e+09	1.26658e+09
N?-Acetyl-L-lysine	1.08684e+07	9.34034e+06	9.87781e+06	8.45925e+06	8.0135e+06	1.38221e+07	1.25865e+07	1.20027e+07	1.17415e+07	1.33488e+07
N,N-Dimethylaniline	9.57291e+07	9.02744e+07	9.15188e+07	8.22442e+07	1.0343e+08	7.65705e+07	9.55265e+07	9.78083e+07	9.25844e+07	7.05174e+07
N-(3-acetamidopropyl)pyrrolidin-2-one	91083138	110767569	102113967	91459370	101196219	81558499	85800779	100192530	87876112	78188064
Myristoylcarnitine	1.36636e+08	1.44442e+08	1.29361e+08	1.28858e+08	1.19997e+08	7.52745e+07	6.94997e+07	6.863e+07	7.05842e+07	7.68388e+07
mevalolactone	3823360	3272377	3456299	2938331	3208438	2403942	2146233	2202047	1976828	2315624
Methylimidazoleacetic acid	1.55773e+08	1.3807e+08	1.43756e+08	1.40013e+08	1.31045e+08	2.17929e+08	1.88607e+08	1.76646e+08	1.72366e+08	2.40988e+08
METHACHOLINE-like	1.82758e+09	1.67387e+09	1.69371e+09	1.63234e+09	1.53979e+09	1.54481e+09	1.41718e+09	1.38879e+09	1.40951e+09	1.54985e+09
Methacholine	219515	389098	380566	277990	345474	130065	125196	132182	145423	106282
Melamine	9.5707e+06	7.08141e+06	8.76951e+06	7.61487e+06	7.74278e+06	8.40109e+06	7.92443e+06	1.01343e+07	8.64162e+06	7.41101e+06
mannose 6-phosphate	2.21186e+06	1.65375e+06	1.90727e+06	1.91831e+06	1.61753e+06	2.45949e+07	2.13954e+07	1.91846e+07	1.97469e+07	2.45289e+07
Malic acid	110422	62545	86521	84324.4	63997.4	111887	129476	94274.8	201622	148916
Lys-Val	2.41084e+08	2.21197e+08	2.26383e+08	2.20475e+08	2.10371e+08	2.46648e+08	2.21021e+08	2.20529e+08	2.26185e+08	2.47904e+08
LysoPE(22:6)	5233049	3932123	4518775	5455432	5096533	3416406	3194565	3452663	3183714	3542365
LysoPE(20:4)	1.02003e+07	8.40689e+06	1.00402e+07	1.16133e+07	9.28337e+06	7.65336e+06	7.05506e+06	6.14871e+06	5.94622e+06	7.47462e+06
LysoPE(18:1)	2.37226e+07	1.82562e+07	2.07881e+07	2.51047e+07	1.89255e+07	2.28239e+07	2.0604e+07	1.85987e+07	1.93368e+07	2.22927e+07
LysoPE(18:0)/LysoPC(15:0)	23670298	15104333	20882096	34059833	17419284	15982380	13309997	11715733	13951731	15622388
LysoPE(16:0)	3512765	2960773	3503878	4107362	3019086	3605356	3082238	3180405	3124669	3539616
LysoPC(22:6)	3.4597e+07	2.3233e+07	2.93115e+07	4.42755e+07	2.61024e+07	2.26942e+07	1.96431e+07	1.68662e+07	1.96137e+07	2.15585e+07
LysoPC(22:5)	2.45771e+07	1.62038e+07	1.98383e+07	3.14503e+07	1.77169e+07	1.66068e+07	1.39019e+07	1.19802e+07	1.41077e+07	1.55552e+07
LysoPC(22:4)	4.11669e+06	3.25756e+06	3.98667e+06	5.02844e+06	3.21293e+06	3.78218e+06	2.87002e+06	2.89166e+06	3.0569e+06	3.52525e+06
LysoPC(22:3)	3497308	2393051	2818097	4199560	2902430	3499749	2993442	2548747	3308956	3288310
LysoPC(20:4)	1.09833e+08	6.807e+07	9.23792e+07	1.50835e+08	8.00134e+07	7.18498e+07	5.30257e+07	4.71452e+07	5.72351e+07	6.17756e+07
LysoPC(20:2)	1.57816e+07	1.00067e+07	1.35843e+07	1.99523e+07	1.21204e+07	1.03388e+07	8.30172e+06	7.45625e+06	8.97297e+06	9.46915e+06
LysoPC(20:1)	1.52952e+07	1.19342e+07	1.3881e+07	1.76499e+07	1.20603e+07	1.51992e+07	1.34363e+07	1.27268e+07	1.31408e+07	1.56247e+07
LysoPC(18:2)	1.03821e+08	5.46776e+07	8.25224e+07	1.40978e+08	7.09325e+07	5.7673e+07	4.31387e+07	3.65916e+07	4.8719e+07	5.18945e+07
LysoPC(18:1)	8.69156e+08	5.23452e+08	7.36442e+08	1.17732e+09	6.50171e+08	6.16872e+08	4.74981e+08	4.20678e+08	5.17939e+08	5.50446e+08
LysoPC(18:0)	82511987	66653471	70695703	88464922	64415817	76018563	65005611	66651438	66022748	77779022
LysoPC(16:1)	546331666	298984292	447248373	758260353	387791610	296633025	231161566	172054926	262124783	252920445
LysoPC(16:0)	5.14581e+08	3.35948e+08	4.46683e+08	6.59734e+08	3.7186e+08	4.22256e+08	3.53013e+08	3.14696e+08	3.60367e+08	3.96041e+08
Lys-Leu	3.6558e+08	3.31368e+08	3.37137e+08	3.32981e+08	3.09509e+08	3.55012e+08	3.35483e+08	3.2156e+08	3.38224e+08	3.60949e+08
Lys-Ile	3.6558e+08	3.31368e+08	3.37137e+08	3.32981e+08	3.09509e+08	3.55012e+08	3.35483e+08	3.2156e+08	3.38224e+08	3.60949e+08
Lys-Glu	14937581	11416673	12036313	11053741	9564307	11371184	9974998	9516554	9188966	11100830
Lys-Asp	6.09609e+06	3.61043e+06	3.97708e+06	4.90883e+06	3.28232e+06	3.87869e+06	4.40163e+06	3.17842e+06	3.10538e+06	3.71141e+06
L-Valine	581594023	910727133	515754367	557538328	603939532	646074910	481841116	620849651	272533258	623202753
L-Tyrosine	6.6985e+06	6.80173e+06	6.85198e+06	6.17413e+06	5.96827e+06	8.87296e+06	8.42667e+06	8.80558e+06	8.09751e+06	9.00283e+06
L-tryptophan	5.64072e+06	5.03945e+06	5.51175e+06	5.30012e+06	5.08142e+06	5.30007e+06	5.07512e+06	4.85158e+06	5.22856e+06	5.36743e+06
L-Threonine/L-Homoserine	8.44759e+08	7.59484e+08	7.54115e+08	7.32019e+08	6.76908e+08	1.11666e+09	1.01013e+09	9.68754e+08	9.54712e+08	1.10013e+09
L-threonine	8.44759e+08	7.59484e+08	7.54115e+08	7.32019e+08	6.76908e+08	1.11666e+09	1.01013e+09	9.68754e+08	9.54712e+08	1.10013e+09
L-Serine	1.53378e+08	1.23209e+08	1.31746e+08	1.31816e+08	1.1567e+08	1.60109e+08	1.4323e+08	1.34201e+08	1.36364e+08	1.54582e+08
L-Proline	3.35425e+09	3.13586e+09	3.16205e+09	3.0203e+09	3.03099e+09	3.15888e+09	2.96417e+09	2.97302e+09	2.89121e+09	3.08059e+09
L-Pipecolic acid	97598833	87291297	90529205	88379135	85718801	55572364	54634844	49997272	52290498	59661518
LPI(18:0)	11884019	11060529	10719210	9531596	9220358	17919874	14809520	14512177	14297937	16385524
L-Phenylalanine	28573284	31637173	32278964	30066761	30709186	60757189	66264623	44423479	69333282	56584671
LPE(18:2e)+H	9998367	8738546	9370762	11015028	8527422	11343048	10704444	10009069	10517655	11467148
LPE(18:1e)	76821501	69183565	66775325	73446531	59859389	48785749	45632238	42379961	41263417	51042824
LPC(19:1)	7.93781e+06	5.42355e+06	6.38937e+06	9.78599e+06	5.90433e+06	7.39608e+06	6.02839e+06	5.40944e+06	6.35635e+06	6.89e+06
LPC(18:0e)	10705118	8890974	9330752	11344535	7840968	8909797	8183972	7561871	7896777	9451801
LPC(17:1)	5.02222e+07	2.80487e+07	4.15089e+07	6.95358e+07	3.54501e+07	3.17095e+07	2.39262e+07	1.93948e+07	2.68052e+07	2.83154e+07
LPC(17:0)	1.72766e+07	1.27021e+07	1.4875e+07	2.1385e+07	1.36631e+07	1.58833e+07	1.28211e+07	1.21083e+07	1.31834e+07	1.4535e+07
LPC(16:0e)	36114191	31800972	32492093	37388000	28982823	47389699	44091010	42491781	41747554	47536679
LPC(14:1e)	15370255	13781977	13941453	16381340	12912648	10974335	10442788	9830833	10014242	10997118
L-Palmitoylcarnitine	8.58366e+07	9.09341e+07	8.25269e+07	8.32022e+07	7.88929e+07	3.40096e+07	3.12742e+07	3.16714e+07	2.87495e+07	3.60352e+07
L-Octanoylcarnitine	1.45016e+07	1.39472e+07	1.41612e+07	1.26031e+07	1.2435e+07	1.24045e+07	1.163e+07	1.15417e+07	1.13278e+07	1.3905e+07
L-Methionine S-oxide	3549023	3756279	3996502	3031221	2764189	4080415	4803213	3675875	3507188	4541200
L-Methionine	5710527	7579762	7195689	5252305	6341575	5323862	5402860	5964817	5998757	4814011
L-Lysine	2.21954e+08	1.97328e+08	2.04394e+08	1.98765e+08	1.8814e+08	1.26463e+08	1.17297e+08	1.14947e+08	1.14203e+08	1.27835e+08
L-Leucine	162547802	148740083	143910462	143378526	142455302	143983748	133351207	131473171	125722197	147349405
L-Lactic acid	423409	418548	479843	405847	432682	1399029	1383779	1401980	1505489	1313094
L-Isoleucine	12701597	21605472	21682752	11623268	17057813	10450989	9860909	10664159	12771957	8690112
Linoleyl carnitine, Linoelaidyl carnitine; acylcarnitine C18:2	3.48664e+07	3.5763e+07	3.21802e+07	3.24747e+07	3.00031e+07	9.71406e+06	8.9618e+06	8.62645e+06	9.0521e+06	1.07347e+07
L-Histidine	263890595	254186440	296743256	255221090	245581243	306576362	267045530	261419866	249968180	312082933
L-Glutamine	9.15635e+08	8.25442e+08	8.33108e+08	8.01787e+08	7.56371e+08	3.27808e+08	2.97492e+08	2.97657e+08	2.95462e+08	3.28462e+08
L-Glutamic acid	4.57154e+09	4.0272e+09	4.13932e+09	3.988e+09	3.79597e+09	4.90177e+09	4.43104e+09	4.3802e+09	4.21098e+09	4.86636e+09
L-gamma-glutamyl-L-valine	3.2444e+07	2.85921e+07	3.11196e+07	2.86768e+07	2.71554e+07	3.2081e+07	3.07921e+07	2.73983e+07	2.84598e+07	3.15861e+07
L-gamma-glutamyl-L-leucine	5.50007e+07	4.73733e+07	4.92107e+07	4.70566e+07	4.29283e+07	5.14489e+07	4.80262e+07	4.37473e+07	4.635e+07	5.29448e+07
L-gamma-glutamyl-L-isoleucine	5.50007e+07	4.73733e+07	4.92107e+07	4.70566e+07	4.29283e+07	5.14489e+07	4.80262e+07	4.37473e+07	4.635e+07	5.29448e+07
Leu-Lys	3.6558e+08	3.31368e+08	3.37137e+08	3.32981e+08	3.09509e+08	3.55012e+08	3.35483e+08	3.2156e+08	3.38224e+08	3.60949e+08
L-Cystathionine	1.01462e+07	7.92007e+06	8.17046e+06	8.35753e+06	7.51481e+06	1.10231e+07	9.56238e+06	8.58237e+06	9.0432e+06	1.11582e+07
L-Carnitine	1.66132e+10	1.5967e+10	1.59312e+10	1.52158e+10	1.52216e+10	1.493e+10	1.41312e+10	1.40211e+10	1.3859e+10	1.48418e+10
lauroylcarnitine	2.35882e+07	2.12642e+07	2.16859e+07	2.08658e+07	2.06609e+07	2.39819e+07	2.19024e+07	2.18131e+07	2.25465e+07	2.35552e+07
Lathosterol	1271534	1225522	1129778	697132	1397830	1247593	1508418	1602337	1032776	1278723
L-Aspartic acid	1.07685e+09	8.67466e+08	7.68835e+08	8.17331e+08	8.05546e+08	8.66327e+08	6.73121e+08	6.9623e+08	5.70451e+08	8.24211e+08
L-Asparagine	3.74423e+07	3.11816e+07	3.26943e+07	3.19437e+07	3.09075e+07	3.35013e+07	3.02542e+07	3.06395e+07	2.92052e+07	3.37543e+07
L-Arginine	6.07937e+08	5.59596e+08	5.78614e+08	5.67078e+08	5.50126e+08	3.09821e+08	2.90576e+08	2.8396e+08	2.84539e+08	2.95182e+08
L-Alpha-aminobutyric acid (homoalanine)	1.06951e+08	1.18478e+08	1.06295e+08	9.90657e+07	9.86659e+07	1.17753e+08	1.18973e+08	1.18669e+08	1.10602e+08	1.18597e+08
L-Alanine	1.40529e+09	1.29724e+09	1.31631e+09	1.25964e+09	1.19276e+09	1.34305e+09	1.22788e+09	1.17986e+09	1.20502e+09	1.34323e+09
L-Acetylcarnitine	1.27541e+10	1.17035e+10	1.14777e+10	1.10177e+10	1.07926e+10	1.4656e+10	1.59627e+10	1.58856e+10	1.49479e+10	1.01792e+10
Kynurenic acid	1.80217e+08	1.72985e+08	1.64347e+08	1.64302e+08	1.54046e+08	1.61757e+08	1.47458e+08	1.44693e+08	1.40178e+08	1.64609e+08
Ketoleucine	3873904	3365014	3501940	2938331	3251173	2528539	2184656	2288165	1976828	2315624
Itaconic acid	9337977	8236009	8925786	8722207	8291905	10722614	10039866	9579811	9874787	11016529
IS-Trp-d5	5.9552e+07	6.35583e+07	6.22137e+07	6.32613e+07	6.47846e+07	6.47634e+07	6.52524e+07	6.33525e+07	6.37698e+07	6.36153e+07
Isocitric acid	65535	66201	73785	59251	47879	186279	171552	161741	158206	205105
Isobutyryl carnitine	7.49e+09	7.00159e+09	7.02326e+09	6.70604e+09	6.42066e+09	9.17933e+09	8.61286e+09	8.47376e+09	8.46655e+09	9.30695e+09
IS-LPC(14:0)	6.72616e+07	4.6404e+07	5.87112e+07	8.07755e+07	5.18985e+07	5.29046e+07	4.61185e+07	4.0232e+07	4.7628e+07	4.91618e+07
IS-Inosine-4N15	8.28885e+07	8.27946e+07	8.50686e+07	8.45054e+07	8.13284e+07	7.76096e+07	7.96914e+07	8.05568e+07	8.20902e+07	7.5358e+07
Inosinic acid(IMP)	34271	34621	38884	33796	31887	91827	86558	88636	86084	100025
Inosine triphosphate	654491	505395	577183	669542	474169	726232	666872	603331	608234	844003
Inosine	1300861	1045930	1082086	1064166	1045306	9519565	8726437	9166330	9058717	9697073
Indoleacrylic acid	7.88469e+06	7.02644e+06	7.07623e+06	6.50695e+06	6.03409e+06	7.81421e+06	7.16808e+06	6.9982e+06	6.48584e+06	7.93505e+06
Indoleacetaldehyde	11322923	9211852	10224659	10345675	8782432	12350293	10463921	10253779	11010730	12150133
indole-3-acetamide	1813734	1516806	1659164	1434103	1456907	1452049	1348143	1470233	1450545	1555121
Indole	8.53966e+07	7.96684e+07	9.07037e+07	8.21573e+07	8.37921e+07	8.85149e+07	8.22863e+07	7.99715e+07	8.8632e+07	8.55432e+07
Imidazoleacetic acid	1337389	1400273	1342170	1231789	1236980	2560879	2204307	2469533	2363596	2747105
Ile-Leu	1.20167e+06	1.55798e+06	1.58042e+06	1.11011e+06	923936	3.48676e+06	3.21786e+06	3.40802e+06	2.84247e+06	2.88256e+06
Ile-Ile	1.20167e+06	1.55798e+06	1.58042e+06	1.11011e+06	923936	3.48676e+06	3.21786e+06	3.40802e+06	2.84247e+06	2.88256e+06
Ile-Ala	14769452	14286511	13552690	12746268	12134484	24008743	22310306	21488130	20511004	22655880
IDP	445978	401743	421239	343671	345409	434444	331735	428346	337011	363902
Hypoxanthine	1291261	4999425	3321688	1507413	2002916	209905661	205836196	192689430	195384957	211909189
Hypotaurine	3.31736e+08	3.07894e+08	3.17642e+08	3.07624e+08	2.84279e+08	3.37326e+08	3.06863e+08	2.97366e+08	3.02114e+08	3.42485e+08
Hydroxyhexanoycarnitine	2560593	N/F	N/F	1635464	N/F	2968792	2468181	2391328	1936244	2937504
Hydroxybutyrylcarnitine	9.63879e+07	1.01231e+08	9.01315e+07	7.40218e+07	8.07946e+07	1.26437e+08	1.21875e+08	1.2947e+08	1.1255e+08	1.35033e+08
homoserine	8.44759e+08	7.59484e+08	7.54115e+08	7.32019e+08	6.76908e+08	1.11666e+09	1.01013e+09	9.68754e+08	9.54712e+08	1.10013e+09
Histamine	4084930	3608350	3716491	3466909	4439010	113377325	105604895	104915058	102715700	114618099
His-Gly	3.19012e+06	2.84397e+06	2.82756e+06	2.87334e+06	2.65672e+06	4.01922e+06	3.91962e+06	3.75875e+06	3.81266e+06	4.02627e+06
His-Asp	3.40637e+06	3.06641e+06	3.14989e+06	3.25798e+06	2.62069e+06	2.88957e+06	2.59741e+06	2.47037e+06	2.29013e+06	2.90655e+06
Hexylglutathione	590973	556499	534265	876925	704737	4441573	3810772	4367161	3557357	4458902
Hexanoylglycine	1.1214e+07	1.02497e+07	1.15679e+07	1.01312e+07	9.17129e+06	1.25941e+07	1.13784e+07	1.11641e+07	1.13471e+07	1.11946e+07
Hexanoylcarnitine	1.86746e+08	1.38768e+08	1.50492e+08	1.2895e+08	1.57699e+08	1.53498e+08	1.27838e+08	1.40638e+08	1.40433e+08	1.29258e+08
Heptanoylcarnitine	8.18782e+06	7.6959e+06	7.71093e+06	7.40617e+06	6.46091e+06	7.19759e+06	6.01235e+06	5.93011e+06	6.31191e+06	7.1859e+06
Heptadecanoyl carnitine	2961855	3883744	3670195	3731274	3451881	1274537	1089268	1105096	958417	1215874
Guanosine triphosphate	257028	197766	186295	254814	203230	399294	309586	243565	257267	375360
Guanosine diphosphate	112277	81984	97622	98320	87773	125092	91606	112713	88654	113147
guanosine 5'-monophosphate	44188.4	234428	387800	68666.6	190691	1.37767e+06	1.09619e+06	1.83706e+06	1.02616e+06	1.27052e+06
guanosine 5'-diphosphate	4.64727e+06	3.44386e+06	3.65543e+06	3.90585e+06	3.14853e+06	6.17043e+06	5.37419e+06	5.02023e+06	5.023e+06	6.31832e+06
Guanidineacetic acid	3.26567e+08	3.1047e+08	3.0789e+08	2.85553e+08	2.8405e+08	2.43045e+08	2.16241e+08	2.333e+08	2.24036e+08	2.41722e+08
Gly-Thr	3.46731e+06	3.71285e+06	3.18618e+06	2.73471e+06	2.99743e+06	4.02798e+06	3.38911e+06	3.47615e+06	3.21288e+06	3.65377e+06
Gly-Pro	11871311	11032380	11073631	9635124	9098752	18407933	15401197	15709879	15099657	17228185
Gly-His	3.19012e+06	2.84397e+06	2.82756e+06	2.87334e+06	2.65672e+06	4.01922e+06	3.91962e+06	3.75875e+06	3.81266e+06	4.02627e+06
Gly-Gly	37541836	31232865	32776061	31925941	31214111	33671900	30269949	30772050	29313867	34035074
Gly-Glu	7.15735e+07	7.24894e+07	6.82432e+07	6.24307e+07	6.65359e+07	6.34582e+07	5.43038e+07	5.38636e+07	5.52443e+07	6.31223e+07
Glycine	2.25063e+08	1.95319e+08	2.03755e+08	2.05873e+08	1.81751e+08	2.41039e+08	2.15772e+08	2.08139e+08	2.06156e+08	2.32163e+08
Glycerylphosphorylethanolamine	2.06708e+08	1.86662e+08	1.88995e+08	1.8685e+08	1.70548e+08	2.49181e+08	2.27531e+08	2.17082e+08	2.27048e+08	2.43841e+08
Glycerophosphocholine	6.28884e+06	1.04612e+07	1.04633e+07	6.87181e+06	9.72528e+06	3.39671e+06	3.72444e+06	3.98414e+06	4.47015e+06	3.02982e+06
Glycerol 3-phosphate	788001	758083	793448	768384	666611	738750	736153	680175	740126	810796
Gly-Asp	4693159	3929643	4074903	4653475	3865663	7845920	6713189	7070600	6363435	7129623
Gly-Arg	8.99117e+06	6.58572e+06	6.81889e+06	6.06792e+06	5.06227e+06	8.48784e+06	6.05503e+06	5.94918e+06	5.86295e+06	7.44898e+06
Gly-Ala	915652440	825403845	833107983	801786881	756333853	327808483	297508704	297701229	295348430	328462013
Glu-Thr	3.29057e+07	2.92054e+07	2.88677e+07	2.82032e+07	2.59399e+07	2.1822e+07	2.01427e+07	1.89518e+07	1.83513e+07	2.2777e+07
Glutathione	7.64587e+09	7.13006e+09	7.28185e+09	6.78213e+09	6.84989e+09	6.93756e+09	6.52245e+09	6.47414e+09	5.73626e+09	6.92999e+09
Glu-Lys	14937581	11416673	11992753	11053741	9564307	11371184	9608266	9516554	9188966	11100830
Glu-Gln	1.25265e+07	1.3505e+07	1.50507e+07	1.24545e+07	1.22611e+07	1.33883e+07	1.27801e+07	1.05381e+07	1.27438e+07	1.36073e+07
Glucose 6-phosphate	29112	21157	29493	25643	21468	29346	26329	20162	23333	26612
glucose 1-phosphate	2.21186e+06	1.65375e+06	1.90727e+06	1.91831e+06	1.61753e+06	2.45949e+07	2.13954e+07	1.91846e+07	1.97469e+07	2.45289e+07
Glu-Asp	634968	520265	699836	633497	517493	1399894	1287142	1021135	1158405	1244528
Glu-Asn	4.82644e+06	4.97614e+06	4.30415e+06	3.85123e+06	3.71354e+06	5.77264e+06	5.26526e+06	4.77176e+06	4.88294e+06	5.73116e+06
Gln-Glu	1.25265e+07	1.3505e+07	1.50507e+07	1.24545e+07	1.22611e+07	1.33883e+07	1.27801e+07	1.05381e+07	1.27438e+07	1.36073e+07
Gln-Asp	4.82644e+06	4.97614e+06	4.30415e+06	3.85123e+06	3.71354e+06	5.77264e+06	5.26526e+06	4.77176e+06	4.88294e+06	5.73116e+06
Gamma-linolenyl carnitine; Alpha-linolenyl carnitine	9266141	10519525	9325725	8823050	7828512	3078577	2954235	2854563	2477090	3116464
Gamma-Glutamylcysteine	5.88682e+06	5.49057e+06	5.1191e+06	4.54567e+06	5.04003e+06	6.43739e+06	6.344e+06	7.89595e+06	5.62977e+06	6.48222e+06
Gama-Aminobutryic acid	1.06951e+08	1.18478e+08	1.06295e+08	9.90657e+07	9.86659e+07	1.17753e+08	1.18973e+08	1.18669e+08	1.10602e+08	1.18597e+08
galactose 1-phosphate	2.21186e+06	1.65375e+06	1.90727e+06	1.91831e+06	1.61753e+06	2.45949e+07	2.13954e+07	1.91846e+07	1.97469e+07	2.45289e+07
Galactitol/L-Iditol/Mannitol/Sorbitol	102143	90991	98796.4	93379.5	81699.3	309589	286025	294073	293201	296798
Fumaric acid	882201	850168	912000	885482	738008	1.38344e+06	1.30499e+06	1.26079e+06	1.21932e+06	1.34086e+06
fructose 6-phosphate	2.21186e+06	1.65375e+06	1.90727e+06	1.91831e+06	1.61753e+06	2.45949e+07	2.13954e+07	1.91846e+07	1.97469e+07	2.45289e+07
Fructose 1,6-bisphosphate	21172	26781	27597	23531	21416	44694	26306	32518	32704	28401
FAD	10597.3	8854.27	10055.1	10710	8552.18	11988.6	10495.7	9057.1	8171.21	8452.82
ethanolamine phosphate	1.10783e+07	7.85981e+06	8.13535e+06	8.4364e+06	8.07155e+06	1.2103e+07	1.08714e+07	9.60093e+06	1.04552e+07	1.30295e+07
Estrone glucuronide	2753444	3126421	3168767	3400556	2575797	5889442	4523921	4791514	5266485	5175053
Ergothioneine	7.08152e+06	8.24653e+06	5.0201e+06	4.74445e+06	5.44781e+06	6.12724e+06	6.42607e+06	3.14777e+06	5.52961e+06	6.44569e+06
Epinephrine	281147210	265006896	261605012	244668249	232677450	275050845	257658424	256820724	264714925	275352514
Elaidic carnitine	1.8229e+08	1.83112e+08	1.71752e+08	1.65858e+08	1.5567e+08	6.12618e+07	5.84129e+07	5.71478e+07	5.4891e+07	6.60238e+07
Dodecanoylcarnitine	2.35882e+07	2.12642e+07	2.16859e+07	2.08658e+07	2.06609e+07	2.39819e+07	2.19024e+07	2.18131e+07	2.25465e+07	2.35552e+07
Diphenylamine	2007981	2171900	1007522	1263301	1647729	1211228	1091903	1071420	510741	1161588
Dimethylurea	1.01366e+08	1.07036e+08	7.98564e+07	8.60923e+07	7.28433e+07	8.78176e+07	8.35525e+07	1.03188e+08	9.54918e+07	9.1029e+07
Dimethylglycine	26916996	25708494	23260636	22817711	23104160	23946915	23065052	25397064	25075032	23909125
diethanolamine	125227737	108729412	49751833	33936806	29591500	31698238	29983842	31492949	49960893	32816103
D-Glutamylglycine	7.15735e+07	7.24894e+07	6.82432e+07	6.24307e+07	6.65359e+07	6.34582e+07	5.43038e+07	5.38636e+07	5.52443e+07	6.31223e+07
D-glucose 6-phosphate	2.21186e+06	1.65375e+06	1.90727e+06	1.91831e+06	1.61753e+06	2.45949e+07	2.13954e+07	1.91846e+07	1.97469e+07	2.45289e+07
D-Glucosamine 6-phosphate	4991723	3851974	4360985	4604732	4159258	7486446	7132858	6542674	6894421	8225480
Deoxyguanosine diphosphate	1.60867e+07	1.40193e+07	1.4298e+07	1.49976e+07	1.20947e+07	1.4943e+07	1.2254e+07	1.18965e+07	1.14704e+07	1.41633e+07
Deoxyguanosine	891863	340745	566849	260112	603124	1642900	706623	11294009	770658	819403
Deoxycytidine	1.89415e+07	1.48626e+07	1.73323e+07	1.7409e+07	1.52085e+07	3.23434e+07	2.80598e+07	2.67083e+07	2.81971e+07	3.13741e+07
deoxycarnitine	5.63093e+09	5.26055e+09	5.42336e+09	5.07271e+09	4.95389e+09	4.50432e+09	5.09917e+09	4.40567e+09	4.65177e+09	2.59649e+09
Deoxyadenosine	N/F	N/F	N/F	N/F	125844	6086060	6442973	6558558	5590219	6242282
Demethylated antipyrine	1813734	1516806	1659164	1434103	1456907	1452049	1348143	1470233	1450545	1555121
Decenoylcarnitine(C10:1)	5.0676e+06	5.01846e+06	4.76189e+06	4.64526e+06	4.21449e+06	6.00032e+06	5.37527e+06	5.51222e+06	5.08505e+06	5.95913e+06
Decanoylcarnitine	1.31145e+07	1.24038e+07	1.23841e+07	1.13039e+07	1.10851e+07	1.23901e+07	1.11147e+07	1.12114e+07	1.07402e+07	1.19283e+07
D-Arabitol/D-Xylitol/Ribitol	18838.1	20846.5	19662.1	20664.5	19481.6	20189	17232.4	21880.6	18604.1	22157
D-2-Hydroxyglutarate	2025702	1888765	2016637	2004240	1611885	3311688	3056244	2940986	2978966	3470200
Cytosine	1.59798e+08	1.25065e+08	1.38434e+08	1.47198e+08	1.23608e+08	2.50386e+08	2.25195e+08	2.12588e+08	2.19945e+08	2.53261e+08
Cytidine triphosphate-1	1.14668e+06	896854	968214	1.17771e+06	858995	2.1364e+06	1.8193e+06	1.62006e+06	1.66551e+06	2.40364e+06
Cytidine monophosphate N-acetylneuraminic acid-2	20289024	9763916	12293463	17247361	9650536	19176966	15063348	8914824	25014052	22093594
Cytidine monophosphate N-acetylneuraminic acid-1	12762532	10760361	11229345	11135328	10408645	12934903	11610291	11036834	11170350	13428914
Cytidine monophosphate N-acetylneuraminic acid	4.59665e+06	4.18256e+06	4.60066e+06	4.45678e+06	3.72108e+06	3.93431e+06	3.56563e+06	3.35338e+06	3.3952e+06	3.92374e+06
Cytidine monophosphate	2.72519e+07	2.50595e+07	2.71952e+07	2.443e+07	2.70396e+07	2.60303e+07	2.59821e+07	2.42594e+07	2.29544e+07	2.74476e+07
cytidine 5'-diphosphocholine	2000373	1779739	1475291	1646656	1548646	1603366	1406496	1513683	1326803	1622926
Cys-Thr	10146217	7920071	8170459	8357526	7514811	11023103	9562385	8582366	9043204	11158236
Cysteinylglycine	1.84893e+08	1.77713e+08	1.76863e+08	1.63073e+08	1.67576e+08	1.6467e+08	1.58099e+08	1.55568e+08	1.38322e+08	1.67005e+08
Cys-Ala	2.56675e+06	2.65171e+06	2.3786e+06	2.27468e+06	2.55946e+06	1.01149e+06	1.02822e+06	1.03568e+06	912702	1.0237e+06
Cyclic pyranopterin monophosphate	44188.4	234428	387800	68666.6	190691	1.37767e+06	1.09619e+06	1.83706e+06	1.02616e+06	1.27052e+06
Cyclic AMP	16086.6	18711.9	22958.3	16398.8	13133.1	30337.9	27813	26107.2	27465.1	29176.2
Creatinine	3.69712e+09	3.42266e+09	3.51142e+09	3.3539e+09	3.23287e+09	4.01978e+09	3.75944e+09	3.64375e+09	3.75858e+09	3.98546e+09
Creatine	3.12325e+06	3.415e+06	3.50952e+06	3.18726e+06	3.15372e+06	2.53635e+06	2.43086e+06	2.38259e+06	2.55605e+06	2.2791e+06
Coenzyme A	232609	230105	262217	230451	209419	381668	340923	324614	308746	393101
Citrulline	24903532	20407368	21280333	21650816	18882308	57670078	49864186	50753265	49785690	57118632
Citric acid	2614227	2348271	2546064	2570470	2085718	6567466	6498808	6314501	6261730	7488951
Citraconic acid	9337977	8236009	8925786	8722207	8291905	10722614	10039866	9579811	9874787	11016529
Citicoline	2000373	1779739	1475291	1646656	1548646	1603366	1406496	1513683	1326803	1622926
cis-5-Tetradecenoylcarnitine	1.26764e+08	1.31286e+08	1.22926e+08	1.16577e+08	1.09488e+08	8.27263e+07	7.00045e+07	7.08793e+07	7.41651e+07	7.88575e+07
Choline	1.85865e+10	1.83192e+10	1.84552e+10	1.83748e+10	1.81124e+10	1.16825e+10	1.16915e+10	1.12014e+10	1.15218e+10	1.1882e+10
Cholesterol-H2O	1.61659e+07	1.70814e+07	1.83032e+07	1.48604e+07	2.13327e+07	2.61984e+07	3.04336e+07	3.28185e+07	2.66176e+07	2.98247e+07
Cholesterol	1271534	1225522	1129778	697132	1397830	1247593	1508418	1602337	1032776	1278723
CDP-ethanolamine	12884338	10405067	10817004	10949754	9789544	10983617	10253493	9157217	9309378	11344202
Carnosine	6.17387e+07	5.5979e+07	5.63782e+07	5.41244e+07	5.17796e+07	6.05692e+07	5.63692e+07	5.58416e+07	5.44818e+07	6.16839e+07
Caproylcholine	1355278743	1140851268	1112689659	1307713325	1154428900	970876890	903130213	848740485	901891886	983853758
Calcidiol/7a-Hydroxy-cholestene-3-one	23150196	22001997	20793419	21051089	24404385	20996712	18596327	20573498	18862863	20687990
Cadaverine	1.92682e+08	1.61187e+08	1.89311e+08	1.61761e+08	1.57693e+08	4.89333e+08	4.68865e+08	4.78897e+08	4.64536e+08	4.85966e+08
C18:4-OH carnitine	1587289	1854664	1665274	1903446	1741212	3079747	2545447	3000520	2671345	2555872
C18:1-OH carnitine	9260106	10851421	8032325	7155237	7226757	3602059	3195033	3913162	3011935	3963735
C16:1-OH carnitine	5863807	6125455	5763530	5209617	4750895	4388102	4332803	3869762	4223266	4933412
C10:0-CoA	2146932	2002045	2242016	2201872	1311085	2110780	1960364	1621320	1651870	1944174
Butyrylcarnitine	7.49e+09	7.00159e+09	7.02326e+09	6.70604e+09	6.42066e+09	9.17933e+09	8.61286e+09	8.47376e+09	8.46655e+09	9.30695e+09
Biliverdin	712179	1.342e+06	533468	1.10832e+06	669062	4.8211e+06	2.57656e+06	3.10019e+06	2.68131e+06	3.69472e+06
Bilirubin	1.81561e+07	1.76657e+07	1.89555e+07	1.47431e+07	1.71367e+07	2.56969e+07	2.2464e+07	2.64329e+07	2.38333e+07	1.946e+07
beta-Nicotinamide adenine dinucleotide hydrate (NAD)	3.66631e+08	3.10296e+08	3.19157e+08	3.20403e+08	2.91928e+08	2.91082e+08	2.62232e+08	2.42276e+08	2.43085e+08	2.86627e+08
Betaine aldehyde	9.05484e+07	8.77922e+07	8.97102e+07	8.56716e+07	8.43576e+07	8.24313e+07	7.73885e+07	7.95893e+07	8.13807e+07	8.22127e+07
Betaine	5.20471e+10	5.00434e+10	5.20792e+10	5.04129e+10	4.99257e+10	4.30897e+10	4.35362e+10	4.18583e+10	4.2514e+10	4.32805e+10
beta-Alanine	1.40529e+09	1.29724e+09	1.31631e+09	1.25964e+09	1.19281e+09	1.34305e+09	1.22788e+09	1.17986e+09	1.20502e+09	1.34323e+09
Benzylamine	19425973	20628664	19878585	18695651	20781734	21324743	27009964	22058971	23082786	22430184
Benzenebutanoic acid	7.24769e+06	7.80806e+06	7.05991e+06	7.10257e+06	6.49939e+06	9.62922e+06	9.1752e+06	9.5704e+06	8.21283e+06	1.22792e+07
Asymmetric dimethylarginine	2.99365e+08	2.83759e+08	2.85663e+08	2.84276e+08	2.54149e+08	2.77036e+08	2.54059e+08	2.41016e+08	2.45484e+08	2.65965e+08
Asp-Lys	6.09609e+06	3.61043e+06	3.97708e+06	4.90883e+06	3.28232e+06	3.87869e+06	4.40163e+06	3.17842e+06	3.10538e+06	3.71141e+06
Asp-Leu	32427905	28592100	31125122	28676822	27155368	32080974	30792098	27404199	28459824	31592476
Asp-His	3.40637e+06	3.06641e+06	3.14989e+06	3.25798e+06	2.62069e+06	2.88957e+06	2.59741e+06	2.47037e+06	2.29013e+06	2.90655e+06
Asp-Gly	9671299	7319818	7874307	7573352	7507927	7922269	8074493	6274069	6655186	7913883
Asp-Glu	634968	520265	699836	633497	517493	1399894	1287142	1021135	1158405	1244528
Asp-Gln	4.82644e+06	4.97614e+06	4.30415e+06	3.85123e+06	3.71354e+06	5.77264e+06	5.26526e+06	4.77176e+06	4.88294e+06	5.73116e+06
Asp-Asp	9.98926e+06	7.31444e+06	8.54981e+06	7.96802e+06	7.45722e+06	1.38787e+07	1.20577e+07	1.09908e+07	1.10215e+07	1.37278e+07
Asp-Arg	9.46169e+06	7.35177e+06	7.50772e+06	7.03491e+06	6.14047e+06	7.34382e+06	5.9606e+06	5.36233e+06	5.34173e+06	6.87588e+06
Asp-Ala	71573546	72489388	68243212	62430709	66535859	63458201	54303777	53863605	55244314	63122255
Asn-Glu	4.82644e+06	4.97614e+06	4.30415e+06	3.85123e+06	3.71354e+06	5.77264e+06	5.26526e+06	4.77176e+06	4.88294e+06	5.73116e+06
Arg-Val	1.82156e+06	1.61072e+06	1.59115e+06	1.4601e+06	1.51879e+06	2.3769e+06	2.2444e+06	2.63824e+06	1.77896e+06	2.39503e+06
Argininosuccinic acid	2743596	1957152	2267658	2324048	2046781	1816908	1487924	1255733	1600933	1709069
Arg-Gly	8.99117e+06	6.58572e+06	6.81889e+06	6.06792e+06	5.06227e+06	8.48784e+06	6.05503e+06	5.94918e+06	5.86295e+06	7.44898e+06
Arg-Asp	9.46169e+06	7.35177e+06	7.50772e+06	7.03491e+06	6.14047e+06	7.34382e+06	5.9606e+06	5.36233e+06	5.34173e+06	6.87588e+06
Arg-Ala	4.99609e+06	4.68212e+06	4.55943e+06	4.31606e+06	4.4791e+06	4.56147e+06	3.83589e+06	3.90346e+06	3.93529e+06	4.13899e+06
Anthranilate	5.8752e+07	5.01921e+07	5.181e+07	5.09073e+07	4.62454e+07	6.99782e+07	6.14038e+07	5.9317e+07	5.76455e+07	7.14575e+07
Anserine	6.06029e+06	5.12133e+06	5.24678e+06	5.28156e+06	5.0825e+06	5.73791e+06	5.56039e+06	4.79281e+06	5.37203e+06	5.92799e+06
Alpha-Linolenic acid	2325945	3319625	2428841	2637448	2215201	3319407	3004790	3289735	2293711	3468163
alpha-glutamylalanine	19690092	18298002	17859952	16923340	16150501	19941778	18349978	17721676	18399628	20655662
alpha-aminoadipate	2.50726e+07	2.23261e+07	2.25285e+07	2.16904e+07	1.97969e+07	3.16321e+07	2.73799e+07	2.64875e+07	2.70019e+07	3.01477e+07
allothreonine	8.44759e+08	7.59484e+08	7.54115e+08	7.32019e+08	6.76908e+08	1.11666e+09	1.01013e+09	9.68754e+08	9.54712e+08	1.10013e+09
Allantoin	45490.9	49144.7	43802.9	43381.8	39208.2	37990.8	36283.8	37050.6	38328.7	32990.3
Ala-Gly	915652440	825403845	833107983	801786881	756333853	327808483	297508704	297701229	295348430	328462013
Ala-Glu	19690092	18298002	17859952	16923340	16150501	19941778	18349978	17721676	18399628	20655662
Ala-Arg	4.99609e+06	4.68212e+06	4.55943e+06	4.31606e+06	4.4791e+06	4.56147e+06	3.83589e+06	3.90346e+06	3.93529e+06	4.13899e+06
Ala-Ala	9766877	8329380	8354683	7772216	7719441	12532814	10954283	10482041	10590752	12252719
Agmatine	3.64291e+07	3.6464e+07	3.51405e+07	3.5525e+07	3.40235e+07	5.39668e+07	5.25435e+07	5.33427e+07	5.28337e+07	5.48647e+07
ADP	1.60867e+07	1.40193e+07	1.4298e+07	1.49976e+07	1.20947e+07	1.4943e+07	1.2254e+07	1.18965e+07	1.14704e+07	1.41633e+07
Adenosine triphosphate	15904304	11549653	12865771	14431886	11190722	16345480	15668166	13550971	14483160	19665236
Adenosine monophosphate/2'-Deoxyguanosine 5'-monophosphate 腺苷酸/ 2 5脱氧鸟苷一磷酸	30396.8	34565.7	40788.8	27502.5	31023.8	48023.4	39778.9	44764.4	39253.4	44513.4
Adenosine monophosphate	1.52222e+07	1.52999e+07	1.69851e+07	1.32522e+07	1.42916e+07	2.58438e+07	2.36273e+07	2.27699e+07	2.28773e+07	2.36294e+07
Adenosine diphosphate ribose	491670	217094	246723	298618	246021	137851	195090	220738	238732	271836
Adenosine	891863	340745	566849	260112	603124	1642900	706623	11294009	770658	819403
Adenine	212157480	184751489	210954936	316343325	197738937	520912853	533345330	350061902	540286452	522256321
AcylCarnitine(20:3)	4329440	3790328	4162535	3864037	3451158	1899181	1848525	1773139	1563913	2035014
AcylCarnitine(20:2)	4442837	4199532	4240437	4173326	3825132	1147060	960956	1199512	1133006	1165468
AcylCarnitine(19:1)	1951007	2120078	1994075	1865222	1676285	357105	397466	621342	181849	623062
AcylCarnitine(17:1)	1.19595e+07	1.20043e+07	1.14717e+07	1.1216e+07	1.03637e+07	4.58016e+06	4.28978e+06	4.37136e+06	3.89306e+06	5.00891e+06
AcylCarnitine(14:3)	1899913	1351263	1730029	1624940	1284482	811401	840481	189425	510206	733143
AcylCarnitine(14:2)	8.66916e+07	8.90473e+07	8.46444e+07	9.20912e+07	7.86371e+07	6.03972e+07	5.96328e+07	5.38518e+07	5.44789e+07	6.40251e+07
AcylCarnitine(12:2)	3101572	3369985	3071458	2932815	2593727	1137164	1265188	984663	902338	1397897
AcylCarnitine(12:1)	8.21103e+06	7.86932e+06	8.58674e+06	7.90453e+06	7.61836e+06	6.7786e+06	7.19118e+06	6.37637e+06	6.81758e+06	6.90438e+06
Acetylcholine	60132.9	116447	102098	67797.4	97614.5	27700.1	32970	36187.4	41752	25548.6
9,12-Hexadecadienoylcarnitine	2.90753e+07	3.19016e+07	2.88442e+07	3.1728e+07	2.58775e+07	1.66112e+07	1.53956e+07	1.3683e+07	1.35188e+07	1.64272e+07
7-Methylguanine	7666642	8032048	7637143	6796769	6528857	15124695	13531464	13892776	12867517	15028495
7-Methyladenine	1.75091e+07	1.86789e+07	1.77786e+07	1.58682e+07	1.6346e+07	1.73231e+07	1.7061e+07	1.62814e+07	1.704e+07	1.721e+07
7-Hydroxy-3-oxocholanoic acid	6.53342e+08	6.0887e+08	6.03891e+08	5.71141e+08	5.25183e+08	5.46353e+08	5.09638e+08	4.86757e+08	4.61851e+08	5.48707e+08
7alpha,25-Dihydroxy-4-cholesten-3-one/Calcitriol	2787692	2702359	2439390	2428985	2616215	3906844	3293783	3316005	3157378	3867025
7a,12a-Dihydroxy-5b-cholestan-3-one	3900097	3417678	3048867	2980471	2744330	2758132	2550472	2368564	2787472	2884679
5'-Methylthioadenosine	3.06568e+08	3.60608e+08	3.39808e+08	3.09439e+08	2.70834e+08	6.17344e+08	5.90759e+08	5.36573e+08	5.85314e+08	6.02225e+08
5-L-Glutamyl-L-alanine	13238342	12208126	12761702	11502903	11554919	8772480	8658563	9321606	8242329	10068736
5-hydroxytryptophol	6465103	6223021	6697215	5682828	5376941	4472686	4163304	4250632	5306757	4061308
5-Hydroxy-L-tryptophan	2.46071e+06	2.30938e+06	2.25676e+06	2.28765e+06	2.23193e+06	2.66471e+06	2.41756e+06	2.32826e+06	2.33433e+06	2.47286e+06
5,6-Dihydroxyindole	9.33911e+06	8.40947e+06	8.13411e+06	9.67443e+06	9.17744e+06	1.17446e+07	1.16598e+07	1.21664e+07	1.27901e+07	1.22965e+07
5,6-dihydrouracil	3.40958e+06	3.38696e+06	3.49252e+06	3.20223e+06	3.11586e+06	3.21288e+06	3.0437e+06	3.56039e+06	2.7136e+06	3.17367e+06
4-trimethylammoniobutanal	3.63459e+06	3.16041e+06	3.14975e+06	3.30101e+06	3.38496e+06	3.38899e+06	3.72398e+06	3.3953e+06	3.40388e+06	3.73046e+06
4-Pyrimidine Methanamine / 2-Aminomethylpyrimidine	7.99203e+07	7.73502e+07	7.53065e+07	7.47258e+07	7.69334e+07	9.94758e+07	7.9433e+07	8.79432e+07	7.87047e+07	9.46727e+07
4-hydroxy-L-phenylglycine	1.22575e+07	1.05565e+07	1.0711e+07	1.11281e+07	1.09419e+07	1.56877e+07	1.44061e+07	1.79627e+07	1.49214e+07	1.57164e+07
4-Hydroxyindole	9.22066e+06	8.52799e+06	8.83423e+06	8.83202e+06	7.63353e+06	8.68366e+06	7.66711e+06	7.23539e+06	6.94266e+06	8.32834e+06
4-Hydroxybenzyl alcohol	1.64586e+06	1.12951e+06	1.25852e+06	1.99901e+06	1.07255e+06	2.15637e+06	1.55827e+06	2.00187e+06	2.31257e+06	2.17701e+06
4-hydroxy-2-quinolinecarboxylic acid	1.80217e+08	1.72985e+08	1.64347e+08	1.64302e+08	1.54046e+08	1.61757e+08	1.47458e+08	1.44693e+08	1.40178e+08	1.64609e+08
4-Guanidinobutanoic acid	4.0816e+08	4.29818e+08	4.35502e+08	3.38924e+08	4.06037e+08	2.8168e+08	2.61297e+08	2.95614e+08	2.53618e+08	2.97717e+08
4-aminobutanoate	1.06951e+08	1.18478e+08	1.06295e+08	9.90657e+07	9.86659e+07	1.17753e+08	1.18973e+08	1.18669e+08	1.10602e+08	1.18597e+08
4-aminobenzoate	5.8752e+07	5.01921e+07	5.181e+07	5.09073e+07	4.62454e+07	6.99782e+07	6.14038e+07	5.9317e+07	5.76455e+07	7.14575e+07
4-Acetamidobutanoic acid	11153	8767	10721	11848	10361	10424	11836	11398	12390	13042
4-acetamidobutanoate	14386578	13095649	15902408	15523851	11495880	23529003	20416886	21798022	22859871	24741750
4,8-Dimethylnonanoyl carnitine	1684303	1269345	1806248	1443141	1422636	3253752	3541624	2970680	2015008	3204196
3-Phosphoglycerate/2-Phospho-D-glyceric acid	153646	157457	172049	164796	133447	236360	179465	153152	151677	191255
3-Methyladenine	1.75091e+07	1.86789e+07	1.77786e+07	1.58682e+07	1.6346e+07	1.73231e+07	1.7061e+07	1.62814e+07	1.704e+07	1.721e+07
3-methyglutaric acid	4601389	4345371	4835841	4413450	4501920	4814379	4932216	5198835	4960972	4484287
3-ketosphingosine	5.89696e+07	5.81866e+07	5.75995e+07	5.52202e+07	5.03362e+07	5.86319e+07	5.4112e+07	5.64442e+07	5.25382e+07	6.10071e+07
3-hydroxyoctanoyl carnitine	1.57228e+07	1.5619e+07	1.44008e+07	1.31788e+07	1.30308e+07	6.73126e+06	5.78403e+06	6.51376e+06	5.54503e+06	6.87106e+06
3-hydroxy-N6,N6,N6-trimethyl-L-lysine	2.02137e+07	1.97513e+07	1.95595e+07	1.93653e+07	1.67718e+07	2.2717e+07	2.15075e+07	2.26274e+07	2.20392e+07	2.43119e+07
3-Hydroxymethylglutaric acid	50292	50805	60022	55649	44183	57104	59713	52788	58333	60174
3-Hydroxyisovalerylcarnitine	1.95963e+08	1.74864e+08	1.96493e+08	1.66681e+08	1.77342e+08	1.91973e+08	1.85313e+08	1.94126e+08	1.77486e+08	1.99402e+08
3-Hydroxyhexadecanoylcarnitine	5.89713e+06	6.72853e+06	5.33699e+06	5.0615e+06	4.81933e+06	2.87734e+06	2.79597e+06	2.92787e+06	2.22884e+06	3.04463e+06
3-hydroxydodecanoyl carnitine	3.21179e+06	3.88182e+06	3.2938e+06	2.20502e+06	2.53037e+06	6.01375e+06	6.6362e+06	7.34813e+06	5.54298e+06	6.71759e+06
3-hydroxydecanoyl carnitine	1.3365e+07	1.50891e+07	1.28501e+07	1.11678e+07	1.13106e+07	7.15358e+06	6.33077e+06	7.39818e+06	5.62026e+06	7.6412e+06
3-Hydroxy-9-hexadecenoylcarnitine	5863807	6125455	5763530	5209617	4750895	4388102	4332803	3869762	4223266	4933412
3-Hydroxy-11Z-octadecenoylcarnitine	9260106	10851421	8032325	7155237	7226757	3602059	3195033	3913162	3011935	3963735
3,4-Dimethoxyphenylethylamine	4.64626e+06	4.57609e+06	4.56264e+06	4.18672e+06	4.03254e+06	3.38175e+06	3.07408e+06	3.1724e+06	3.30983e+06	3.24071e+06
2-quinolinecarboxylic acid	5.29404e+07	4.90085e+07	4.9959e+07	4.45984e+07	4.69023e+07	1.09625e+08	1.01469e+08	1.10819e+08	1.01147e+08	1.14771e+08
2-Pyrrolidinone	29395959	24686478	23675323	22285802	23118728	27687111	28051387	26720113	27007622	24622752
2-Phenylglycine	11288755	11894644	11140258	10471501	9981452	8440885	7609235	8142553	7432299	7870435
2-Methylbutyroylcarnitine; 3-Methylbutyrylcarnitine	8.65462e+09	8.01919e+09	8.0754e+09	7.74077e+09	7.42915e+09	7.70182e+09	7.21125e+09	7.04989e+09	6.97885e+09	7.88984e+09
2-Keto-6-aminocaproate	14386578	13095649	15902408	15523851	11495880	23529003	20416886	21798022	22859871	24741750
2-Hydroxypyridine	17073135	13664301	14059573	13375329	13600980	17530730	16046198	14216164	15950228	17465143
2-Hydroxymyristoylcarnitine	1e+07	1.13146e+07	9.93454e+06	8.72893e+06	9.10472e+06	6.30652e+06	5.49599e+06	6.16364e+06	5.60921e+06	7.10484e+06
2-Hydroxylauroylcarnitine	3.21179e+06	3.88182e+06	3.2938e+06	2.20502e+06	2.53037e+06	6.01375e+06	6.6362e+06	7.34813e+06	5.54298e+06	6.71759e+06
2-Ethylacrylylcarnitine, Tiglylcarnitine	1.87773e+08	1.24999e+08	1.53103e+08	1.87848e+08	1.5365e+08	1.51897e+08	1.56733e+08	1.45271e+08	1.26851e+08	1.57582e+08
2-Aminobenzoic acid/p-Aminobenzoic acid	5.8752e+07	5.01921e+07	5.181e+07	5.09073e+07	4.62454e+07	6.99782e+07	6.14038e+07	5.9317e+07	5.76455e+07	7.14575e+07
2,6-Dimethylheptanoyl carnitine	5061454	5071783	4994898	4805400	4223900	3644045	3425804	3322660	3348692	3536811
1-palmitoylglycerophosphocholine	5.14581e+08	3.35948e+08	4.46683e+08	6.59734e+08	3.7186e+08	4.22256e+08	3.53013e+08	3.14696e+08	3.60367e+08	3.96041e+08
1-Methylnicotinamide	4.83059e+06	2.57832e+06	3.52094e+06	3.14748e+06	2.84169e+06	4.50558e+06	4.74416e+06	3.55096e+06	2.9172e+06	4.54757e+06
1-methyladenosine	5.55208e+07	6.01356e+07	5.89378e+07	5.12817e+07	5.28205e+07	5.58377e+07	5.39565e+07	5.40023e+07	5.51411e+07	5.6425e+07
1-Methyladenine	1.75091e+07	1.86789e+07	1.77786e+07	1.58682e+07	1.6346e+07	1.73231e+07	1.7061e+07	1.62814e+07	1.704e+07	1.721e+07
1-aminocyclopropane-1-carboxylate	2.25121e+08	1.93242e+08	1.98316e+08	1.93006e+08	1.78577e+08	2.41027e+08	2.10397e+08	2.11519e+08	2.03926e+08	2.39635e+08
13Z-Docosenamide/13E-Docosenamide	4.65551e+08	8.72078e+08	8.13745e+08	4.06952e+08	4.13047e+08	3.47892e+08	5.81515e+08	2.44563e+08	5.78966e+08	6.12414e+08
1-(sn-Glycero-3-phospho)-1D-myo-inositol	8.15984e+07	5.99725e+07	6.61624e+07	7.09931e+07	5.88217e+07	7.31086e+08	6.40696e+08	5.69771e+08	5.88541e+08	7.14701e+08
1-(beta-D-Ribofuranosyl)-1,4-dihydronicotinamide	5053599	4379229	4482618	4259555	3885134	5098709	4871162	4655623	4344992	5522811
(S)-dihydroorotate	14796	19043	25001	15142	11621	119603	124016	126844	130522	120273
(S)-2,3,4,5-Tetrahydropyridine-2-carboxylate/D-1-Piperideine-2-carboxylic acid	19362354	18723236	18022059	18384952	15683691	20670178	18702994	18169999	18795235	20104290
(S)-1-Pyrroline-5-carboxylate/1-Pyrroline-2-carboxylic acid	6.70494e+06	6.79897e+06	7.95434e+06	7.23591e+06	6.30569e+06	1.15997e+07	1.08835e+07	1.03671e+07	1.06518e+07	1.19136e+07

## Sheet: Table S3
Table S3. The list of increased (average ratio >1.33 and p < 0.05) and decreased (average ratio < 0.75 and p < 0.05) metabolites in LPS-induced RAW264.7 cells compared with control cells.
Metabolites	Average ratio (LPS/PBS)	p-value
Ornithine	0.121885	8.0082e-07
AcylCarnitine(19:1)	0.227012	9.92508e-07
AcylCarnitine(20:2)	0.26847	2.65019e-09
Linoleyl carnitine, Linoelaidyl carnitine; acylcarnitine C18:2	0.284892	2.17428e-08
Gamma-linolenyl carnitine; Alpha-linolenyl carnitine	0.316433	6.6007e-05
Heptadecanoyl carnitine	0.318843	5.77381e-07
Elaidic carnitine	0.346738	3.5368e-08
Acetylcholine	0.369651	0.00495316
Ala-Gly	0.374328	1.25964e-05
Gly-Ala	0.374328	1.25964e-05
L-Glutamine	0.374335	1.25897e-05
AcylCarnitine(12:2)	0.3774	2.05575e-06
L-Palmitoylcarnitine	0.383822	1.88583e-08
trans-Hexadec-2-enoyl carnitine	0.386789	2.94007e-08
AcylCarnitine(17:1)	0.388375	4.26224e-08
S-Methyl GSH(S-methylglutathione; L-L-Homoglutathione)-2	0.390347	6.03591e-09
AcylCarnitine(14:3)	0.390927	0.000436832
Methacholine	0.396336	0.00324584
Pentadecanoylcarnitine(C13:0)	0.397476	4.70115e-07
Cys-Ala	0.403162	3.49969e-08
3-Hydroxy-11Z-octadecenoylcarnitine	0.415886	0.00140779
C18:1-OH carnitine	0.415886	0.00140779
palmitoyl sphingomyelin (SM(d18:1/16:0))	0.42128	1.36911e-07
Glycerophosphocholine	0.424677	0.00389379
3-hydroxyoctanoyl carnitine	0.437028	1.29853e-06
PC(38:2)	0.464096	6.72427e-07
AcylCarnitine(20:3)	0.465354	1.85551e-06
PC(35:6)	0.471113	3.27413e-07
PE(38:6)	0.471113	3.27413e-07
PC(30:0)	0.484538	1.19895e-06
LysoPC(16:1)	0.49819	0.0336301
3-Hydroxyhexadecanoylcarnitine	0.498309	6.54268e-05
PC(37:2)	0.502378	1.28725e-06
PE(40:2)	0.502378	1.28725e-06
L-Arginine	0.511316	6.2692e-09
9,12-Hexadecadienoylcarnitine	0.51304	3.71767e-06
Propionylcarnitine	0.515459	2.00024e-07
PE(34:1)	0.518651	6.23455e-07
LysoPC(18:2)	0.525503	0.0431186
PE(p38:5)	0.525679	4.20376e-07
PC(42:9)	0.52787	3.33869e-06
PC(36:2)	0.528744	1.07834e-06
PC(o34:1)	0.531453	1.34196e-07
PC(p34:0)	0.531453	1.34196e-07
PC(40:7)	0.533655	1.5208e-06
3-hydroxydecanoyl carnitine	0.535319	8.4922e-05
Myristoylcarnitine	0.547294	8.66969e-07
Tetradecanoylcarnitine (predicted)	0.547294	8.66969e-07
PC(34:1)	0.557582	2.92085e-07
PE(37:1)	0.557582	2.92085e-07
PC(35:5)	0.561067	4.00547e-06
PE(38:5)	0.561067	4.00547e-06
PC(32:1)	0.561349	7.13982e-07
PE(35:1)	0.561349	7.13982e-07
PC(42:6)	0.565301	2.55229e-05
PC(p32:0)	0.567863	5.0794e-07
PC(o34:2)	0.568931	6.04494e-07
PC(p34:1)	0.568931	6.04494e-07
PC(36:3)	0.56962	1.4715e-06
PC(33:1)	0.571322	8.30048e-07
LysoPC(20:4)	0.580749	0.0410557
PC(35:2)	0.58794	3.74763e-06
PE(38:2)	0.58794	3.74763e-06
PC(42:10)	0.59177	3.85345e-05
L-Lysine	0.594454	1.17697e-06
N-hexadecanoylsphinganine-1-phosphocholine	0.594596	8.3158e-05
PC(38:6)	0.599954	1.67096e-06
L-Pipecolic acid	0.605442	8.97353e-07
N4-Acetylaminobutanal	0.605528	9.08241e-07
PC(p36:4)	0.613772	1.85387e-06
L-Isoleucine	0.619317	0.035992
cis-5-Tetradecenoylcarnitine	0.62044	7.48629e-06
PC(38:5)	0.620616	4.01138e-06
PC(34:2)	0.621924	2.60418e-06
Diphenylamine	0.623192	0.0424363
LysoPC(20:2)	0.623399	0.0314503
2-Hydroxymyristoylcarnitine	0.62507	0.000120501
Choline	0.631252	3.34593e-11
LysoPC(22:6)	0.637227	0.0345629
Phosphoenolpyruvic acid	0.647787	0.000550004
PC(38:7)	0.650012	5.55137e-06
PC(32:2)	0.655071	4.39833e-06
PC(34:3)	0.655598	1.03397e-05
N-Palmitoylsphingosine	0.658765	0.00010133
mevalolactone	0.661405	0.0001249
PC(40:8)	0.661923	7.3457e-05
LPE(18:1e)	0.661986	0.000140237
NAD	0.665924	1.13881e-05
Ketoleucine	0.667074	0.000223051
PC(36:4)	0.676814	1.6151e-05
AcylCarnitine(14:2)	0.678214	1.3912e-05
4-Guanidinobutanoic acid	0.688614	0.000189918
LysoPE(20:4)	0.691868	0.00132921
LysoPE(22:6)	0.692762	0.00451796
Argininosuccinic acid	0.6941	0.00325321
Oleoyl Ethanolamide	0.699583	0.000352805
Glu-Thr	0.703166	0.00027619
Thr-Glu	0.703166	0.00027619
2,6-Dimethylheptanoyl carnitine	0.715225	4.04817e-05
2-Phenylglycine	0.721027	4.08693e-05
LPC(14:1e)	0.721937	0.00029832
5-hydroxytryptophol	0.730977	0.00115083
3,4-Dimethoxyphenylethylamine	0.735257	2.3019e-05
5-L-Glutamyl-L-alanine	0.735542	0.000111079
Creatine	0.743494	1.75488e-05
LPC(16:0e)	1.33865	0.000396902
Ala-Ala	1.35453	0.000779095
5,6-Dihydroxyindole	1.35594	1.8972e-05
Gly-His	1.35748	7.93525e-06
His-Gly	1.35748	7.93525e-06
Bilirubin	1.36039	0.0024171
Fructose 1,6-bisphosphate	1.3662	0.0338828
L-threonine	1.36714	0.000201063
allothreonine	1.36714	0.000201063
homoserine	1.36714	0.000201063
Benzenebutanoic acid	1.36814	0.015027
NADP	1.37783	0.00146143
Methylimidazoleacetic acid	1.40623	0.00948026
Hydroxybutyrylcarnitine	1.41304	0.000386508
4-hydroxy-L-phenylglycine	1.4155	0.000136381
Arg-Val	1.42878	0.00217761
Val-Arg	1.42878	0.00217761
N-Acetylornithine	1.43079	0.000238717
4-Hydroxybenzyl alcohol	1.43637	0.0220115
Guanosine triphosphate	1.44211	0.0223571
N1-Acetylspermidine	1.4473	2.15381e-06
Pro-Thr	1.47352	0.000130713
Thr-Pro	1.47352	0.000130713
guanosine 5'-diphosphate	1.4843	0.00131872
LPI(18:0)	1.48667	0.000315412
Asp-Asp	1.49415	0.000892164
N-acetylhistidine	1.49868	2.49016e-05
Coenzyme A	1.50159	0.000214187
Agmatine	1.50664	2.0169e-09
Uridine diphosphate glucose	1.51093	0.000512055
Pro-Glu	1.51738	0.00814596
Fumaric acid	1.52522	5.21767e-06
Pyridoxal 5'-phosphate	1.54045	3.34086e-05
N6,N6,N6-Trimethyl-L-lysine	1.54863	1.9335e-05
Gly-Pro	1.55274	9.17875e-05
Pro-Gly	1.55274	9.17875e-05
S-Adenosylmethionine	1.57426	0.00783691
Adenosine monophosphate	1.58223	5.758e-06
C18:4-OH carnitine	1.58285	4.2738e-05
2-Keto-6-aminocaproate	1.60992	5.08651e-05
4-acetamidobutanoate	1.60992	5.08651e-05
Cyclic AMP	1.61418	0.000327746
Urocanic acid	1.64042	0.0258532
Ile-Ala	1.64432	3.04067e-06
D-2-Hydroxyglutarate	1.65054	1.13127e-05
D-Glucosamine 6-phosphate	1.65153	3.45186e-05
Gly-Asp	1.65542	1.68716e-05
Cholesterol-H2O	1.66272	0.000110667
Cytosine	1.6732	2.3067e-05
Malic acid	1.68259	0.0261621
Estrone glucuronide	1.70692	5.77915e-05
Deoxycytidine	1.75135	1.1713e-05
5'-Methylthioadenosine	1.84735	1.0941e-06
Imidazoleacetic acid	1.8852	2.2172e-06
Cytidine triphosphate-1	1.91047	0.000481119
Thiamine	1.91267	8.64348e-05
7-Methylguanine	1.9215	1.17947e-06
L-Phenylalanine	1.94019	0.00242769
4,8-Dimethylnonanoyl carnitine	1.96511	0.000751132
Uridine 5'-diphosphate	2.01304	3.08808e-05
Asp-Glu	2.03293	2.76793e-05
Glu-Asp	2.03293	2.76793e-05
Uridine triphosphate	2.04844	0.000881871
2-Hydroxylauroylcarnitine	2.13311	4.4259e-05
3-hydroxydodecanoyl carnitine	2.13311	4.4259e-05
Adenine	2.19874	0.000244638
2-quinolinecarboxylic acid	2.20958	5.23713e-08
Putrescine	2.30935	1.64199e-09
S-(1,2-DICARBOXYETHYL)GLUTATHIONE	2.36896	0.00052913
Citrulline	2.47555	3.05145e-07
Ile-Ile	2.48469	6.91743e-06
Ile-Leu	2.48469	6.91743e-06
Inosinic acid(IMP)	2.61232	4.16849e-08
NADPH	2.63086	1.83127e-07
Citric acid	2.72356	1.3176e-07
Cadaverine	2.7678	6.1086e-10
Isocitric acid	2.82386	2.42264e-06
ribulose 1,5-bisphosphate	2.83595	8.07761e-05
N-Acetyl-DL-methionine	2.92277	1.96814e-08
Oxoglutaric acid	3.09387	4.77222e-08
L-Lactic acid	3.24181	2.11159e-09
N-Acetylputrescine	3.61	0.000110934
Biliverdin	3.8657	0.00045164
Pyruvic acid	4.2881	2.40199e-07
Uridine diphosphate glucuronic acid	4.76543	0.000218694
Hexylglutathione	6.3234	1.0655e-07
Cyclic pyranopterin monophosphate	7.13739	8.50318e-05
(S)-dihydroorotate	7.25743	5.01629e-10
Inosine	8.33608	2.46654e-07
1-(sn-Glycero-3-phospho)-1D-myo-inositol	9.61284	4.65216e-05
D-glucose 6-phosphate	11.7579	5.72833e-05
glucose 1-phosphate	11.7579	5.72833e-05
mannose 6-phosphate	11.7579	5.72833e-05
fructose 6-phosphate	11.7579	5.72833e-05
galactose 1-phosphate	11.7579	5.72833e-05
Xanthosine	11.8402	1.26439e-05
Histamine	28.0203	1.51422e-06
Xanthine	35.0091	5.46486e-05
Hypoxanthine	77.4022	4.29101e-07

## Sheet: Table S4
Table S4. Significantly altered metabolic pathways in LPS-induced RAW264.7 cells compared with control cells identified by IPA metabolomic analysis.
Ingenuity Canonical Pathways	-log(p-value)	Ratio	Molecules
Colanic Acid Building Blocks Biosynthesis	18.4	0.306	fructose-6-phosphate,galactose-1-phosphate,glucose-1-phosphate,GTP,mannose-6-phosphate,NAD ,NADP,NADPH,UDP-D-glucose,UDP-glucuronic acid,UTP
Arginine Biosynthesis IV	16.1	0.375	2-oxoglutaric acid,AMP,citrulline,fumaric acid,L-arginine,L-ornithine,N-(L-arginino)succinic acid,NADP,NADPH
Superpathway of Citrulline Metabolism	15.9	0.256	2-oxoglutaric acid,AMP,citrulline,fumaric acid,L-arginine,L-glutamine,L-ornithine,N-(L-arginino)succinic acid,NADP,NADPH
Citrulline-Nitric Oxide Cycle	13.2	0.438	AMP,citrulline,fumaric acid,L-arginine,N-(L-arginino)succinic acid,NADP,NADPH
Lysine Degradation V	11.6	0.28	2-oxoglutaric acid,coenzyme A,L-lysine,NAD ,NADP,NADPH,S-pipecolic acid
Citrulline Biosynthesis	11.3	0.259	2-oxoglutaric acid,citrulline,L-arginine,L-glutamine,L-ornithine,NADP,NADPH
Gluconeogenesis I	11.3	0.17	AMP,fructose-1,6-diphosphate,fructose-6-phosphate,NAD ,NADP,NADPH,phosphoenolpyruvate,pyruvic acid
Proline Biosynthesis II (from Arginine)	10.5	0.333	2-oxoglutaric acid,citrulline,L-arginine,L-ornithine,NADP,NADPH
Lysine Degradation II	10.3	0.316	2-oxoglutaric acid,coenzyme A,L-lysine,NAD ,NADP,NADPH
Purine Nucleotides De Novo Biosynthesis II	9.92	0.171	AMP,fumaric acid,GDP,GTP,IMP,L-glutamine,NAD
Phenylalanine Degradation IV (Mammalian, via Side Chain)	8.66	0.176	2-oxoglutaric acid,AMP,coenzyme A,L-glutamine,L-phenylalanine,NAD
PFKFB4 Signaling Pathway	8.61	0.113	cyclic AMP,fructose-1,6-diphosphate,fructose-6-phosphate,glucose-6-phosphate,NADP,NADPH,pyruvic acid
Oxidative Ethanol Degradation III	7.08	0.161	AMP,coenzyme A,NAD ,NADP,NADPH
Nitric Oxide Signaling in the Cardiovascular System	6.8	0.0625	acetylcholine,AMP,citrulline,cyclic AMP,GTP,L-arginine,L-ornithine
Sirtuin Signaling Pathway	6.6	0.0309	2-oxoglutaric acid,citric acid,citrulline,fumaric acid,glucose-6-phosphate,isocitric acid,malic acid,NAD ,phosphoenolpyruvate,pyruvic acid

## Sheet: Table S5
Table S5. 81 associated metabolites were selected based on the IPA analysis
Compound Name	Ratio（LPS/PBS）	P.value	PBS1	PBS2	PBS3	PBS4	PBS5	LPS1	LPS2	LPS3	LPS4	LPS5
AcylCarnitine(19:1)	0.227012	9.92508e-07	1951007	2120078	1994075	1865222	1676285	357105	397466	621342	181849	623062
AcylCarnitine(20:2)	0.26847	2.65019e-09	4442837	4199532	4240437	4173326	3825132	1147060	960956	1199512	1133006	1165468
Linoleyl carnitine, Linoelaidyl carnitine; acylcarnitine C18:2	0.284892	2.17428e-08	3.48664e+07	3.5763e+07	3.21802e+07	3.24747e+07	3.00031e+07	9.71406e+06	8.9618e+06	8.62645e+06	9.0521e+06	1.07347e+07
Gamma-linolenyl carnitine; Alpha-linolenyl carnitine	0.316433	6.6007e-05	9266141	10519525	9325725	8823050	7828512	3078577	2954235	2854563	2477090	3116464
Heptadecanoyl carnitine	0.318843	5.77381e-07	2961855	3883744	3670195	3731274	3451881	1274537	1089268	1105096	958417	1215874
Elaidic carnitine	0.346738	3.5368e-08	1.8229e+08	1.83112e+08	1.71752e+08	1.65858e+08	1.5567e+08	6.12618e+07	5.84129e+07	5.71478e+07	5.4891e+07	6.60238e+07
AcylCarnitine(12:2)	0.3774	2.05575e-06	3101572	3369985	3071458	2932815	2593727	1137164	1265188	984663	902338	1397897
trans-Hexadec-2-enoyl carnitine	0.386789	2.94007e-08	1.81146e+08	1.89855e+08	1.761e+08	1.73288e+08	1.60921e+08	7.28594e+07	6.76802e+07	6.49148e+07	6.26367e+07	7.279e+07
AcylCarnitine(17:1)	0.388375	4.26224e-08	1.19595e+07	1.20043e+07	1.14717e+07	1.1216e+07	1.03637e+07	4.58016e+06	4.28978e+06	4.37136e+06	3.89306e+06	5.00891e+06
S-Methyl GSH(S-methylglutathione; L-L-Homoglutathione)-2	0.390347	6.03591e-09	97176897	94094728	93664513	88907340	85703808	38541297	36445268	34797262	33637253	35961956
AcylCarnitine(14:3)	0.390927	0.000436832	1899913	1351263	1730029	1624940	1284482	811401	840481	189425	510206	733143
Methacholine	0.396336	0.00324584	219515	389098	380566	277990	345474	130065	125196	132182	145423	106282
C18:1-OH carnitine	0.415886	0.00140779	9260106	10851421	8032325	7155237	7226757	3602059	3195033	3913162	3011935	3963735
palmitoyl sphingomyelin (SM(d18:1/16:0))	0.42128	1.36911e-07	1.25368e+09	1.22332e+09	1.11525e+09	1.2031e+09	1.08781e+09	5.28787e+08	4.49854e+08	5.01564e+08	4.36427e+08	5.61825e+08
Glycerophosphocholine	0.424677	0.00389379	6.28884e+06	1.04612e+07	1.04633e+07	6.87181e+06	9.72528e+06	3.39671e+06	3.72444e+06	3.98414e+06	4.47015e+06	3.02982e+06
PC(38:2)	0.464096	6.72427e-07	78185012	91856160	90448056	84194202	87528752	44861251	39540425	38277747	32971194	44937116
AcylCarnitine(20:3)	0.465354	1.85551e-06	4329440	3790328	4162535	3864037	3451158	1899181	1848525	1773139	1563913	2035014
PC(35:6)	0.471113	3.27413e-07	19823494	21853856	20060371	20081133	19742632	10626182	9475179	9832690	7401860	10511069
PE(38:6)	0.471113	3.27413e-07	19823494	21853856	20060371	20081133	19742632	10626182	9475179	9832690	7401860	10511069
PC(30:0)	0.484538	1.19895e-06	366913331	372530576	339541547	340392647	323735061	183512814	162171161	162924862	137332064	198663476
LysoPC(16:1)	0.49819	0.0336301	546331666	298984292	447248373	758260353	387791610	296633025	231161566	172054926	262124783	252920445
PC(37:2)	0.502378	1.28725e-06	56541680	61934672	61045565	53720205	54791155	30455325	26893029	29138339	24716156	33498805
PE(40:2)	0.502378	1.28725e-06	56541680	61934672	61045565	53720205	54791155	30455325	26893029	29138339	24716156	33498805
Propionylcarnitine	0.515459	2.00024e-07	1.91173e+10	1.81059e+10	1.75471e+10	1.66533e+10	1.65008e+10	9.36521e+09	8.87748e+09	8.68463e+09	8.70615e+09	9.68797e+09
PE(34:1)	0.518651	6.23455e-07	309288434	307938325	292489710	293266377	272608451	163596714	149176862	150944653	128346111	173253168
LysoPC(18:2)	0.525503	0.0431186	1.03821e+08	5.46776e+07	8.25224e+07	1.40978e+08	7.09325e+07	5.7673e+07	4.31387e+07	3.65916e+07	4.8719e+07	5.18945e+07
PE(p38:5)	0.525679	4.20376e-07	52726499	53439903	55690768	55885012	55218645	30914762	27074560	28179662	23914059	33406600
PC(42:9)	0.52787	3.33869e-06	70307520	75286779	64598195	66432688	62831083	40023336	34338506	35018598	30485324	39323104
PC(36:2)	0.528744	1.07834e-06	2790877251	3008492461	2830370251	2691587597	2578079652	1585761281	1422748312	1438082952	1253366910	1649263743
PC(40:7)	0.533655	1.5208e-06	295011757	312507465	288111927	283957586	264545836	167609001	148934118	148935124	131981627	173209123
PC(34:1)	0.557582	2.92085e-07	2844300942	2897291690	2865104085	2774211426	2675765865	1673213315	1526991489	1539090079	1345979603	1752476167
PE(37:1)	0.557582	2.92085e-07	2844300942	2897291690	2865104085	2774211426	2675765865	1673213315	1526991489	1539090079	1345979603	1752476167
PC(35:5)	0.561067	4.00547e-06	55327738	62879933	58593745	59330585	58578352	39362222	31116363	33307850	27128568	34437151
PE(38:5)	0.561067	4.00547e-06	55327738	62879933	58593745	59330585	58578352	39362222	31116363	33307850	27128568	34437151
PC(32:1)	0.561349	7.13982e-07	3878788382	3792970717	3659572103	3782479016	3488071422	2214980923	2044123074	2043490022	1782465352	2357089103
PE(35:1)	0.561349	7.13982e-07	3878788382	3792970717	3659572103	3782479016	3488071422	2214980923	2044123074	2043490022	1782465352	2357089103
PC(42:6)	0.565301	2.55229e-05	9037817	9771852	8306281	8527377	8829364	5699619	4604541	4516868	4204027	6115408
5-L-Glutamyl-L-alanine	0.735542	0.000111079	13238342	12208126	12761702	11502903	11554919	8772480	8658563	9321606	8242329	10068736
homoserine	1.36714	0.000201063	8.44759e+08	7.59484e+08	7.54115e+08	7.32019e+08	6.76908e+08	1.11666e+09	1.01013e+09	9.68754e+08	9.54712e+08	1.10013e+09
Coenzyme A	1.50159	0.000214187	232609	230105	262217	230451	209419	381668	340923	324614	308746	393101
Inosine	8.33608	2.46654e-07	1300861	1045930	1082086	1064166	1045306	9519565	8726437	9166330	9058717	9697073
galactose 1-phosphate	11.7579	5.72833e-05	2.21186e+06	1.65375e+06	1.90727e+06	1.91831e+06	1.61753e+06	2.45949e+07	2.13954e+07	1.91846e+07	1.97469e+07	2.45289e+07
Xanthosine	11.8402	1.26439e-05	46637.9	40947.1	47776.2	43214.9	40071.2	541713	494273	484700	488522	579630
Xanthine	35.0091	5.46486e-05	134784	76006	N/F	210706	65124	4813764	3876955	3861254	3854936	4888262
Hypoxanthine	77.4022	4.29101e-07	1291261	4999425	3321688	1507413	2002916	209905661	205836196	192689430	195384957	211909189
Ornithine	0.121885	8.0082e-07	79595761	71863597	75314050	74247400	69757205	10115352	8566718	9284647	7674680	9550890
Acetylcholine	0.369651	0.00495316	60132.9	116447	102098	67797.4	97614.5	27700.1	32970	36187.4	41752	25548.6
L-Glutamine	0.374335	1.25897e-05	9.15635e+08	8.25442e+08	8.33108e+08	8.01787e+08	7.56371e+08	3.27808e+08	2.97492e+08	2.97657e+08	2.95462e+08	3.28462e+08
L-Palmitoylcarnitine	0.383822	1.88583e-08	8.58366e+07	9.09341e+07	8.25269e+07	8.32022e+07	7.88929e+07	3.40096e+07	3.12742e+07	3.16714e+07	2.87495e+07	3.60352e+07
3-hydroxyoctanoyl carnitine	0.437028	1.29853e-06	1.57228e+07	1.5619e+07	1.44008e+07	1.31788e+07	1.30308e+07	6.73126e+06	5.78403e+06	6.51376e+06	5.54503e+06	6.87106e+06
L-Arginine	0.511316	6.2692e-09	6.07937e+08	5.59596e+08	5.78614e+08	5.67078e+08	5.50126e+08	3.09821e+08	2.90576e+08	2.8396e+08	2.84539e+08	2.95182e+08
Myristoylcarnitine	0.547294	8.66969e-07	1.36636e+08	1.44442e+08	1.29361e+08	1.28858e+08	1.19997e+08	7.52745e+07	6.94997e+07	6.863e+07	7.05842e+07	7.68388e+07
N4-Acetylaminobutanal	0.605528	9.08241e-07	9.75988e+07	8.72275e+07	9.05292e+07	8.83791e+07	8.57188e+07	5.55724e+07	5.46348e+07	4.99973e+07	5.22905e+07	5.96615e+07
L-Isoleucine	0.619317	0.035992	12701597	21605472	21682752	11623268	17057813	10450989	9860909	10664159	12771957	8690112
NAD	0.665924	1.13881e-05	6.32301e+06	6.10943e+06	6.60022e+06	6.53055e+06	5.59201e+06	4.44341e+06	4.08562e+06	3.89993e+06	3.90673e+06	4.4113e+06
Fructose 1,6-bisphosphate	1.3662	0.0338828	21172	26781	27597	23531	21416	44694	26306	32518	32704	28401
L-threonine	1.36714	0.000201063	8.44759e+08	7.59484e+08	7.54115e+08	7.32019e+08	6.76908e+08	1.11666e+09	1.01013e+09	9.68754e+08	9.54712e+08	1.10013e+09
NADP	1.37783	0.00146143	544691	486395	506165	537259	447009	777443	685568	618613	614903	777708
Methylimidazoleacetic acid	1.40623	0.00948026	1.55773e+08	1.3807e+08	1.43756e+08	1.40013e+08	1.31045e+08	2.17929e+08	1.88607e+08	1.76646e+08	1.72366e+08	2.40988e+08
N-Acetylornithine	1.43079	0.000238717	1.8448e+07	1.63343e+07	1.66763e+07	1.49074e+07	1.40427e+07	2.5442e+07	2.21909e+07	2.15718e+07	2.14826e+07	2.4361e+07
Agmatine	1.50664	2.0169e-09	3.64291e+07	3.6464e+07	3.51405e+07	3.5525e+07	3.40235e+07	5.39668e+07	5.25435e+07	5.33427e+07	5.28337e+07	5.48647e+07
Uridine diphosphate glucose	1.51093	0.000512055	9162338	8441010	9919675	9430282	7240628	15129090	12891657	12360930	11732400	14659650
Cyclic AMP	1.61418	0.000327746	16086.6	18711.9	22958.3	16398.8	13133.1	30337.9	27813	26107.2	27465.1	29176.2
D-Glucosamine 6-phosphate	1.65153	3.45186e-05	4991723	3851974	4360985	4604732	4159258	7486446	7132858	6542674	6894421	8225480
Estrone glucuronide	1.70692	5.77915e-05	2753444	3126421	3168767	3400556	2575797	5889442	4523921	4791514	5266485	5175053
Imidazoleacetic acid	1.8852	2.2172e-06	1337389	1400273	1342170	1231789	1236980	2560879	2204307	2469533	2363596	2747105
Adenine	2.19874	0.000244638	212157480	184751489	210954936	316343325	197738937	520912853	533345330	350061902	540286452	522256321
Putrescine	2.30935	1.64199e-09	1.91548e+08	1.64297e+08	1.76156e+08	1.88931e+08	1.5556e+08	4.10444e+08	3.98589e+08	4.01971e+08	3.98726e+08	4.14396e+08
Citrulline	2.47555	3.05145e-07	24903532	20407368	21280333	21650816	18882308	57670078	49864186	50753265	49785690	57118632
NADPH	2.63086	1.83127e-07	183694	178139	207429	194292	141567	499743	467355	462107	436518	515526
L-Lactic acid	3.24181	2.11159e-09	423409	418548	479843	405847	432682	1399029	1383779	1401980	1505489	1313094
N-Acetylputrescine	3.61	0.000110934	2.36615e+07	2.10532e+07	2.15327e+07	2.08817e+07	2.00726e+07	8.48665e+07	7.39558e+07	6.91537e+07	7.04192e+07	8.86034e+07
Pyruvic acid	4.2881	2.40199e-07	21279	15632	11679	14559	10866	64802	57624	57887	68344	68727
Hexylglutathione	6.3234	1.0655e-07	590973	556499	534265	876925	704737	4441573	3810772	4367161	3557357	4458902
Cyclic pyranopterin monophosphate	7.13739	8.50318e-05	44188.4	234428	387800	68666.6	190691	1.37767e+06	1.09619e+06	1.83706e+06	1.02616e+06	1.27052e+06
guanosine 5'-monophosphate	7.13739	8.50318e-05	44188.4	234428	387800	68666.6	190691	1.37767e+06	1.09619e+06	1.83706e+06	1.02616e+06	1.27052e+06
D-glucose 6-phosphate	11.7579	5.72833e-05	2.21186e+06	1.65375e+06	1.90727e+06	1.91831e+06	1.61753e+06	2.45949e+07	2.13954e+07	1.91846e+07	1.97469e+07	2.45289e+07
glucose 1-phosphate	11.7579	5.72833e-05	2.21186e+06	1.65375e+06	1.90727e+06	1.91831e+06	1.61753e+06	2.45949e+07	2.13954e+07	1.91846e+07	1.97469e+07	2.45289e+07
mannose 6-phosphate	11.7579	5.72833e-05	2.21186e+06	1.65375e+06	1.90727e+06	1.91831e+06	1.61753e+06	2.45949e+07	2.13954e+07	1.91846e+07	1.97469e+07	2.45289e+07
fructose 6-phosphate	11.7579	5.72833e-05	2.21186e+06	1.65375e+06	1.90727e+06	1.91831e+06	1.61753e+06	2.45949e+07	2.13954e+07	1.91846e+07	1.97469e+07	2.45289e+07
Histamine	28.0203	1.51422e-06	4084930	3608350	3716491	3466909	4439010	113377325	105604895	104915058	102715700	114618099

## Sheet: Table S6
Table S6. 15 metabolites were reversed in NMN treated- active macrophages from the 81 LPS-responsive metabolites.
Compound Name	PBS1	PBS2	PBS3	PBS4	PBS5	LPS1	LPS2	LPS3	LPS4	LPS5	NMN1	NMN2	NMN3	NMN4	NMN5	LPBNMN1	LPS+NMN2	LPS+NMN3	LPS+NMN4	LPS+NMN5
L-Isoleucine	12701597	21605472	21682752	11623268	17057813	10450989	9860909	10664159	12771957	8690112	5777155	6751148	9402182	10973850	6962092	18124957	42142487	21864681	24082226	19208167
Phosphoenolpyruvic acid	187483	142047	154564	176515	148438	121423	101287	95109	92311	113960	338983	328217	311097	263908	342852	218157	208444	225995	206480	256683
S-Methyl GSH(S-methylglutathione; L-L-Homoglutathione)-2	97176897	94094728	93664513	88907340	85703808	38541297	36445268	34797262	33637253	35961956	49420191	53400843	57959018	49131860	54195057	54146118	39353667	51430556	45317291	51043953
Cys-Ala	2.56675e+06	2.65171e+06	2.3786e+06	2.27468e+06	2.55946e+06	1.01149e+06	1.02822e+06	1.03568e+06	912702	1.0237e+06	1.44851e+06	1.49848e+06	1.42043e+06	1.37602e+06	1.55185e+06	1.46906e+06	1.01685e+06	1.49454e+06	1.25766e+06	1.47143e+06
NAD	6.32301e+06	6.10943e+06	6.60022e+06	6.53055e+06	5.59201e+06	4.44341e+06	4.08562e+06	3.89993e+06	3.90673e+06	4.4113e+06	7.89027e+06	7.53014e+06	7.94763e+06	6.88282e+06	7.72161e+06	5.72121e+06	5.61649e+06	5.61717e+06	5.14966e+06	5.62987e+06
Creatine	3.12325e+06	3.415e+06	3.50952e+06	3.18726e+06	3.15372e+06	2.53635e+06	2.43086e+06	2.38259e+06	2.55605e+06	2.2791e+06	3.58391e+06	3.64044e+06	4.19958e+06	4.07594e+06	3.72918e+06	3.17591e+06	3.63265e+06	3.15431e+06	2.89791e+06	2.9691e+06
L-Arginine	6.07937e+08	5.59596e+08	5.78614e+08	5.67078e+08	5.50126e+08	3.09821e+08	2.90576e+08	2.8396e+08	2.84539e+08	2.95182e+08	4.24114e+08	4.22412e+08	4.18002e+08	4.22811e+08	4.21325e+08	3.49517e+08	2.91929e+08	3.40822e+08	3.41987e+08	3.52972e+08
Agmatine	3.64291e+07	3.6464e+07	3.51405e+07	3.5525e+07	3.40235e+07	5.39668e+07	5.25435e+07	5.33427e+07	5.28337e+07	5.48647e+07	4.84775e+07	4.819e+07	5.03268e+07	4.79686e+07	5.05035e+07	3.60699e+07	3.84723e+07	3.74696e+07	3.62844e+07	3.92709e+07
Urocanic acid	3.93761e+07	1.88443e+07	2.34546e+07	3.62607e+07	2.31132e+07	5.92132e+07	4.27035e+07	5.75823e+07	3.21627e+07	3.97173e+07	3.45675e+07	2.05152e+07	1.33897e+07	2.57645e+07	1.30466e+07	3.93467e+07	2.8375e+07	2.27366e+07	2.87258e+07	2.17965e+07
Pyruvic acid	21279	15632	11679	14559	10866	64802	57624	57887	68344	68727	10376	12628	11668	13102	11696	33777	47663	36903	38128	35678
Biliverdin	712179	1.342e+06	533468	1.10832e+06	669062	4.8211e+06	2.57656e+06	3.10019e+06	2.68131e+06	3.69472e+06	898440	1.05733e+06	1.00255e+06	1.2191e+06	1.23362e+06	1.78555e+06	1.413e+06	2.28662e+06	2.01572e+06	2.18653e+06
Adenosine monophosphate	1.52222e+07	1.52999e+07	1.69851e+07	1.32522e+07	1.42916e+07	2.58438e+07	2.36273e+07	2.27699e+07	2.28773e+07	2.36294e+07	2.93019e+07	2.80664e+07	2.79982e+07	2.39857e+07	3.04561e+07	1.45901e+07	1.11177e+07	1.31333e+07	1.47417e+07	1.36134e+07
Ile-Leu	1.20167e+06	1.55798e+06	1.58042e+06	1.11011e+06	923936	3.48676e+06	3.21786e+06	3.40802e+06	2.84247e+06	2.88256e+06	3.42787e+06	4.10528e+06	3.65299e+06	6.51644e+06	3.78141e+06	2.20528e+06	1.21626e+06	1.82429e+06	1.7708e+06	1.74777e+06
4,8-Dimethylnonanoyl carnitine	1684303	1269345	1806248	1443141	1422636	3253752	3541624	2970680	2015008	3204196	2722913	2698118	2538657	2812541	2532934	1612508	1596708	1240188	1293683	1494832
Hexylglutathione	590973	556499	534265	876925	704737	4441573	3810772	4367161	3557357	4458902	2210582	1721554	2367547	2185112	2048764	703914	506525	617783	462369	498233

## Sheet: Table S7
Table S7. A total of 6881 proteins was confidently identified (unique peptide≥2) by using the Protein Discovery 2.1 software
Accession	Description	Exp. q-value	Sum PEP Score	Coverage	# Peptides	# PSMs	# Unique Peptides	# AAs	MW [kDa]	PBS1	PBS2	PBS3	LPS1	LPS2	LPS3	NMN1	NMN2	NMN3	LPS+NMN1	LPS+NMN2	LPS+NMN3
E9Q616	AHNAK nucleoprotein (desmoyokin) OS=Mus musculus GN=Ahnak PE=1 SV=1	0	9132.12	89.0205	523	13593	517	5656	603.9	117.2	113.7	114.6	91.1	91.9	94.5	94.8	96.3	92.4	96.9	98	98.6
Q9QXS1-3	Isoform PLEC-1A of Plectin OS=Mus musculus GN=Plec	0	6297.69	82.0603	555	6881	6	4543	517	105.1	107.6	112.1	90.7	94.4	86.4	107.1	103.4	106.6	97	94.6	95
Q9QXS1	Plectin OS=Mus musculus GN=Plec PE=1 SV=3	0	6287.22	80.793	558	6882	7	4691	533.9	98.8	97.1	98.1	83.7	96.6	97.5	110.3	108.9	105.5	107.2	97.4	98.8
Q9QXS1-14	Isoform PLEC-1G of Plectin OS=Mus musculus GN=Plec	0	6254.51	81.9121	551	6838	2	4550	517.8	94.9		89.5	91.2		102.7	104.5		111.8	109.4		95.9
Q8VDD5	Myosin-9 OS=Mus musculus GN=Myh9 PE=1 SV=4	0	5130.67	82.1939	296	8451	244	1960	226.2	90.3	89.3	91	107.6	106.8	106.6	99.5	98.3	99.8	102.6	105.6	102.5
P26039	Talin-1 OS=Mus musculus GN=Tln1 PE=1 SV=2	0	4422.06	84.7698	243	7506	208	2541	269.7	102	103	103.6	97.6	97.8	96	102.4	99.8	103.4	98	99.4	97
Q9JHU4	Cytoplasmic dynein 1 heavy chain 1 OS=Mus musculus GN=Dync1h1 PE=1 SV=2	0	3951.28	63.5659	347	3665	347	4644	531.7	106.8	103.5	103.3	93.7	96.2	97.4	100.1	102.2	99.7	99.4	98.1	99.6
B7FAU9	Filamin, alpha OS=Mus musculus GN=Flna PE=1 SV=1	0	3722.41	75.7105	226	6177	206	2639	280.3	103.5	102.4	101.7	97.6	95.6	98.6	101.2	103	100.1	97.7	98.9	99.6
Q80X90	Filamin-B OS=Mus musculus GN=Flnb PE=1 SV=3	0	2714.05	74.8271	190	2879	172	2602	277.7	108.3	109	109.2	103.7	102.4	103.5	98.8	97.6	97	89.3	91	90.2
Q9JKF1	Ras GTPase-activating-like protein IQGAP1 OS=Mus musculus GN=Iqgap1 PE=1 SV=2	0	2697.63	73.9288	160	3540	154	1657	188.6	107.4	107.5	106	91.7	93	94.4	98.5	100.4	97.1	102.4	99.1	102.5
E9Q555	E3 ubiquitin-protein ligase RNF213 OS=Mus musculus GN=Rnf213 PE=1 SV=2	0	2579.48	52.7368	276	2172	276	5152	584.4	77.2	75	76.5	105.3	107.5	108.7	107.1	108.7	105.4	110.4	108.8	109.4
A0A0R4J0I9	Low density lipoprotein receptor-related protein 1 OS=Mus musculus GN=Lrp1 PE=1 SV=1	0	2525.92	52.7613	223	2489	223	4545	504.4	127.2	122.5	123.8	84.5	84.6	87.5	102.6	103.5	101.7	85.7	89.4	86.9
A2AVJ7	Ribosome-binding protein 1 OS=Mus musculus GN=Rrbp1 PE=1 SV=1	0	2297.89	90.5055	203	2948	201	1464	158.3	103.9	106.2	107	100.1	95.4	94.5	99.7	96	100.9	96.4	102.4	97.5
Q5SXR6	Clathrin heavy chain OS=Mus musculus GN=Cltc PE=1 SV=1	0	2261.53	69.5652	132	3015	132	1679	191.9	111.2	109.3	107.5	90.3	93.9	93.3	100.5	101.8	101.6	98	95	97.6
B1ARU1	Microtubule-actin cross-linking factor 1 OS=Mus musculus GN=Macf1 PE=1 SV=1	0	2162.1	48.7193	268	1238	8	5895	662.9	99.6	101.8	109.5	103	100.4	94.9	102.5	101.1	102.8	94.9	96.7	92.7
Q69ZN7	Myoferlin OS=Mus musculus GN=Myof PE=1 SV=2	0	1770.88	72.168	164	1714	164	2048	233.2	118.7	118.4	117.2	88.7	88.8	90.8	96	97	95.8	96.7	95.8	96.2
P20152	Vimentin OS=Mus musculus GN=Vim PE=1 SV=3	0	1630.36	96.5665	85	8239	76	466	53.7	105.7	103.2	106.8	99.8	101.2	101.8	97.9	95.3	97.8	96.5	100.3	93.6
P26041	Moesin OS=Mus musculus GN=Msn PE=1 SV=3	0	1588.91	92.0277	107	4532	83	577	67.7	101.4	102.5	103.2	98.2	97.6	95	103	102.2	104.8	97.5	97.7	97
Q62261	Spectrin beta chain, non-erythrocytic 1 OS=Mus musculus GN=Sptbn1 PE=1 SV=2	0	1576.81	64.7905	169	1153	12	2363	274.1	113	115.6	110.7	94.3	101.3	99.8	95.5	88.1	92.9	97.2	94.9	96.6
P52480	Pyruvate kinase PKM OS=Mus musculus GN=Pkm PE=1 SV=4	0	1575.16	88.1356	70	5184	5	531	57.8	87.7	88.6	89.5	101.2	102.9	102.3	109.2	111.1	110.3	102	97.4	97.9
P11499	Heat shock protein HSP 90-beta OS=Mus musculus GN=Hsp90ab1 PE=1 SV=3	0	1549.46	78.453	99	3314	67	724	83.2	108.6	110.4	106	90.2	92.3	94.5	109.4	108.6	108.8	91.8	88.7	90.7
Q01853	Transitional endoplasmic reticulum ATPase OS=Mus musculus GN=Vcp PE=1 SV=4	0	1512.9	82.0099	86	2279	84	806	89.3	100.7	101.5	103.5	102.1	104.6	100.4	98.1	96.1	98.5	99	97.8	97.6
Q62261-2	Isoform 2 of Spectrin beta chain, non-erythrocytic 1 OS=Mus musculus GN=Sptbn1	0	1487.53	66.8988	159	1094	2	2154	251	114	106.9	107.2	94.1	105.6	106.4	92.3	94.6	86	99.6	92.9	100.5
P52480-2	Isoform M1 of Pyruvate kinase PKM OS=Mus musculus GN=Pkm	0	1462.38	84.5574	68	4559	3	531	57.9	95.2	94.5	92.9	82.1	103.9	103.6	114.3	113.9	105.1	108.4	87.7	98.4
P08071	Lactotransferrin OS=Mus musculus GN=Ltf PE=1 SV=4	0	1453.62	84.4413	91	2260	77	707	77.8	86.1	86	87.4	69.5	66.3	67.2	148.3	150.5	151.8	96.1	97.2	93.5
F6ZDS4	Nucleoprotein TPR OS=Mus musculus GN=Tpr PE=1 SV=1	0	1440.92	56.4377	169	982	166	2431	273.8	101	100.9	102.9	105.4	105.5	105.3	98.1	96.2	96.5	95.6	97.4	95.2
P63017	Heat shock cognate 71 kDa protein OS=Mus musculus GN=Hspa8 PE=1 SV=1	0	1431.33	81.8885	82	4495	58	646	70.8	100.5	98.4	99.4	105	102.5	104.2	102	103.6	101.7	92.5	95.5	94.6
E9Q7G0	Nuclear mitotic apparatus protein 1 OS=Mus musculus GN=Numa1 PE=1 SV=1	0	1418.61	70.2006	161	871	108	2094	235.5	100	100.7	102.4	105.9	105.5	104.6	96.4	95.5	96.9	97.7	98.3	96.1
P57780	Alpha-actinin-4 OS=Mus musculus GN=Actn4 PE=1 SV=1	0	1378.89	81.25	97	1907	65	912	104.9	102.3	105.5	104.5	95.8	96.1	94.8	102.8	102.3	103.5	99.1	96.2	97.2
P01027	Complement C3 OS=Mus musculus GN=C3 PE=1 SV=3	0	1369.89	66.5063	128	1327	128	1663	186.4	65.5	64.4	65.3	136.6	133.5	134.3	101.2	105.8	102.7	96.7	96.2	97.7
Q61233	Plastin-2 OS=Mus musculus GN=Lcp1 PE=1 SV=4	0	1367.11	88.9952	69	3844	63	627	70.1	98.2	95.4	97.6	106.1	106.5	106.2	96.1	97.6	94.7	99.6	100.5	101.4
Q64727	Vinculin OS=Mus musculus GN=Vcl PE=1 SV=4	0	1362.86	83.4897	108	1434	108	1066	116.6	95.9	92	94.8	97.4	98.8	96.9	101.5	101.5	102.5	105.2	107.7	105.8
P58252	Elongation factor 2 OS=Mus musculus GN=Eef2 PE=1 SV=2	0	1355.82	79.7203	89	2571	87	858	95.3	99.7	99.4	99.7	97.2	99.9	97.8	103.9	102.5	104.1	99.1	98.1	98.4
P20029	78 kDa glucose-regulated protein OS=Mus musculus GN=Hspa5 PE=1 SV=3	0	1345.79	69.6183	77	3758	74	655	72.4	103.4	97.7	101.2	105.5	101.4	105	100.1	103.1	101	91	97.8	92.8
Q8BL66	Early endosome antigen 1 OS=Mus musculus GN=Eea1 PE=1 SV=2	0	1338.38	82.9908	147	975	146	1411	160.8	103.5	103.3	103.7	97.2	95.1	97.5	97.7	98	97.7	101.6	103.7	101.1
P07901	Heat shock protein HSP 90-alpha OS=Mus musculus GN=Hsp90aa1 PE=1 SV=4	0	1335.05	71.2142	87	2540	56	733	84.7	103.6	108.5	104.4	95.9	96.5	96.5	105.2	104.7	105.1	95.4	90.3	94.1
P14733	Lamin-B1 OS=Mus musculus GN=Lmnb1 PE=1 SV=3	0	1297.66	82.3129	83	1774	72	588	66.7	102.4	102.2	105.1	100.8	99.8	96.2	99	96.4	103.3	97.8	101.7	95.4
Q3U2G2	Heat shock 70 kDa protein 4 OS=Mus musculus GN=Hspa4 PE=1 SV=1	0	1275.27	90.7363	94	1467	88	842	94.1	102.2	102.2	103.5	103.4	101.9	102.3	97.7	96.9	97.8	96.7	99	96.4
Q8CGC7	Bifunctional glutamate/proline--tRNA ligase OS=Mus musculus GN=Eprs PE=1 SV=4	0	1259.23	66.6005	121	922	120	1512	170	102.6	104.2	104	101.9	100.3	99.1	98.6	99.9	99.3	97	95.6	97.6
Q61768	Kinesin-1 heavy chain OS=Mus musculus GN=Kif5b PE=1 SV=3	0	1222.65	80.6854	106	982	91	963	109.5	105.2	105.5	106.3	98.4	98.2	97.2	99.5	99.2	99.5	96.8	97	97
P63038	60 kDa heat shock protein, mitochondrial OS=Mus musculus GN=Hspd1 PE=1 SV=1	0	1217.93	83.9442	67	1731	67	573	60.9	116.6	117.1	119.8	97.1	97.5	93.5	94.2	90.5	95.9	92.1	94.9	90.8
Q3UQ44	Ras GTPase-activating-like protein IQGAP2 OS=Mus musculus GN=Iqgap2 PE=1 SV=2	0	1211.86	62.9206	120	990	114	1575	180.4	117.8	114.5	114.4	91.8	93.1	93.4	92.8	95.5	93.1	97.7	96.9	99.2
P14824	Annexin A6 OS=Mus musculus GN=Anxa6 PE=1 SV=3	0	1211.74	86.1813	85	1667	2	673	75.8	111.1	90.8	89.1	88.4	117	121.6	101.9	103.9	86.3	98.7	88.2	103
P40142	Transketolase OS=Mus musculus GN=Tkt PE=1 SV=1	0	1204.39	82.0225	59	2851	59	623	67.6	92.9	97.6	97.6	107.4	105.8	101.2	100.1	95.9	102.3	99.6	100.6	98.9
P17182	Alpha-enolase OS=Mus musculus GN=Eno1 PE=1 SV=3	0	1196.53	91.4747	57	6631	48	434	47.1	98.4	92.9	99.4	108.4	113.9	107	97.9	93.3	97.5	95.2	99.8	96.1
Q5SX39	Myosin-4 OS=Mus musculus GN=Myh4 PE=2 SV=1	0	1193.26	59.0511	127	704	46	1939	222.7	209	213.9	209.4	52.1	51	51.7	57.5	54.3	58.3	81.3	80.8	80.5
P08113	Endoplasmin OS=Mus musculus GN=Hsp90b1 PE=1 SV=2	0	1180.35	70.4489	88	3091	85	802	92.4	108.1	103.6	105.1	98.9	98.3	100.8	101.9	103.6	101.6	91.2	94.6	92.4
Q8VDJ3	Vigilin OS=Mus musculus GN=Hdlbp PE=1 SV=1	0	1178.52	69.9527	106	1092	106	1268	141.7	102.7	103.1	104.7	98.7	98.4	96.2	103.6	102.3	103.9	95	96.3	95.3
Q9ERU9	E3 SUMO-protein ligase RanBP2 OS=Mus musculus GN=Ranbp2 PE=1 SV=2	0	1168.91	52.2109	155	873	152	3053	340.9	99.3	98.1	98.6	104.1	104.3	105.3	96.8	98.5	96.4	99.9	99.1	99.8
Q02053	Ubiquitin-like modifier-activating enzyme 1 OS=Mus musculus GN=Uba1 PE=1 SV=1	0	1164.35	71.9282	73	1596	73	1058	117.7	94.8	93.9	96.4	100.4	101	100.4	102.9	102.5	102.5	101.8	102.7	100.7
P48678	Prelamin-A/C OS=Mus musculus GN=Lmna PE=1 SV=2	0	1157.93	87.218	97	1600	94	665	74.2	112.4	113.1	114.1	92.2	92.5	90.5	101.3	100.2	103	94.1	94.2	92.4
Q07113	Cation-independent mannose-6-phosphate receptor OS=Mus musculus GN=Igf2r PE=1 SV=1	0	1155.42	51.5505	115	938	115	2483	273.6	115.5	115.4	115.5	85.8	81	84.2	104.3	107.1	105.6	94.4	96.5	94.7
Q00519	Xanthine dehydrogenase/oxidase OS=Mus musculus GN=Xdh PE=1 SV=5	0	1115.38	60.7491	92	1267	91	1335	146.5	100.7	98	98.9	95.7	98.7	98.8	102.9	104.3	102	100.7	99	100.4
Q9CU62	Structural maintenance of chromosomes protein 1A OS=Mus musculus GN=Smc1a PE=1 SV=4	0	1082.4	75.9935	130	837	129	1233	143.1	101	102.5	102.7	100.7	100.3	99.3	100.1	99.5	100.4	98.1	97.7	97.6
A2AN08-5	Isoform 5 of E3 ubiquitin-protein ligase UBR4 OS=Mus musculus GN=Ubr4	0	1078.89	32.1429	146	633	145	5208	574.8	100.9	98.7	98.9	99.3	102.6	100.1	98.6	100.3	101.1	101.3	98.5	99.8
Q9D1A2	Cytosolic non-specific dipeptidase OS=Mus musculus GN=Cndp2 PE=1 SV=1	0	1074.17	85.6842	51	2014	51	475	52.7	105.6	108.9	108.1	95.1	95.8	92.5	101.5	99.1	102.7	97.8	96.2	96.7
Q9ET01	Glycogen phosphorylase, liver form OS=Mus musculus GN=Pygl PE=1 SV=4	0	1054.37	76.8235	79	1215	67	850	97.4	94.6	93.9	91.4	96.6	98	102.6	99.9	103.1	97.2	108.9	105	108.9
S4R257	Glyceraldehyde-3-phosphate dehydrogenase (Fragment) OS=Mus musculus GN=Gapdh PE=1 SV=1	0	1052.53	98.2143	41	6351	9	280	29.9	99.1	93.3	99	104.5	106	101	101.2	98.5	97.9	95.2	102.2	102.1
Q3V117	ATP-citrate synthase OS=Mus musculus GN=Acly PE=1 SV=1	0	1044.94	62.2162	76	1260	2	1101	120.7	103.8	107.4	100.6	103.5	101.6	107.9	96.1	93.1	99.3	96.7	97.9	92.2
G3X922	DnaJ heat shock protein family (Hsp40) member C13 OS=Mus musculus GN=Dnajc13 PE=1 SV=1	0	1030.68	48.8185	116	772	116	2243	254.3	107.5	108.5	106.4	95.2	96.4	95.8	99.5	102.1	101.6	97.8	93.1	96.2
P09411	Phosphoglycerate kinase 1 OS=Mus musculus GN=Pgk1 PE=1 SV=4	0	1030.34	95.9233	59	2778	58	417	44.5	93.2	94.2	96.7	102.7	103.3	99.9	105.2	103	106.1	98.9	99.4	97.4
P09103	Protein disulfide-isomerase OS=Mus musculus GN=P4hb PE=1 SV=2	0	1028.36	87.8193	67	2090	66	509	57	99.3	95.5	99.6	105.5	103.8	103.3	100.2	100.3	101.2	95	100.3	95.9
Q8BH61	Coagulation factor XIII A chain OS=Mus musculus GN=F13a1 PE=1 SV=3	0	1023.81	63.2514	66	1964	65	732	83.2	100.5	97.7	99.8	101	101.1	101.6	99.9	100.2	98.8	98.6	101.1	99.8
P26040	Ezrin OS=Mus musculus GN=Ezr PE=1 SV=3	0	1023.68	79.8635	85	2322	64	586	69.4	86.1	84.3	87.4	111	110.7	109.2	102.6	100.8	103.9	100.3	104.2	99.5
P23116	Eukaryotic translation initiation factor 3 subunit A OS=Mus musculus GN=Eif3a PE=1 SV=5	0	1020.66	68.5268	138	1262	138	1344	161.8	100.2	101.3	102.4	102.4	102.8	100.7	97.2	96.6	99.5	100.2	99.3	97.3
Q8CIE6	Coatomer subunit alpha OS=Mus musculus GN=Copa PE=1 SV=2	0	1017.7	67.1569	94	1041	94	1224	138.3	105.4	103.5	104.4	92.8	93.9	92.9	99.5	100.6	100.5	102.3	102	102.3
E9QAH1	Golgi autoantigen, golgin subfamily b, macrogolgin 1 OS=Mus musculus GN=Golgb1 PE=1 SV=1	0	1016.82	53.9568	151	509	148	3197	365.1	102	101.7	102.1	100.8	100.7	100.4	98.4	99.4	99.8	98.8	98.2	97.7
Q8BX70	Vacuolar protein sorting-associated protein 13C OS=Mus musculus GN=Vps13c PE=1 SV=2	0	1015.81	40.5016	134	593	133	3748	419.8	112.7	114.5	114.6	93.1	94.2	94.5	98.2	95.4	95.8	96	95.8	95
E9PV41	Protein diaphanous homolog 1 OS=Mus musculus GN=Diaph1 PE=1 SV=1	0	1014.36	61.6297	99	944	99	1264	140.3	105.3	103.4	102.5	92.9	93.6	96.4	103.7	106.6	102.9	98.1	96.4	98.1
A0A1B0GSG5	Ribonuclease inhibitor OS=Mus musculus GN=Rnh1 PE=1 SV=1	0	1008.22	80.8943	42	1622	42	492	53.9	106.6	104.9	105.4	90.1	89.8	91.7	101.8	105.7	101.1	101.5	99.6	101.8
Q6P5E4	UDP-glucose:glycoprotein glucosyltransferase 1 OS=Mus musculus GN=Uggt1 PE=1 SV=4	0	1005.91	60.5416	93	848	93	1551	176.3	102.9	98.7	99.7	100.9	98.1	103.1	99.8	104.2	100	96.4	99	97.1
P27773	Protein disulfide-isomerase A3 OS=Mus musculus GN=Pdia3 PE=1 SV=2	0	1004.69	83.7624	68	2198	67	505	56.6	104	102.9	104.7	104.4	99.1	100.6	101	100.1	102	90.5	97.9	92.7
P07724	Serum albumin OS=Mus musculus GN=Alb PE=1 SV=3	0	993.075	81.4145	70	2100	70	608	68.6	51.1	51.2	51.7	139.4	134.1	129.2	114.3	112.5	114	95.2	102.2	105.1
P10126	Elongation factor 1-alpha 1 OS=Mus musculus GN=Eef1a1 PE=1 SV=3	0	992.617	81.1688	50	4470	31	462	50.1	97.4	98.2	100.9	108.4	102.7	100	100.2	98.6	104.5	94.1	100.5	94.5
Q9WU78	Programmed cell death 6-interacting protein OS=Mus musculus GN=Pdcd6ip PE=1 SV=3	0	988.93	74.9137	84	997	84	869	96	102.7	100.8	102.6	99.3	96.8	99.4	101.5	102.4	99.9	96.5	100	98.1
Q78PY7	Staphylococcal nuclease domain-containing protein 1 OS=Mus musculus GN=Snd1 PE=1 SV=1	0	988.193	77.033	87	1104	87	910	102	100.7	99.9	102.2	98.7	100.3	97.4	100.2	99.5	100.2	100.4	100.4	100.2
P19096	Fatty acid synthase OS=Mus musculus GN=Fasn PE=1 SV=2	0	987.666	51.7971	102	711	102	2504	272.3	104.1	103.6	102.7	100.5	102.2	102.7	98.5	98.9	99.7	96.9	95.3	95
S4R1W1	Glyceraldehyde-3-phosphate dehydrogenase OS=Mus musculus GN=Gm3839 PE=1 SV=1	0	983.824	86.7868	37	7288	3	333	35.8	93.8	87.8	95	118.7	117.5	114.6	93.8	96.5	85.2	93.8	98.2	105.2
Q6WIZ7	Amine oxidase OS=Mus musculus GN=Svs1 PE=2 SV=1	0	980.59	61.2195	60	3044	59	820	93.5	20.5	19.6	21.4	26.7	29.5	28.3	329.2	325.8	325.2	23.6	25	25.1
A0A0R4J0Z1	Protein disulfide-isomerase A4 OS=Mus musculus GN=Pdia4 PE=1 SV=1	0	979.941	68.1747	74	1254	72	641	72.3	106.5	104.8	105.4	105.8	99.7	104.1	97.9	98.5	99.4	89.9	97	91.1
O55143	Sarcoplasmic/endoplasmic reticulum calcium ATPase 2 OS=Mus musculus GN=Atp2a2 PE=1 SV=2	0	970.919	47.6054	58	1072	37	1044	114.8	114.7	115.5	114.4	82.2	81.7	82.9	104.1	104.1	103.9	99	98.7	98.8
Q2EMV9	Poly [ADP-ribose] polymerase 14 OS=Mus musculus GN=Parp14 PE=1 SV=3	0	969.01	60.044	117	662	117	1817	203.7	71	68.9	70	116.8	117.9	119.6	94.4	95.2	92.9	117.8	118	117.5
P09405	Nucleolin OS=Mus musculus GN=Ncl PE=1 SV=2	0	964.543	60.6789	90	1442	90	707	76.7	103.7	101	102.5	103.8	103	103.5	90.4	90.2	89.8	102.2	105.8	104.2
P11835	Integrin beta-2 OS=Mus musculus GN=Itgb2 PE=1 SV=2	0	959.924	69.9092	64	1677	63	771	85	112.9	113	114.5	91.1	88.6	90.1	98.3	97.1	97.5	97.7	101.4	97.9
P68372	Tubulin beta-4B chain OS=Mus musculus GN=Tubb4b PE=1 SV=1	0	959.694	85.3933	40	2787	2	445	49.8	100.2	96.9	102.6	102.2	102.6	101.2	100	90	93.6	97.7	110.5	102.6
P99024	Tubulin beta-5 chain OS=Mus musculus GN=Tubb5 PE=1 SV=1	0	957.98	85.5856	39	3067	6	444	49.6	101.9	100.6	106	93.6	101.6	92.9	104.8	97.2	107.3	99.7	100.5	93.8
Q8C3J5	Dedicator of cytokinesis protein 2 OS=Mus musculus GN=Dock2 PE=1 SV=3	0	957.678	49.0153	104	805	103	1828	211.6	117.5	114.9	112.2	90.3	94.8	95.3	92.8	95.5	90.9	99.4	94.7	101.6
Q6P4T2	U5 small nuclear ribonucleoprotein 200 kDa helicase OS=Mus musculus GN=Snrnp200 PE=1 SV=1	0	954.908	49.2041	109	729	109	2136	244.4	105.4	102.8	101.1	96.5	101.3	103.1	98.1	99.7	96.2	100	96.2	99.6
A6ZI44	Fructose-bisphosphate aldolase OS=Mus musculus GN=Aldoa PE=1 SV=1	0	952.913	89.7129	50	3237	10	418	45.1	92.9	96.2	100.5	101.7	105.5	97	108.7	103.2	107.4	96.7	95.1	95
Q8BMS1	Trifunctional enzyme subunit alpha, mitochondrial OS=Mus musculus GN=Hadha PE=1 SV=1	0	952.709	73.1324	63	1093	62	763	82.6	115.7	115.3	114.2	91.8	93.4	93.1	93.9	95.1	94.5	98.6	96.2	98.2
A0A087WR50	Fibronectin OS=Mus musculus GN=Fn1 PE=1 SV=1	0	950.846	54.1911	99	696	4	2386	262.7	97.3	109.5	107.3	134	128.3	127	97.6	94.9	93	71.2	67.3	72.7
G5E8F1	Integrin alpha-M OS=Mus musculus GN=Itgam PE=1 SV=2	0	943.896	56.0659	63	1421	63	1154	127.5	109.3	105.9	106.1	91.5	95.7	95.5	98.5	98.9	97.6	100.6	99.4	100.9
Q99PV0	Pre-mRNA-processing-splicing factor 8 OS=Mus musculus GN=Prpf8 PE=1 SV=2	0	940.575	52.5482	122	675	121	2335	273.4	105.2	104	101.9	96.6	98.5	100.7	94.3	99.3	94.9	103.9	98.3	102.5
P50516	V-type proton ATPase catalytic subunit A OS=Mus musculus GN=Atp6v1a PE=1 SV=2	0	939.248	87.3582	58	1294	58	617	68.3	110	109.7	106.8	84.8	91.4	89.7	101.4	102.7	100.1	103.9	96.3	103.3
Q9CW03	Structural maintenance of chromosomes protein 3 OS=Mus musculus GN=Smc3 PE=1 SV=2	0	934.416	65.0781	100	713	100	1217	141.5	101.3	102.4	102.6	100.3	99.9	98.9	100.4	98.8	100.4	98	98.9	98.1
P56480	ATP synthase subunit beta, mitochondrial OS=Mus musculus GN=Atp5b PE=1 SV=2	0	931.368	79.7732	36	1726	36	529	56.3	108.8	113.3	110.5	86.6	89.4	89.3	102.7	102.5	102.5	101.8	94.8	97.6
F8WJE0	Deoxynucleoside triphosphate triphosphohydrolase SAMHD1 OS=Mus musculus GN=Samhd1 PE=1 SV=1	0	930.931	75.9878	69	1383	4	658	75.8	100.4	97.8	101.7	100	99.8	96.4	100.4	101.6	105.2	99.2	100.8	96.7
Q8VEK3	Heterogeneous nuclear ribonucleoprotein U OS=Mus musculus GN=Hnrnpu PE=1 SV=1	0	930.171	62.125	76	1561	76	800	87.9	105.7	107.3	106	98	97.7	97.6	97.9	98.2	97.4	98.4	96.8	99
P07356	Annexin A2 OS=Mus musculus GN=Anxa2 PE=1 SV=2	0	924.288	90.5605	59	2743	59	339	38.7	102.2	102	101.8	95.1	98.1	95.4	105.5	104.4	106.6	97.2	95.5	96.2
P38647	Stress-70 protein, mitochondrial OS=Mus musculus GN=Hspa9 PE=1 SV=3	0	918.675	68.7776	62	1201	61	679	73.4	112.4	113.1	116.5	93.3	93.6	92.1	99.5	94.7	95.6	94.8	98.7	95.8
E9Q586	Dynactin subunit 1 OS=Mus musculus GN=Dctn1 PE=1 SV=1	0	918.622	65.8596	87	695	85	1239	136.8	102.6	101.8	103.2	99.7	100.2	99.9	98.9	98	98.8	98.9	99.9	98.1
P40124	Adenylyl cyclase-associated protein 1 OS=Mus musculus GN=Cap1 PE=1 SV=4	0	914.672	82.0675	53	1985	53	474	51.5	99.9	102.5	100.9	102.2	98.9	101.7	98.6	101.2	97.4	99.3	97.4	100
Q9JKR6	Hypoxia up-regulated protein 1 OS=Mus musculus GN=Hyou1 PE=1 SV=1	0	912.9	59.96	74	882	74	999	111.1	104.5	96.5	101.7	102.1	101.3	103.5	102	104.8	101	91.4	97.4	93.8
Q03265	ATP synthase subunit alpha, mitochondrial OS=Mus musculus GN=Atp5a1 PE=1 SV=1	0	903.63	77.7577	60	2303	60	553	59.7	112.8	113.6	113.3	91.9	91.3	92.1	96.9	97.8	96.6	98.4	97.3	98
E9PVA8	eIF-2-alpha kinase activator GCN1 OS=Mus musculus GN=Gcn1 PE=1 SV=1	0	901.512	45.9753	116	523	116	2671	292.8	102.5	98.3	99.3	99.4	104.4	104.7	98.1	99.6	97.7	100.1	97.8	98.3
F8WIA1	CAP-Gly domain-containing linker protein 1 OS=Mus musculus GN=Clip1 PE=1 SV=1	0	899.081	66.5971	108	473	2	1437	161.1	103.5	101.4		95.3	99.8		97.9	93		103.3	105.8
Q9WVK4	EH domain-containing protein 1 OS=Mus musculus GN=Ehd1 PE=1 SV=1	0	897.49	85.9551	51	1217	45	534	60.6	88.2	88.7	89.2	100.4	101.5	100.7	100.5	100.6	99.9	110.9	109.2	110.1
P62814	V-type proton ATPase subunit B, brain isoform OS=Mus musculus GN=Atp6v1b2 PE=1 SV=1	0	894.835	86.1057	47	1112	47	511	56.5	106.4	109.9	107.9	93	93.6	90	99.4	96.6	100	101.2	99.9	102.1
Q61598	Rab GDP dissociation inhibitor beta OS=Mus musculus GN=Gdi2 PE=1 SV=1	0	886.146	88.5393	57	996	48	445	50.5	101.7	103.2	103.5	96	96.4	93.9	99.8	99.9	101.2	102.5	100.5	101.3
Q3U7R1	Extended synaptotagmin-1 OS=Mus musculus GN=Esyt1 PE=1 SV=2	0	878.082	57.5092	66	1172	65	1092	121.5	112.5	114	112.4	87.6	88.7	88.1	99.8	100.5	100.4	100.1	96.8	99.2
Q60864	Stress-induced-phosphoprotein 1 OS=Mus musculus GN=Stip1 PE=1 SV=1	0	877.383	76.4273	77	961	77	543	62.5	101.7	99	100.8	101.5	101.5	101.8	100.4	100.7	99.2	96.5	98.8	98.2
Q9JIF7	Coatomer subunit beta OS=Mus musculus GN=Copb1 PE=1 SV=1	0	877.263	58.5519	68	699	68	953	107	104.7	100.9	100.7	95	98.6	98.6	99.1	102.6	98.2	101.2	97.9	102.5
O88844	Isocitrate dehydrogenase [NADP] cytoplasmic OS=Mus musculus GN=Idh1 PE=1 SV=2	0	876.409	89.6135	51	1813	49	414	46.6	120.9	123	122.1	90.2	91.6	89.8	94.9	94.8	95.2	93.9	90.6	93
P10107	Annexin A1 OS=Mus musculus GN=Anxa1 PE=1 SV=2	0	875.444	90.1734	51	2384	50	346	38.7	84.8	87.5	88.7	104.6	103.9	98	104.6	102.8	107.9	106	105.7	105.3
Q61830	Macrophage mannose receptor 1 OS=Mus musculus GN=Mrc1 PE=1 SV=2	0	866.667	49.794	87	826	87	1456	164.9	124	118.4	119.5	98.3	97.4	100.6	81	84.5	82.8	96.7	99.8	97.1
Q7TMM9	Tubulin beta-2A chain OS=Mus musculus GN=Tubb2a PE=1 SV=1	0	865.944	70.5618	38	2646	2	445	49.9	118.6	118.5	122.1	95.2	90.8	87.4	98.3	94.8	96.9	87.9	95.9	93.6
Q8BGQ7	Alanine--tRNA ligase, cytoplasmic OS=Mus musculus GN=Aars PE=1 SV=1	0	865.84	62.1901	73	675	72	968	106.8	99.2	97.9	99	103	103.6	103.4	97.1	95.3	97.8	100.8	103.2	99.8
Q7TPR4	Alpha-actinin-1 OS=Mus musculus GN=Actn1 PE=1 SV=1	0	862.246	75	71	1064	40	892	103	72.6	73	73.7	108.1	110.1	108.6	103.2	106.2	102.6	116.1	110.6	115.2
Q61176	Arginase-1 OS=Mus musculus GN=Arg1 PE=1 SV=1	0	861.757	95.356	38	2759	38	323	34.8	89.1	86	89.1	120.2	121.6	117.3	95.1	97.4	97	95.6	95	96.6
E9Q5F4	Actin, cytoplasmic 1 (Fragment) OS=Mus musculus GN=Actb PE=1 SV=1	0	860.966	82.2642	35	12214	15	265	29.4	86.8	89	90	110	116.4	106.1	100.2	104.1	105.4	103.1	90.5	98.5
P80314	T-complex protein 1 subunit beta OS=Mus musculus GN=Cct2 PE=1 SV=4	0	852.626	87.1028	51	1033	51	535	57.4	100.8	102.9	103.2	101.3	104.7	100.2	100.7	97.3	100.6	97.2	95.1	96
P06745	Glucose-6-phosphate isomerase OS=Mus musculus GN=Gpi PE=1 SV=4	0	851.031	69.5341	54	1484	54	558	62.7	91.9	90.4	92	99.3	104.3	100.5	103.8	101.6	104.3	104.9	103.7	103.1
Q3TRM8	Hexokinase-3 OS=Mus musculus GN=Hk3 PE=1 SV=2	0	847.848	63.3406	55	847	53	922	100	90.3	89.8	89.5	95.6	99.1	96.7	105.9	108.5	108.2	108.2	102.6	105.7
Q9D0E1-2	Isoform 2 of Heterogeneous nuclear ribonucleoprotein M OS=Mus musculus GN=Hnrnpm	0	845.177	81.1594	71	1400	70	690	73.7	106.5	106.5	107.4	97.3	98.7	97	96	95.3	97.7	100.2	99.4	98
Q9DBG3-2	Isoform 2 of AP-2 complex subunit beta OS=Mus musculus GN=Ap2b1	0	829.521	61.409	70	923	40	951	105.7	112.6	109.4	105.5	90.7	92.5	95.2	96.9	102.4	96.7	99.7	95.6	102.6
E9QAX2	Unconventional myosin-XVIIIa OS=Mus musculus GN=Myo18a PE=1 SV=1	0	827.578	46.5675	100	489	98	2083	235.7	101	98.9	100	98.5	102.2	101.2	101.9	100.7	100.7	98.6	98.2	98.1
Q99KI0	Aconitate hydratase, mitochondrial OS=Mus musculus GN=Aco2 PE=1 SV=1	0	826.81	63.4615	61	766	61	780	85.4	111.9	112.5	111.8	94.7	91.6	92.9	95.6	98.2	96.9	97.8	97.7	98.4
A6H8H2	DENN domain-containing protein 4C OS=Mus musculus GN=Dennd4c PE=1 SV=1	0	826.58	47.3767	85	554	83	1906	211.3	114.2	113.5	113.3	90.2	92	92.9	98.1	95.6	95.2	97.5	98.9	98.6
P80316	T-complex protein 1 subunit epsilon OS=Mus musculus GN=Cct5 PE=1 SV=1	0	825.246	81.8854	52	1010	51	541	59.6	102.2	104.8	104.7	102.3	101	100.1	98.9	99.8	99.3	96.5	94.4	95.9
Q61543	Golgi apparatus protein 1 OS=Mus musculus GN=Glg1 PE=1 SV=1	0	820.893	57.4468	80	760	80	1175	133.6	113.3	107.2	110.6	92.7	87.8	94.3	108.1	109.9	109.4	85.9	95.1	85.8
Q3TXS7	26S proteasome non-ATPase regulatory subunit 1 OS=Mus musculus GN=Psmd1 PE=1 SV=1	0	812.959	61.9098	60	579	60	953	105.7	103.8	100.8	99.8	97.3	97.2	99.6	98.9	102.8	99.3	100	99.2	101.3
G5E866	Splicing factor 3B subunit 1 OS=Mus musculus GN=Sf3b1 PE=1 SV=1	0	811.242	56.7485	81	652	81	1304	145.7	100.7	99.3	98.5	102.6	102.8	105.1	95.6	98.3	95.3	101.1	99.6	101.1
Q8CAQ8-2	Isoform 2 of MICOS complex subunit Mic60 OS=Mus musculus GN=Immt	0	808.545	82.7078	78	691	4	746	82.9	102.3	104.4	99.3	95.7	91.1	90.1	88.7	91.1	90.6	113.3	113.5	119.9
P0DOV2	Interferon-activable protein 204 OS=Mus musculus GN=Ifi204 PE=1 SV=1	0	804.872	83.6834	67	923	33	619	69.4	79.7	78.4	78.9	99.2	101	100.8	112.7	114.8	112.3	108.4	105.8	108
P26043	Radixin OS=Mus musculus GN=Rdx PE=1 SV=3	0	801.667	78.5592	76	1597	49	583	68.5	102.2	104.1	103.6	99.4	98.2	99.6	98.1	96.5	98	100.3	101.2	98.9
Q8BWT1	3-ketoacyl-CoA thiolase, mitochondrial OS=Mus musculus GN=Acaa2 PE=1 SV=3	0	795.762	94.9622	43	749	43	397	41.8	118.5	118.7	115.7	94	94	96.1	91	91.7	91.9	96.5	95.6	96.2
Q64514-2	Isoform Short of Tripeptidyl-peptidase 2 OS=Mus musculus GN=Tpp2	0	794.217	60.4484	81	681	2	1249	138.4	100.3	100.4	106.6	104.8	110.1	95.2	97.3	102.5	103.8	97.5	87	94.4
Q6NZJ6	Eukaryotic translation initiation factor 4 gamma 1 OS=Mus musculus GN=Eif4g1 PE=1 SV=1	0	794.08	45.75	80	745	3	1600	176	95.9	93.9	94.3	104.5	116.4	108.8	104.1	93.5	100.2	95.5	96.3	96.7
E9Q4K7	Kinesin family member 13B OS=Mus musculus GN=Kif13b PE=1 SV=1	0	793.084	56.1042	95	563	85	1843	204.4	112.3	108.7	112.2	90.5	94.7	92.7	100.8	99.7	98.6	96.4	97	96.5
O88342	WD repeat-containing protein 1 OS=Mus musculus GN=Wdr1 PE=1 SV=3	0	792.963	72.7723	48	1531	48	606	66.4	99.5	102.7	102.4	100	100.4	97.1	100.5	99.3	102.4	100	97.6	98.1
E9PVC5	Eukaryotic translation initiation factor 4 gamma 1 OS=Mus musculus GN=Eif4g1 PE=1 SV=1	0	792.704	45.9222	79	747	2	1594	175.4	98.3	114.4	97.7	94.6	100.2	102.2	103.4	88.1	96.3	103.8	97.3	103.8
Q8C605	ATP-dependent 6-phosphofructokinase OS=Mus musculus GN=Pfkp PE=1 SV=1	0	791.557	67.7296	57	694	51	784	85.5	101.7	102.9	104.5	100.3	102	96.4	99.8	98.6	102	98.2	96.5	97
P46460	Vesicle-fusing ATPase OS=Mus musculus GN=Nsf PE=1 SV=2	0	787.602	66.8011	70	920	70	744	82.6	107.6	107.8	108	92.4	92.2	93.2	101.1	101.4	100.6	98.8	98.6	98.2
Q9R111	Guanine deaminase OS=Mus musculus GN=Gda PE=1 SV=1	0	784.962	86.3436	46	1504	45	454	51	110.3	110.2	108.3	91.8	94	94.1	99.3	102.7	100.3	98.6	93.1	97.3
P18242	Cathepsin D OS=Mus musculus GN=Ctsd PE=1 SV=1	0	779.736	59.5122	30	2534	30	410	44.9	116.5	113.3	117.8	97.9	97.6	94.5	89.5	90	89.2	96.1	99.1	98.5
P27546	Microtubule-associated protein 4 OS=Mus musculus GN=Map4 PE=1 SV=3	0	775.625	65.1556	75	641	75	1125	117.4	106.1	104.1	104.4	97	95.3	97.3	97.2	96.9	96.1	99.7	103.7	102.1
D3Z4J3	Unconventional myosin-Va OS=Mus musculus GN=Myo5a PE=1 SV=1	0	775.077	47.1159	92	473	3	1855	215.4	94.5	120.3	113.9	100.2	93.8	89	105.1	89.6	101.1	100.1	96.3	96.1
Q8BKC5	Importin-5 OS=Mus musculus GN=Ipo5 PE=1 SV=3	0	774.07	60.8022	54	516	54	1097	123.5	105.3	101.8	100.8	96.4	100.4	101.3	95.1	99	95.1	103.2	98.7	102.7
Q99104	Unconventional myosin-Va OS=Mus musculus GN=Myo5a PE=1 SV=2	0	773.922	46.6811	92	474	3	1853	215.4	110.4	114	103.8	90.1	93.9	95.8	98.4	104	98.1	101.1	88	102.3
Q61699	Heat shock protein 105 kDa OS=Mus musculus GN=Hsph1 PE=1 SV=2	0	773.125	67.366	67	658	63	858	96.3	101.5	101.8	103.7	99.6	99.7	97.9	106.8	108.2	108.2	92.1	90.2	90.2
P51125	Calpastatin OS=Mus musculus GN=Cast PE=1 SV=2	0	771.578	74.3655	64	765	3	788	84.9	96.6	95.8	97.9	114.5	93.1	109.7	97.6	102.5	88	91.3	108.6	104.5
P26443	Glutamate dehydrogenase 1, mitochondrial OS=Mus musculus GN=Glud1 PE=1 SV=1	0	771.228	62.724	49	1475	49	558	61.3	115.8	116.9	116.7	90.1	90.9	89.1	97.7	97.9	98.3	96.4	94.3	95.8
P68134	Actin, alpha skeletal muscle OS=Mus musculus GN=Acta1 PE=1 SV=1	0	769.125	63.3952	39	9072	13	377	42	103.2	92.7	91.1	107	103.4	116.1	90.6	111	89.5	99.2	92.8	103.3
Q9JJ28	Protein flightless-1 homolog OS=Mus musculus GN=Flii PE=1 SV=1	0	767.232	54.6814	73	666	73	1271	144.7	96.2	96.2	95.6	98.2	99.7	100.7	103.9	106.2	103.1	101.7	97.8	100.6
Q6P9Q6	FK506-binding protein 15 OS=Mus musculus GN=Fkbp15 PE=1 SV=2	0	765.502	55.0987	69	597	69	1216	132.9	109.6	110.7	113.9	97.3	93.7	93.9	98	100.1	99.2	95.1	95.6	93.1
Q8CG29	Myosin IF OS=Mus musculus GN=Myo1f PE=1 SV=1	0	764.743	54.918	74	782	65	1098	125.1	105	107.4	104.2	94.7	95.2	95.4	91.9	91.5	93.2	108.3	105.8	107.2
P14211	Calreticulin OS=Mus musculus GN=Calr PE=1 SV=1	0	763.449	75.7212	50	2087	50	416	48	106.1	100.4	104.4	103.1	97.6	102.8	101.4	105.8	98.6	89.4	96.2	94.3
P17427	AP-2 complex subunit alpha-2 OS=Mus musculus GN=Ap2a2 PE=1 SV=2	0	762.021	62.3667	61	871	42	938	104	110.8	110	109.3	92.4	93.9	94.1	99.2	101.5	101.4	97.5	94.6	95.2
O08529	Calpain-2 catalytic subunit OS=Mus musculus GN=Capn2 PE=1 SV=4	0	761.603	64.5714	51	648	51	700	79.8	110.6	106.7	106.5	88.9	89.5	93.9	99.9	104.2	97.3	100.5	99.5	102.3
Q3TCR7	Dynamin-2 OS=Mus musculus GN=Dnm2 PE=1 SV=1	0	761.046	67.4338	72	784	6	869	97.9	106.1	106	104.7	88.2	90.7	91.2	104.7	104.9	103.6	101	98.4	100.5
O08528	Hexokinase-2 OS=Mus musculus GN=Hk2 PE=1 SV=1	0	761.035	62.7045	68	756	61	917	102.5	94.8	94	94.4	99.8	102.5	102.3	99.3	104	99.6	106.2	99.5	103.7
P21107-2	Isoform 2 of Tropomyosin alpha-3 chain OS=Mus musculus GN=Tpm3	0	760.401	93.5484	59	2342	26	248	29	99.9	98.4	104.2	110.4	108.6	103.6	95.1	90	98.2	94.7	103	94.1
P11983	T-complex protein 1 subunit alpha OS=Mus musculus GN=Tcp1 PE=1 SV=3	0	759.302	85.2518	45	918	3	556	60.4	100.9	103.9	103.1	102.3	101.9	101	99.5	98.5	100	97.2	95.7	95.9
P17879	Heat shock 70 kDa protein 1B OS=Mus musculus GN=Hspa1b PE=1 SV=3	0	757.68	71.9626	56	1246	2	642	70.1	88.4	87.5	84.6	92.5	96.5	103.8	127.9	132.9	116.9	91.2	83.1	94.7
P42932	T-complex protein 1 subunit theta OS=Mus musculus GN=Cct8 PE=1 SV=3	0	757.67	77.7372	55	983	55	548	59.5	103.9	101.6	103.2	97.5	98.5	97.6	101.9	100.5	102.7	96.8	99.4	96.5
P80318	T-complex protein 1 subunit gamma OS=Mus musculus GN=Cct3 PE=1 SV=1	0	757.085	74.4954	54	1097	54	545	60.6	101.2	104.3	101.4	98.4	100	98.8	101.4	100.4	101.7	99	95.3	98.1
Q8CIH5	1-phosphatidylinositol 4,5-bisphosphate phosphodiesterase gamma-2 OS=Mus musculus GN=Plcg2 PE=1 SV=1	0	755.008	55.415	72	752	69	1265	147.5	106.5	104.5	104	92.2	95.3	95.2	102.3	103.2	102.1	99	97	98.8
Q8K0E8	Fibrinogen beta chain OS=Mus musculus GN=Fgb PE=1 SV=1	0	747.637	82.7443	52	726	52	481	54.7	44.3	54.3	47.6	159.2	126.9	141.8	143.1	160.1	150.6	53.4	58.7	60
G3X973	Stabilin 1, isoform CRA_a OS=Mus musculus GN=Stab1 PE=1 SV=1	0	742.822	39.6733	87	475	87	2571	276.3	142.6	144.7	143.7	77.7	73.8	76.7	107.4	110.2	108.3	72.3	71.4	71.3
A0A087WSP5	Signal transducer and activator of transcription OS=Mus musculus GN=Stat1 PE=1 SV=1	0	742.17	63.5762	56	747	3	755	88	83.1	85.2	85.1	97.5	105.1	117.3	117.5	118.6	103.9	102	91.1	93.7
Q8VBT6	Apolipoprotein B receptor OS=Mus musculus GN=Apobr PE=1 SV=1	0	739.92	63.0573	59	597	59	942	102.6	95	93.3	94.8	102.7	98.9	103	98.9	99.6	98.6	103.4	108.2	103.6
E9Q035	Uncharacterized protein OS=Mus musculus GN=Gm20425 PE=4 SV=1	0	734.662	59.9182	65	610	16	978	107.7	108.8	109	108.4	89.3	86.6	88	100.5	103.5	102.4	101.5	100.9	101.1
P29341	Polyadenylate-binding protein 1 OS=Mus musculus GN=Pabpc1 PE=1 SV=2	0	730.438	81.2893	60	1156	30	636	70.6	99.7	96.4	99.2	104	102.2	105.5	98.4	98.1	94	97.8	103.3	101.2
O54988-2	Isoform 2 of STE20-like serine/threonine-protein kinase OS=Mus musculus GN=Slk	0	729.414	58.985	76	534	73	1202	137.6	101.2	100.1	103.6	100.5	101.4	98.1	100.8	97.7	101.7	97.5	100.8	96.5
Q8BMJ2	Leucine--tRNA ligase, cytoplasmic OS=Mus musculus GN=Lars PE=1 SV=2	0	729.121	60.5263	76	505	76	1178	134.1	104.8	102.9	101.5	97.1	100.7	103	99.7	101.5	96.6	98.4	94.9	98.9
P97449	Aminopeptidase N OS=Mus musculus GN=Anpep PE=1 SV=4	0	728.423	49.5859	53	665	53	966	109.6	118.6	118.2	114.8	93.8	96	98.2	71.1	70.9	69.5	116.5	114.9	117.5
Q8BS30	Putative uncharacterized protein OS=Mus musculus GN=Svs2 PE=1 SV=1	0	726.923	89.3333	54	2833	54	375	40.8	18.2	17.1	19.6	22.9	22.4	23.2	338	338.1	335.8	20.9	22.4	21.4
E9QNN1	ATP-dependent RNA helicase A OS=Mus musculus GN=Dhx9 PE=1 SV=1	0	725.439	49.3497	78	735	78	1384	149.6	104.9	102.1	100.6	99	100.1	102.5	97.1	98.2	97.7	99	99.6	99.2
Q9EPU0	Regulator of nonsense transcripts 1 OS=Mus musculus GN=Upf1 PE=1 SV=2	0	725.206	63.2562	61	556	60	1124	123.9	103.6	103.2	103.5	97.4	100.2	100	100.1	100.6	99	98.9	95.9	97.6
A0A1L1STC6	Nesprin-1 OS=Mus musculus GN=Syne1 PE=1 SV=1	0	724.584	16.8883	125	318	120	8799	1009.3	73.8	73.7	74.6	109.2	114.4	115.5	105.9	100.1	97.5	111.1	111.8	112.4
Q6PDI5	Proteasome-associated protein ECM29 homolog OS=Mus musculus GN=Ecm29 PE=1 SV=3	0	723.875	48.913	82	438	82	1840	203.6	100.9	97.4	98.1	96.8	99.4	101.7	102.2	106.2	101.8	100.1	97.1	98.4
P49710	Hematopoietic lineage cell-specific protein OS=Mus musculus GN=Hcls1 PE=1 SV=2	0	723.533	66.0494	51	983	51	486	54.2	93.8	96.8	95.9	103.7	101.8	100	99.5	96.1	101.2	103	105.4	102.9
Q8BFQ1	Prosaposin OS=Mus musculus GN=Psap PE=1 SV=1	0	723.064	72.7437	39	3288	39	554	61	108.2	102.1	105.1	101.4	101.7	105.8	92.6	96.2	90.3	97.8	100	98.8
Q9ES52	Phosphatidylinositol 3,4,5-trisphosphate 5-phosphatase 1 OS=Mus musculus GN=Inpp5d PE=1 SV=2	0	720.192	69.6054	81	621	5	1191	133.5	103.7	107.9	96.9	100	91.5	109.8	97	104.1	96.2	99.3	96.4	97.1
Q76MZ3	Serine/threonine-protein phosphatase 2A 65 kDa regulatory subunit A alpha isoform OS=Mus musculus GN=Ppp2r1a PE=1 SV=3	0	717.055	67.2326	46	791	34	589	65.3	103.9	101	100.4	96	98.5	100.6	99	101.3	97.4	101.2	99.1	101.6
P60843	Eukaryotic initiation factor 4A-I OS=Mus musculus GN=Eif4a1 PE=1 SV=1	0	716.333	73.8916	39	1214	18	406	46.1	102.3	101.5	97.4	99.7	104.3	101.8	97.6	101.6	99.7	100.3	92.6	101.1
Q9DCD0	6-phosphogluconate dehydrogenase, decarboxylating OS=Mus musculus GN=Pgd PE=1 SV=3	0	716.075	71.2215	46	1351	46	483	53.2	99.9	97.4	98	96.2	98	98.3	101	100.8	100.5	102.9	103.8	103.2
Q6PGL7	WASH complex subunit 2 OS=Mus musculus GN=Washc2 PE=1 SV=1	0	715.192	64.6177	65	444	65	1334	145.2	109.2	111.9	111.8	94.8	93	91.1	98	97.4	99.4	98.1	97.7	97.7
Q00PI9	Heterogeneous nuclear ribonucleoprotein U-like protein 2 OS=Mus musculus GN=Hnrnpul2 PE=1 SV=2	0	712.166	60.1342	58	734	58	745	84.9	105.2	104.8	105.6	98.3	99.3	97.3	99.7	98.6	101.6	96.7	97.4	95.5
Q5SX40	Myosin-1 OS=Mus musculus GN=Myh1 PE=1 SV=1	0	711.394	40.1133	86	448	4	1942	223.2	184.4	115	160.8	60.4	152.7	84.6	70.9	63.3	80.8	84.3	69	73.8
O35643	AP-1 complex subunit beta-1 OS=Mus musculus GN=Ap1b1 PE=1 SV=2	0	710.036	61.1877	64	751	34	943	103.9	108.2	103.6	104.8	95.6	96.4	99.5	98.1	102.1	97.4	98.1	97.9	98.4
Q4FE56	Probable ubiquitin carboxyl-terminal hydrolase FAF-X OS=Mus musculus GN=Usp9x PE=1 SV=1	0	707.653	34.4558	96	501	88	2554	290	100.6	99.6	101.1	100.2	101.7	102.1	97.6	98.5	95.6	101.7	100.1	101.2
Q8BTS0	DEAD (Asp-Glu-Ala-Asp) box polypeptide 5 OS=Mus musculus GN=Ddx5 PE=1 SV=1	0	707.486	75.935	67	1026	55	615	69.2	94.6	95.4	95.2	107.6	107.1	105.4	93	93.5	94.9	104.8	104	104.6
Q8VDN2	Sodium/potassium-transporting ATPase subunit alpha-1 OS=Mus musculus GN=Atp1a1 PE=1 SV=1	0	707.21	52.1017	60	777	41	1023	112.9	111.6	114.5	114.3	97.2	92.8	96.3	87.6	87.8	85.6	103.6	104.9	103.8
G3X9Q3	Histocompatibility (Minor) HA-1, isoform CRA_a OS=Mus musculus GN=Arhgap45 PE=1 SV=1	0	707.071	57.4373	67	542	66	1116	122.8	106.6	106.7	106.6	100.3	97.7	99.1	95.3	97.1	97	97.9	98.4	97.3
Q3V3R1	Monofunctional C1-tetrahydrofolate synthase, mitochondrial OS=Mus musculus GN=Mthfd1l PE=1 SV=2	0	704.929	69.1914	69	566	67	977	105.7	104.4	104.8	104.7	95.2	92.4	94.3	99.7	102.6	100.3	100.7	100.2	100.7
A2AFQ0	E3 ubiquitin-protein ligase HUWE1 OS=Mus musculus GN=Huwe1 PE=1 SV=1	0	704.669	29.5112	105	364	105	4378	482.4	101.5	99.6	101.5	104.1	105.5	103.2	95.1	94.3	96.7	99.3	100.6	98.6
Q9JIK5	Nucleolar RNA helicase 2 OS=Mus musculus GN=Ddx21 PE=1 SV=3	0	703.128	75.9107	73	497	72	851	93.5	98.9	100.6	100.9	105.4	103.8	104.5	100.5	103.9	99.3	95.2	91.7	95.4
Q8VD75	Huntingtin-interacting protein 1 OS=Mus musculus GN=Hip1 PE=1 SV=2	0	702.698	69.7765	78	576	63	1029	115.1	117.3	119.5	118	88.4	88.2	89.5	103.2	101.6	103.7	91.1	90.6	88.8
Q9D6F9	Tubulin beta-4A chain OS=Mus musculus GN=Tubb4a PE=1 SV=3	0	699.469	74.3243	31	2224	3	444	49.6	107.6	117.9	110.3	77.1	90.3	81.1	110.6	112.4	110.9	104.7	79.4	97.6
P17710-3	Isoform HK1 of Hexokinase-1 OS=Mus musculus GN=Hk1	0	698.979	57.9521	65	735	57	918	102.2	102.3	103	100.1	95	96.5	96.8	102.6	102.3	103.3	100.1	98.2	99.8
P47738	Aldehyde dehydrogenase, mitochondrial OS=Mus musculus GN=Aldh2 PE=1 SV=1	0	693.354	66.0886	43	1251	39	519	56.5	115.4	116.6	115.7	90.7	90.7	90.7	93.3	94.9	92.6	100.6	97.7	100.9
Q8BMK4	Cytoskeleton-associated protein 4 OS=Mus musculus GN=Ckap4 PE=1 SV=2	0	692.772	85.7391	62	725	62	575	63.7	101	97.6	98.6	100.4	95.3	101.8	99.8	103	99.8	98.8	104.1	99.8
Q64521	Glycerol-3-phosphate dehydrogenase, mitochondrial OS=Mus musculus GN=Gpd2 PE=1 SV=2	0	691.407	75.6534	61	631	61	727	80.9	107.4	112.5	110.6	88.8	87.6	85.9	102.4	100.8	104.1	101.4	99	99.4
P11247	Myeloperoxidase OS=Mus musculus GN=Mpo PE=1 SV=2	0	691.243	62.8134	55	834	33	718	81.1	72.4	78.1	72.4	96.2	92.4	93.7	90.1	86.7	87.7	141.3	142.8	146.2
P24527	Leukotriene A-4 hydrolase OS=Mus musculus GN=Lta4h PE=1 SV=4	0	690.837	64.1571	46	851	46	611	69	86.6	84.8	84.2	103.7	105	105.7	100.1	105	99.7	109.6	105.3	110.4
F7DBB3	AHNAK nucleoprotein 2 (Fragment) OS=Mus musculus GN=Ahnak2 PE=1 SV=1	0	690.745	57.1701	57	732	34	1576	166.4	109.7	110.7	111.8	84.8	82.4	82.6	101.7	102.6	101.9	103.8	104.3	103.7
Q8BG05	Heterogeneous nuclear ribonucleoprotein A3 OS=Mus musculus GN=Hnrnpa3 PE=1 SV=1	0	689.073	67.2823	41	1010	33	379	39.6	103.8	108.6	105.3	102.9	98.1	101.3	98.4	104.9	96.1	94.9	88.4	97.3
Q6ZQ38	Cullin-associated NEDD8-dissociated protein 1 OS=Mus musculus GN=Cand1 PE=1 SV=2	0	688.518	55.7724	73	573	70	1230	136.2	103.8	99.4	97.9	99.3	99.2	104.8	96.3	100.9	94.1	100.7	100.5	103.1
Q99JY9	Actin-related protein 3 OS=Mus musculus GN=Actr3 PE=1 SV=3	0	687.497	84.9282	42	1657	35	418	47.3	104.3	103.6	103	94.8	95.9	97.1	103	101.7	101.5	97.9	98.8	98.5
Q00612	Glucose-6-phosphate 1-dehydrogenase X OS=Mus musculus GN=G6pdx PE=1 SV=3	0	685.378	72.233	52	1173	22	515	59.2	92	92.6	96	106.8	104.9	100.5	101.9	100.7	104.2	99.3	101.7	99.3
Q3U0V1	Far upstream element-binding protein 2 OS=Mus musculus GN=Khsrp PE=1 SV=2	0	685.122	62.8342	53	686	46	748	76.7	100.2	99.3	101.2	104.9	103.4	102.7	97.8	95.3	99.9	97.1	101.9	96.2
E9Q6R7	Utrophin OS=Mus musculus GN=Utrn PE=1 SV=1	0	684.696	35.5394	106	301	104	3430	392.5	106	104.4	103.3	101	107.2	108.7	95.8	94.6	95.6	97.3	93.8	92.3
K3W4R5	Cytoskeleton-associated protein 5 OS=Mus musculus GN=Ckap5 PE=1 SV=1	0	682.155	47.5886	97	404	97	2032	225.5	102.4	102.3	101.8	94	95.6	95.9	104.1	103.2	102.8	99.4	98.9	99.5
Q91ZJ5	UTP--glucose-1-phosphate uridylyltransferase OS=Mus musculus GN=Ugp2 PE=1 SV=3	0	679.756	71.8504	45	728	45	508	56.9	112.9	114.9	115.1	92.7	91.3	88.9	96.7	97.2	98.8	97.7	96.6	97.2
D3Z656	Synaptojanin-1 OS=Mus musculus GN=Synj1 PE=1 SV=1	0	679.536	48.4754	68	461	68	1607	176.2	99.6	98.7	99.6	96.9	98.4	97.9	104.4	104.7	104	99.1	98.2	98.5
Q60597-3	Isoform 3 of 2-oxoglutarate dehydrogenase, mitochondrial OS=Mus musculus GN=Ogdh	0	678.379	57.6108	65	585	65	1038	118.1	111	109	111.5	86.6	94.2	88.3	100.4	100	100.5	102	96.8	99.6
P80315	T-complex protein 1 subunit delta OS=Mus musculus GN=Cct4 PE=1 SV=3	0	677.9	84.4156	46	936	45	539	58	99.8	102.6	103.1	97.3	99.6	95.1	104.4	101.7	106.6	98.5	96.1	95.2
O88685	26S protease regulatory subunit 6A OS=Mus musculus GN=Psmc3 PE=1 SV=2	0	673.507	81.448	40	649	40	442	49.5	99.7	98.6	99.4	102.4	103.2	102.9	99.1	99.1	97.9	98.8	99	99.8
S4R1L5	Baculoviral IAP repeat-containing protein 6 OS=Mus musculus GN=Birc6 PE=1 SV=1	0	673.061	28.3124	100	350	100	4853	529	96.2	94.5	96.1	103.1	107.7	104.9	99.1	99.9	100.1	101.7	97.9	98.8
Q9Z1Q9	Valine--tRNA ligase OS=Mus musculus GN=Vars PE=1 SV=1	0	671.799	54.5527	72	672	72	1263	140.1	102.4	101.9	102.6	106.4	106.2	105.5	96	98.3	97.2	95.1	93.6	94.7
P48036	Annexin A5 OS=Mus musculus GN=Anxa5 PE=1 SV=1	0	671.602	94.6708	51	1952	50	319	35.7	108.7	106.4	106.9	93.6	98.4	94.8	100	100.4	101.7	97.7	94.8	96.5
P29351-2	Isoform 2 of Tyrosine-protein phosphatase non-receptor type 6 OS=Mus musculus GN=Ptpn6	0	671.577	77.0519	51	1088	51	597	67.7	101.7	105.9	101.6	96.8	95	96.7	102.9	105.6	101.4	98.6	93.5	100.2
P37040	NADPH--cytochrome P450 reductase OS=Mus musculus GN=Por PE=1 SV=2	0	669.223	68.1416	50	724	50	678	77	104.9	104.4	102.7	81.2	82.9	84.2	107.4	109.2	107	106.5	103.5	106.1
Q64511	DNA topoisomerase 2-beta OS=Mus musculus GN=Top2b PE=1 SV=2	0	669.158	49.3176	88	502	73	1612	181.8	106.5	107.3	105.8	97.6	98	95.5	93.8	96.7	94.9	102.2	97.9	103.7
O88569	Heterogeneous nuclear ribonucleoproteins A2/B1 OS=Mus musculus GN=Hnrnpa2b1 PE=1 SV=2	0	667.444	79.0368	41	1649	3	353	37.4	101.6	103.8	108.2	104.7	102.7	99.7	101.2	93.6	98.2	92.5	100	94
Q99KC8	von Willebrand factor A domain-containing protein 5A OS=Mus musculus GN=Vwa5a PE=1 SV=2	0	664.055	61.6646	52	830	49	793	87.1	110.6	107.2	109.8	90.8	94	91.2	98.9	102.1	101.1	99.7	96.6	97.9
P80313	T-complex protein 1 subunit eta OS=Mus musculus GN=Cct7 PE=1 SV=1	0	662.12	82.5368	48	808	48	544	59.6	103	104.3	103.8	100.5	100.6	99.1	100.3	98	102.3	96.3	97	94.8
P10605	Cathepsin B OS=Mus musculus GN=Ctsb PE=1 SV=2	0	660.456	64.8968	28	2700	28	339	37.3	117	119.5	111	93.4	91.3	98.4	92.2	96.6	90.9	97.3	92.6	99.7
P28867	Protein kinase C delta type OS=Mus musculus GN=Prkcd PE=1 SV=3	0	659.201	75.0742	60	829	59	674	77.5	105.9	107.6	108.4	89.9	88.9	85.7	103.3	102.6	105.9	100.9	101	100
E9QAS4	Chromodomain-helicase-DNA-binding protein 4 OS=Mus musculus GN=Chd4 PE=1 SV=1	0	658.588	45.4784	88	510	70	1902	216.2	101.1	105.4	100.8	97.2	97.8	98.7	99.7	100.3	99	101.9	96.5	101.5
Q9JIX8-4	Isoform 4 of Apoptotic chromatin condensation inducer in the nucleus OS=Mus musculus GN=Acin1	0	658.092	51.772	75	511	75	1298	146.2	100.1	99.7	99.7	101.1	102.2	103.1	99.5	96.9	99.9	99.4	101.2	97.3
P68369	Tubulin alpha-1A chain OS=Mus musculus GN=Tuba1a PE=1 SV=1	0	654.82	70.0665	34	2467	2	451	50.1		88.2	92.6		115.3	106.9		105.8	88.8		90.7	111.7
H3BL37	Treacle protein OS=Mus musculus GN=Tcof1 PE=1 SV=1	0	651.082	47.2714	71	603	71	1356	138.5	106.5	108.2	109.7	98.8	96.1	94.5	95.5	93.3	96.3	99.2	102.5	99.5
O89053	Coronin-1A OS=Mus musculus GN=Coro1a PE=1 SV=5	0	647.997	66.8113	49	1710	46	461	51	94.8	93.7	97.2	105.1	106.9	103.8	101.1	98.5	101.7	99	101	97.3
Q4LDD4-2	Isoform 2 of Arf-GAP with Rho-GAP domain, ANK repeat and PH domain-containing protein 1 OS=Mus musculus GN=Arap1	0	644.772	53.7127	72	491	69	1441	161	105.3	100.2	100.9	93.8	101.9	100.9	103.6	98.9	98.2	97.3	99	99.9
Q7TMK9	Heterogeneous nuclear ribonucleoprotein Q OS=Mus musculus GN=Syncrip PE=1 SV=2	0	641.324	59.5506	47	639	3	623	69.6	97.4	98.1	104.4	105	103.1	98.9	95.9	89.9	91	101.7	108.8	105.8
Q3UZ39	Leucine-rich repeat flightless-interacting protein 1 OS=Mus musculus GN=Lrrfip1 PE=1 SV=2	0	639.993	77.7778	56	545	42	729	79.2	93.8	92.6	91.9	102.6	97.6	103.6	101.6	103.3	98.5	102	106.5	105.9
Q11011	Puromycin-sensitive aminopeptidase OS=Mus musculus GN=Npepps PE=1 SV=2	0	639.885	52.0652	57	527	57	920	103.3	94	94.3	94.1	101	99.2	100.8	101.6	104	103.7	103.5	102.5	101.3
P08775	DNA-directed RNA polymerase II subunit RPB1 OS=Mus musculus GN=Polr2a PE=1 SV=3	0	638.609	46.7005	86	412	86	1970	217	103.7	104.8	104.1	100.2	99.6	97.4	99	99.9	100.1	97.1	95.7	98.5
Q922F4	Tubulin beta-6 chain OS=Mus musculus GN=Tubb6 PE=1 SV=1	0	637.768	83.6689	35	1299	17	447	50.1	99.9	100.7	100.4	96.4	100.2	95.4	102.2	103.4	103.3	101.4	95.6	101
Q8VIJ6	Splicing factor, proline- and glutamine-rich OS=Mus musculus GN=Sfpq PE=1 SV=1	0	637.508	65.6652	58	812	57	699	75.4	103.5	102.8	105.7	101.7	101.8	98.1	98.6	96.8	101.3	96.3	98.5	94.9
Q810B6	Rabankyrin-5 OS=Mus musculus GN=Ankfy1 PE=1 SV=2	0	637.31	48.9307	55	549	54	1169	128.6	102.7	103.3	101.5	93.3	93.7	96.9	104.7	107.1	103.7	99.3	95.9	97.9
O35350	Calpain-1 catalytic subunit OS=Mus musculus GN=Capn1 PE=1 SV=1	0	637.305	66.4797	58	562	58	713	82.1	99.9	96.7	96.6	98.2	99.8	100.5	98.5	101.8	96.8	103.4	101.6	106.2
Q3UPL0	Protein transport protein Sec31A OS=Mus musculus GN=Sec31a PE=1 SV=2	0	636.305	48.6992	65	546	13	1230	133.5	105.6	103.9	104.4	100	101.4	99	96.7	101.2	100	97.7	93.5	96.5
E9PYB0	AHNAK nucleoprotein 2 (Fragment) OS=Mus musculus GN=Ahnak2 PE=1 SV=8	0	633.453	64.9597	46	612	21	1738	182.5	112.5	108.6	113.3	83.4	85.8	83.9	102	100.4	99.4	102.1	105.2	103.3
E9Q2M9	WD repeat and FYVE domain-containing 4 OS=Mus musculus GN=Wdfy4 PE=1 SV=1	0	632.409	29.4379	82	371	82	3149	350.7	113.1	113.6	112.9	98.2	99.8	99	93.3	94.8	94.1	95.4	91.8	94
Q62167	ATP-dependent RNA helicase DDX3X OS=Mus musculus GN=Ddx3x PE=1 SV=3	0	632.171	77.4924	63	815	24	662	73.1	100.9	96.9	99.5	99.8	101.8	102.7	95.9	100.5	96.5	103.3	100.9	101.3
Q4QRL3	Coiled-coil domain-containing protein 88B OS=Mus musculus GN=Ccdc88b PE=1 SV=2	0	631.304	53.1398	74	437	73	1481	166.5	91	89	93.6	107.6	112.2	106.1	101.4	99.2	103.6	100.1	99.7	96.8
P68373	Tubulin alpha-1C chain OS=Mus musculus GN=Tuba1c PE=1 SV=1	0	630.147	66.8151	33	2342	3	449	49.9	100.2	104.2	101	90.3	100.3	91.5	104.9	109.9	103.2	104.6	85.6	104.3
Q9D8U8	Sorting nexin-5 OS=Mus musculus GN=Snx5 PE=1 SV=1	0	629.296	75.7426	50	792	45	404	46.8	113.8	116.2	112.9	91.5	92.5	92.7	99.6	104.3	101	95.1	87	93.5
Q922D8	C-1-tetrahydrofolate synthase, cytoplasmic OS=Mus musculus GN=Mthfd1 PE=1 SV=4	0	626.612	65.8824	64	540	62	935	101.1	97.4	98.2	100.2	108.7	106.8	104.8	95.1	94.8	96.6	98.8	100.3	98.3
B2RQC6	CAD protein OS=Mus musculus GN=Cad PE=1 SV=1	0	626.54	42.2022	79	370	79	2225	243.1	98.6	98	97.9	105.2	106.9	107.7	96.7	97.8	96.6	99.5	97.4	97.7
Q8C147	Dedicator of cytokinesis protein 8 OS=Mus musculus GN=Dock8 PE=1 SV=4	0	625.208	39.8095	86	448	84	2100	238.8	99.6	99.8	99.9	98.5	101.8	101.8	101	100.3	98.8	100.9	98.1	99.5
P21981	Protein-glutamine gamma-glutamyltransferase 2 OS=Mus musculus GN=Tgm2 PE=1 SV=4	0	624.471	63.9942	51	936	51	686	77	82.3	78.7	81.8	118.1	118.2	118.8	97.8	100.7	96.5	101.8	102.5	102.8
Q64737	Trifunctional purine biosynthetic protein adenosine-3 OS=Mus musculus GN=Gart PE=1 SV=3	0	621.979	63.4653	57	448	57	1010	107.4	99.2	97.3	100.1	103.5	104.4	102.9	97.2	98.3	98.7	100.1	100.1	98.3
Q569Z5	Probable ATP-dependent RNA helicase DDX46 OS=Mus musculus GN=Ddx46 PE=1 SV=2	0	620.512	57.0736	70	463	70	1032	117.4	104.6	100.4	103.1	100.1	107.3	101.9	97	97	97.7	98.3	95.4	97.4
Q921M3	Splicing factor 3B subunit 3 OS=Mus musculus GN=Sf3b3 PE=1 SV=1	0	619.765	47.9869	56	643	56	1217	135.5	102.7	103.4	101.7	100.4	102.1	103.4	96.3	99.5	96.1	100.6	95.1	98.8
Q99K48	Non-POU domain-containing octamer-binding protein OS=Mus musculus GN=Nono PE=1 SV=3	0	619.353	73.3615	48	1004	45	473	54.5	99.9	103.7	104	102.6	101.7	98.5	101.8	98.9	103	95.7	95.7	94.6
O08553	Dihydropyrimidinase-related protein 2 OS=Mus musculus GN=Dpysl2 PE=1 SV=2	0	619.1	77.0979	35	917	30	572	62.2	111.3	111.3	112	93.8	94.5	93.4	103.3	98.3	104.6	91.6	95.8	90
Q8CIN4	Serine/threonine-protein kinase PAK 2 OS=Mus musculus GN=Pak2 PE=1 SV=1	0	618.254	66.9847	38	825	23	524	57.9	100.2	102.3	102.9	99.5	98	96	100	98.5	102.8	100.3	101.1	98.3
Q64518	Sarcoplasmic/endoplasmic reticulum calcium ATPase 3 OS=Mus musculus GN=Atp2a3 PE=1 SV=3	0	617.732	46.9171	53	558	37	1038	113.6	101.4	105.8	103.2	98.3	93.8	94.1	94.6	94.2	98.9	105.7	106.2	103.7
Q9CWJ9	Bifunctional purine biosynthesis protein PURH OS=Mus musculus GN=Atic PE=1 SV=2	0	617.087	76.0135	46	819	46	592	64.2	103	103.5	105.9	101.4	104	99.9	101.3	100	100.7	94.4	92.5	93.5
Q9Z183	Protein-arginine deiminase type-4 OS=Mus musculus GN=Padi4 PE=2 SV=3	0	616.794	64.4144	47	641	47	666	74.4	107.4	106.2	108.2	109.5	110.3	106.9	86.5	84.6	88.6	96.6	99	96.3
Q9Z1T1	AP-3 complex subunit beta-1 OS=Mus musculus GN=Ap3b1 PE=1 SV=2	0	616.271	55.4751	70	544	70	1105	122.7	109.1	108.8	109	91.2	90.2	91.9	100.1	101.2	101.3	99.6	99.8	97.9
E9PUF7	Rho guanine nucleotide exchange factor 1 OS=Mus musculus GN=Arhgef1 PE=1 SV=1	0	614.636	57.0697	63	569	63	976	108.6	104.9	104.5	102.6	98.1	99	100.4	98	98.9	98.7	98.9	97.6	98.3
P13020	Gelsolin OS=Mus musculus GN=Gsn PE=1 SV=3	0	614.541	55.2564	50	951	17	780	85.9	94.5	89.8	91.5	102.2	105.9	104.4	97.9	96.7	96.6	105.3	107.6	107.5
Q921I1	Serotransferrin OS=Mus musculus GN=Tf PE=1 SV=1	0	612.612	66.571	52	591	3	697	76.7	86.6	82	82.5	120.4	122.9	118.8	105.6	107.3	110.2	87.4	87.8	88.6
Q9QZE5	Coatomer subunit gamma-1 OS=Mus musculus GN=Copg1 PE=1 SV=1	0	611.524	61.5561	48	464	44	874	97.5	101	101.7	99.6	95.1	98.5	98.1	102.5	103.2	100	101.5	96.6	102.3
A0A0R4J0Q5	Lamin-B2 OS=Mus musculus GN=Lmnb2 PE=1 SV=1	0	611.037	75.2846	64	614	53	615	69	98.2	99.8	101.7	104.4	102	101	99.1	97.5	98.9	98.3	100.7	98.4
Q9DBJ1	Phosphoglycerate mutase 1 OS=Mus musculus GN=Pgam1 PE=1 SV=3	0	607.981	81.4961	26	1212	21	254	28.8	98.8	102.5	98.7	99.7	101.6	102.8	102.9	101.9	100.9	98.6	94	97.6
P17751	Triosephosphate isomerase OS=Mus musculus GN=Tpi1 PE=1 SV=4	0	606.361	78.9298	30	1522	30	299	32.2	97.6	99.8	100.4	102.1	100.6	97.4	102.2	100.9	106.1	98.1	98.7	96.2
Q9Z0E6	Guanylate-binding protein 2 OS=Mus musculus GN=Gbp2 PE=1 SV=1	0	605.882	56.8761	51	544	45	589	66.7	52.4	52.1	52.9	124.4	119.7	122.3	89.4	89.7	89.3	133.7	138.5	135.4
Q60668-3	Isoform 3 of Heterogeneous nuclear ribonucleoprotein D0 OS=Mus musculus GN=Hnrnpd	0	605.083	64.7059	39	751	3	306	32.7	99.9	97.6	102.7	103.9	105.5	102.1	96.1	99.9	97.7	100.2	97	97.5
O35639	Annexin A3 OS=Mus musculus GN=Anxa3 PE=1 SV=4	0	603.638	73.065	46	713	32	323	36.4	108.4	106.1	107.5	97.3	98.8	98.7	98	99.2	97.2	96.2	95.9	96.6
Q5SUA5	Unconventional myosin-Ig OS=Mus musculus GN=Myo1g PE=1 SV=1	0	602.914	58.3008	58	524	58	1024	117.2	105.8	105.2	106.7	96.3	98.4	96.1	98.5	96.3	100.1	99.4	100	97.1
P12382	ATP-dependent 6-phosphofructokinase, liver type OS=Mus musculus GN=Pfkl PE=1 SV=4	0	598.897	55	45	604	37	780	85.3	105.4	106.8	103.7	94.5	98.8	96.9	103.9	104.6	105.9	96.2	89.9	93.5
Q8VDM4	26S proteasome non-ATPase regulatory subunit 2 OS=Mus musculus GN=Psmd2 PE=1 SV=1	0	595.917	61.5639	55	565	55	908	100.1	101.6	96	94.2	98	99.4	106	100.3	104	97.3	100	100.6	102.5
F8WIE5	E3 ubiquitin-protein ligase HECTD1 OS=Mus musculus GN=Hectd1 PE=1 SV=1	0	595.832	36.5134	80	351	80	2610	289	91.4	91.9	95.2	104.5	104.4	103.2	102.6	105.5	102.4	101.5	98.2	99.2
Q9QUR6	Prolyl endopeptidase OS=Mus musculus GN=Prep PE=1 SV=1	0	595.014	72.3944	52	551	52	710	80.7	109.4	109.3	107.3	92.4	92.7	93	97.9	103.4	98.8	100.3	94.6	100.8
Q921K2	Poly [ADP-ribose] polymerase OS=Mus musculus GN=Parp1 PE=1 SV=1	0	594.592	58.4813	66	447	66	1014	112.7	121.3	119.9	123	95.1	97	94.6	94.3	95	95	89.3	88.1	87.4
O35744	Chitinase-like protein 3 OS=Mus musculus GN=Chil3 PE=1 SV=2	0	594.281	67.0854	36	996	26	398	44.4	80.1	76.7	77.6	86.1	82.3	87.9	124.5	138.1	122.6	109.2	102.9	111.9
Q61033	Lamina-associated polypeptide 2, isoforms alpha/zeta OS=Mus musculus GN=Tmpo PE=1 SV=4	0	593.664	74.8918	50	493	36	693	75.1	94.4	92.2	95.5	108	106.1	104.7	96.4	99	100.6	101.1	102.6	99.2
Q9D2V7	Coronin-7 OS=Mus musculus GN=Coro7 PE=1 SV=2	0	593.148	68.5466	50	524	50	922	100.7	97.6	98.4	99.8	103.6	102.4	102.2	98.1	97	97.6	100.7	102.2	100.4
A0A1W2P6X3	Formin-like protein 1 OS=Mus musculus GN=Fmnl1 PE=4 SV=1	0	592.731	50.0909	64	590	56	1100	122.6	101.4	100.6	101.5	98.6	99.2	99.3	98.5	98.7	99.8	101.4	101.6	99.4
B2RXS4	Plexin-B2 OS=Mus musculus GN=Plxnb2 PE=1 SV=1	0	592.056	41.8567	62	400	61	1842	206.1	116.9	117.2	117.6	92.1	90.6	91.4	94.1	92.3	94.4	96.9	100	96.6
Q05D44	Eukaryotic translation initiation factor 5B OS=Mus musculus GN=Eif5b PE=1 SV=2	0	591.623	49.9178	69	402	66	1216	137.5	103.6	107.7	105.4	101.7	97.7	97.3	95.6	101.1	97.2	99.1	93.5	100
P63101	14-3-3 protein zeta/delta OS=Mus musculus GN=Ywhaz PE=1 SV=1	0	590.704	85.3061	33	1361	25	245	27.8	100.3	97.1	98	103.1	100.6	101.8	98	98.6	100.5	98.6	103.7	99.7
A0A0A0MQA5	Tubulin alpha chain (Fragment) OS=Mus musculus GN=Tuba4a PE=1 SV=1	0	590.599	58.9099	31	2047	10	477	52.9	93.6	96.6	94.2	103.8	108.2	100.7	100.2	108.3	102.7	102.4	86.8	102.4
B2RXR6	Serine/threonine-protein phosphatase 6 regulatory ankyrin repeat subunit B OS=Mus musculus GN=Ankrd44 PE=1 SV=1	0	590.376	58.8117	47	352	45	993	107.3	101.3	101.3	99.6	99.8	101	104.8	100.1	103.8	97.5	98.8	93.9	98.1
O55029	Coatomer subunit beta' OS=Mus musculus GN=Copb2 PE=1 SV=2	0	588.56	60	57	578	57	905	102.4	105.6	106.2	102.8	94.4	94.8	96.3	99.3	102.5	99.7	100.7	96.5	101.3
A2AH85	116 kDa U5 small nuclear ribonucleoprotein component OS=Mus musculus GN=Eftud2 PE=1 SV=1	0	588.371	62.1399	57	449	55	972	109.4	103	102.2	101	99.3	100.9	102.9	97.7	100.7	96.2	100.1	96.1	99.9
O55098	Serine/threonine-protein kinase 10 OS=Mus musculus GN=Stk10 PE=1 SV=2	0	586.526	56.2112	69	538	68	966	111.8	107.5	107.3	109.7	98.8	97.6	96.7	98.6	100.3	100.6	95.1	94.8	93
P28271	Cytoplasmic aconitate hydratase OS=Mus musculus GN=Aco1 PE=1 SV=3	0	586.016	67.1541	61	515	60	889	98.1	118.4	119.3	117	91.3	90	91.8	95.5	100.9	98.6	94.7	89.9	92.6
P51660	Peroxisomal multifunctional enzyme type 2 OS=Mus musculus GN=Hsd17b4 PE=1 SV=3	0	585.453	62.3129	46	642	46	735	79.4	104.7	105.4	105.9	99.9	97.5	99	99.8	102.6	101.4	95.6	94.5	93.8
P08249	Malate dehydrogenase, mitochondrial OS=Mus musculus GN=Mdh2 PE=1 SV=3	0	583.141	74.8521	35	1203	35	338	35.6	109.8	109.6	110.6	96.5	96.6	95.8	95.4	93.9	95.3	98.3	100	98.4
Q6P5D8	Structural maintenance of chromosomes flexible hinge domain-containing protein 1 OS=Mus musculus GN=Smchd1 PE=1 SV=2	0	583.038	49.6263	91	351	90	2007	225.5	94.2	97	99.5	97.4	104.2	101.1	113.9	103.5	101.9	94.5	95.2	97.5
Q921H8	3-ketoacyl-CoA thiolase A, peroxisomal OS=Mus musculus GN=Acaa1a PE=1 SV=1	0	582.635	75	26	537	26	424	43.9	98	96.4	98.4	97.9	97.4	97.7	101.9	101.1	104.2	102.2	105	99.7
Q6IRU2	Tropomyosin alpha-4 chain OS=Mus musculus GN=Tpm4 PE=1 SV=3	0	581.729	92.3387	47	764	37	248	28.5	101.2	100.4	99.9	103.6	105	105.3	96.6	96.6	94.4	98.6	98.1	100.4
P18760	Cofilin-1 OS=Mus musculus GN=Cfl1 PE=1 SV=3	0	579.98	92.1687	40	1948	30	166	18.5	99.1	98.1	100.6	114.2	109.3	108.2	93.7	94.9	94.8	93	97.7	96.4
P83741-3	Isoform 3 of Serine/threonine-protein kinase WNK1 OS=Mus musculus GN=Wnk1	0	578.318	24.0228	70	435	70	2635	279.6	103.6	98.6	99.9	97.6	101.6	100.9	102.8	103	102.7	96	96.8	96.5
Q6PB66	Leucine-rich PPR motif-containing protein, mitochondrial OS=Mus musculus GN=Lrpprc PE=1 SV=2	0	578.103	51.3649	70	456	70	1392	156.5	121	119.9	117.8	93.3	94.4	94.1	90.6	91.4	90.9	95.1	94.3	97.2
Q9D0I9	Arginine--tRNA ligase, cytoplasmic OS=Mus musculus GN=Rars PE=1 SV=2	0	577.752	68.6364	56	553	56	660	75.6	102.2	99	99.6	97.4	99.6	99.6	99	100.7	100.3	101.4	100.7	100.5
P70335	Rho-associated protein kinase 1 OS=Mus musculus GN=Rock1 PE=1 SV=1	0	576.574	59.6012	92	326	81	1354	158.1	99.3	98.1	100	102	103.3	105.4	97.2	96.1	94	101.5	102.6	100.6
Q7TPV4	Myb-binding protein 1A OS=Mus musculus GN=Mybbp1a PE=1 SV=2	0	575.934	48.7351	69	352	69	1344	151.9	100.1	107.5	97.1	104	104.7	107	90.7	93.2	90.1	105.2	94.6	105.7
G5E8G0	Heterogeneous nuclear ribonucleoprotein D, isoform CRA_b OS=Mus musculus GN=Hnrnpd PE=1 SV=1	0	574.419	62.3693	38	727	2	287	30.6	120.8	86.1	89.2	92.7	103.3	127.8	84.3	102.6	69.6	102.2	108	113.4
Q99KE1	NAD-dependent malic enzyme, mitochondrial OS=Mus musculus GN=Me2 PE=1 SV=1	0	574.155	83.5314	40	501	40	589	65.8	116	117.3	114.8	84.7	88.3	86.3	103	100.5	103.5	96.3	94	95.3
F8VPK5	Rho-associated protein kinase OS=Mus musculus GN=Rock2 PE=1 SV=1	0	572.445	56.5562	85	377	75	1388	160.5	103	102.8	104.2	102.3	103.3	105.7	94.4	96	95.1	100.3	97.9	95.1
Q91YQ5	Dolichyl-diphosphooligosaccharide--protein glycosyltransferase subunit 1 OS=Mus musculus GN=Rpn1 PE=1 SV=1	0	572.096	70.0658	55	732	55	608	68.5	111	108.6	108.2	90.4	87.9	92.2	99.9	101.8	99.8	98.7	101.8	99.8
G5E870	E3 ubiquitin-protein ligase TRIP12 OS=Mus musculus GN=Trip12 PE=1 SV=1	0	570.442	43.2593	80	386	67	2025	224	90.8	90.5	91	101.2	105	102.9	101.5	101.4	101.3	106.5	103.2	104.8
Q8CGE8	Interferon-activable protein 205-A OS=Mus musculus GN=Ifi205a PE=2 SV=1	0	569.638	88.8614	44	667	21	404	45.1	50.5	47.8	52.3	114.5	117.5	116.5	110	114.3	108	125	120.4	123.2
P17426	AP-2 complex subunit alpha-1 OS=Mus musculus GN=Ap2a1 PE=1 SV=1	0	569.187	61.9243	58	607	39	977	107.6	104.9	101.1	101.2	95.7	100.5	99.4	98.6	100.4	100	100.8	98	99.4
Q8VCE0	Sodium/potassium-transporting ATPase subunit alpha OS=Mus musculus GN=Atp1a3 PE=1 SV=1	0	567.99	46.7236	49	495	30	1053	115.9	126.2	123	124.6	89.7	90.3	93.2	85.5	81.8	85.1	98.6	104.9	97.1
Q9WTI7-3	Isoform 3 of Unconventional myosin-Ic OS=Mus musculus GN=Myo1c	0	567.01	61.8774	67	435	66	1044	119.8	107.1	106.2	104.5	99.9	102.6	102.1	92.2	91.2	92.2	100.8	100	101.2
Q9DBG5	Perilipin-3 OS=Mus musculus GN=Plin3 PE=1 SV=1	0	564.904	84.4394	31	475	31	437	47.2	105.4	105.4	108.8	94.1	93.9	93.4	98.7	97.6	98.1	101.7	103.1	99.7
G5E924	Heterogeneous nuclear ribonucleoprotein L (Fragment) OS=Mus musculus GN=Hnrnpl PE=1 SV=1	0	563.279	69.9187	40	747	3	615	66.9		104.7	105.9		101.9	100		92	93.7		101.4	100.4
P48722	Heat shock 70 kDa protein 4L OS=Mus musculus GN=Hspa4l PE=1 SV=2	0	563.22	72.1957	62	465	58	838	94.3	101.9	103.2	103.5	102.1	102.8	101	98.7	94.9	101	97.3	99.2	94.5
Q02819	Nucleobindin-1 OS=Mus musculus GN=Nucb1 PE=1 SV=2	0	563.103	83.2244	49	524	49	459	53.4	107.5	101	105.1	102.8	96.2	103.4	102.4	107.2	104.9	87.3	95.6	86.7
Q9WUM4	Coronin-1C OS=Mus musculus GN=Coro1c PE=1 SV=2	0	561.396	66.4557	47	1017	41	474	53.1	116.3	114.9	118.8	91.8	92.5	90.3	98.3	98.5	98.5	93.7	94	92.4
A0A1B0GSX0	L-lactate dehydrogenase OS=Mus musculus GN=Ldha PE=1 SV=1	0	560.788	77.0083	36	1252	33	361	39.7	99.7	102.3	98.7	92.7	91.3	94.4	110	111.4	107.9	97.6	95	99.1
S4R1S4	Receptor-type tyrosine-protein phosphatase C OS=Mus musculus GN=Ptprc PE=1 SV=1	0	560.264	40.0619	63	513	63	1293	144.7	109.8	108.3	110.1	97.6	94.4	96.4	88.5	87.8	88.5	104.1	109.5	105
G3X8X6	Sialic acid binding Ig-like lectin 1, sialoadhesin, isoform CRA_b OS=Mus musculus GN=Siglec1 PE=1 SV=1	0	559.347	47.7366	58	355	58	1701	183.5	83.1	85.1	87.3	88.2	87.4	90.1	134.6	131.8	127.5	94.1	95.7	95.1
E9QP49	EH domain-binding protein 1-like protein 1 OS=Mus musculus GN=Ehbp1l1 PE=1 SV=1	0	559.147	47.5553	63	300	63	1718	184.7	100	100.1	99.7	100.7	100	101.6	100.8	101.7	102.7	98.5	98.3	96
P18654	Ribosomal protein S6 kinase alpha-3 OS=Mus musculus GN=Rps6ka3 PE=1 SV=2	0	557.366	72.027	55	473	34	740	83.6	106.4	107.8	105.5	95	96.8	95.8	100.5	100.8	99.8	98.1	94.6	98.9
P62192	26S protease regulatory subunit 4 OS=Mus musculus GN=Psmc1 PE=1 SV=1	0	555.757	75.9091	45	511	43	440	49.2	99	98	99.2	100.4	101.2	100.7	100.3	101.1	100.6	100.3	99.8	99.5
Q8K2B3	Succinate dehydrogenase [ubiquinone] flavoprotein subunit, mitochondrial OS=Mus musculus GN=Sdha PE=1 SV=1	0	552.496	71.8373	44	661	44	664	72.5	117.4	119.2	116.5	87.9	86.6	87.9	97.3	97	99.2	97.4	97.3	96.4
Q8BFR5	Elongation factor Tu, mitochondrial OS=Mus musculus GN=Tufm PE=1 SV=1	0	551.892	78.0973	38	498	38	452	49.5	116	115	115.7	92.7	91.7	92.8	94.1	98.5	95.6	97.2	94.7	95.9
Q6Q899	Probable ATP-dependent RNA helicase DDX58 OS=Mus musculus GN=Ddx58 PE=1 SV=2	0	551.859	56.8035	66	464	66	926	105.9	75.6	73.6	76.2	99.2	101.6	100.2	114.3	116	113.5	110.9	108.8	110.2
Q91VW5	Golgin subfamily A member 4 OS=Mus musculus GN=Golga4 PE=1 SV=2	0	551.506	44.8168	86	248	84	2238	257.4	103.6	102	105.5	100.5	104.3	100.3	98.1	94.2	99.5	97.8	99.5	94.8
P48025	Tyrosine-protein kinase SYK OS=Mus musculus GN=Syk PE=1 SV=2	0	550.665	66.2957	41	639	41	629	71.3	110.8	113.8	110.1	95.2	93.7	92.6	94.1	95.9	97	99.9	96.6	100.2
P0DOV1-2	Isoform 2 of Interferon-activable protein 205-B OS=Mus musculus GN=Mnda	0	549.593	82.0331	43	710	8	423	46.7	83.8	83.3	85.2	105.3	105.7	105.5	106.1	105.2	103.6	104.8	105.8	105.7
P56399	Ubiquitin carboxyl-terminal hydrolase 5 OS=Mus musculus GN=Usp5 PE=1 SV=1	0	549.157	53.0303	43	531	43	858	95.8	103.4	101	103.2	95.9	96.9	98.8	98.6	98.4	97.9	102.1	103.7	100.2
Q8K1B8	Fermitin family homolog 3 OS=Mus musculus GN=Fermt3 PE=1 SV=1	0	549.127	68.1203	43	543	43	665	75.6	103.8	100.3	96.9	96.5	99.6	104.1	91.6	96.9	90.1	108.1	103.3	108.9
Q9WVA4	Transgelin-2 OS=Mus musculus GN=Tagln2 PE=1 SV=4	0	548.928	96.4824	29	1746	27	199	22.4	114.4	115.4	119.3	98.7	96.2	92.6	95.5	94.1	98.6	91.4	94.3	89.6
Q62465	Synaptic vesicle membrane protein VAT-1 homolog OS=Mus musculus GN=Vat1 PE=1 SV=3	0	547.912	60.8374	23	959	23	406	43.1	122.4	119.9	122.6	87.3	90.5	87.6	86.9	85.2	88.6	103.4	104.3	101.2
Q3TML0	Protein disulfide-isomerase A6 OS=Mus musculus GN=Pdia6 PE=1 SV=1	0	547.808	63.5955	36	881	36	445	48.7	105.3	100.6	105.8	100.8	99.7	97.3	101.3	103.3	105.5	92.6	96.4	91.4
P35700	Peroxiredoxin-1 OS=Mus musculus GN=Prdx1 PE=1 SV=1	0	547.682	82.9146	26	1448	3	199	22.2	119.3	118.6	120.2	88.7	84.4	84.6	83.6	83	82.7	108.3	114	112.4
Q3UJB0	Putative uncharacterized protein OS=Mus musculus GN=Sf3b2 PE=1 SV=1	0	547.528	55.0114	54	517	54	878	98.1	100.8	100.3	100	104.5	102.6	105.5	95.6	98.4	94.7	99.2	98.6	99.8
Q8R0X7	Sphingosine-1-phosphate lyase 1 OS=Mus musculus GN=Sgpl1 PE=1 SV=1	0	547.023	54.4014	40	605	40	568	63.6	114.7	113.4	109.9	81.9	82.1	84.5	99.5	101	98.8	103.9	103.5	106.7
Q8QZT1	Acetyl-CoA acetyltransferase, mitochondrial OS=Mus musculus GN=Acat1 PE=1 SV=1	0	546.528	74.0566	36	447	36	424	44.8	114.8	109.1	111.1	94.3	94.1	98.5	95	95.6	91.9	95.8	101.3	98.5
Q8K1M6-3	Isoform 3 of Dynamin-1-like protein OS=Mus musculus GN=Dnm1l	0	545.84	73.8197	49	400	2	699	78	105.1	97.5	111.3	95	94.2	99.2	101.2	106	92.9	98.7	102.2	96.7
P30681	High mobility group protein B2 OS=Mus musculus GN=Hmgb2 PE=1 SV=3	0	545.571	89.0476	40	1121	28	210	24.1	90.9	99.6	92.2	109.4	103.1	104.9	95	97.6	94.3	104.6	99.7	108.6
P27870	Proto-oncogene vav OS=Mus musculus GN=Vav1 PE=1 SV=1	0	545.159	62.9586	60	491	59	845	98.1	95.8	94.8	94.9	96.3	97.3	98.5	103.5	106.5	104.2	104.4	101.5	102.4
A0A1B0GS91	Supervillin OS=Mus musculus GN=Svil PE=1 SV=1	0	545.013	36.996	80	330	80	2257	253.1	105.1	106.3	105.6	96	97.6	95.6	100.1	97.7	102.6	98.8	98.5	96.2
P35564	Calnexin OS=Mus musculus GN=Canx PE=1 SV=1	0	544.933	54.9915	48	938	48	591	67.2	112.1	103.5	105.5	92.1	88.4	95.6	103.8	109.4	102	92.1	98.7	96.9
Q8R1B4	Eukaryotic translation initiation factor 3 subunit C OS=Mus musculus GN=Eif3c PE=1 SV=1	0	544.476	49.067	61	498	61	911	105.5	102	105.7	102.7	99	99.9	99.4	99.8	98.1	99	99.2	96.3	98.9
P97429	Annexin A4 OS=Mus musculus GN=Anxa4 PE=1 SV=4	0	544.397	76.489	40	866	39	319	35.9	109.8	112	110.5	85.5	86.3	88.6	101.4	103.3	99.5	103.3	98.5	101.4
P42567	Epidermal growth factor receptor substrate 15 OS=Mus musculus GN=Eps15 PE=1 SV=1	0	544.283	61.5385	48	332	44	897	98.4	108.8	103.9	108.2	94.3	101	97.4	98.4	100.4	95.4	98.6	94.6	99
P61161	Actin-related protein 2 OS=Mus musculus GN=Actr2 PE=1 SV=1	0	543.996	63.9594	37	1110	36	394	44.7	102.4	102.2	104.6	96.3	100.6	95.7	104.7	98.6	103.4	96.7	98.5	96.4
Q6ZQ08-4	Isoform 4 of CCR4-NOT transcription complex subunit 1 OS=Mus musculus GN=Cnot1	0	543.678	32.9125	76	320	73	2376	266.7	97.6	97.5	99.2	101.9	101.5	100.8	101.8	102.8	102.7	98.7	98.2	97.2
Q3U741	DEAD (Asp-Glu-Ala-Asp) box polypeptide 17, isoform CRA_a OS=Mus musculus GN=Ddx17 PE=1 SV=1	0	542.178	61.5031	56	745	44	652	72.5	107.6	106.5	106.9	95.3	95.6	95.3	108.1	110.1	107.8	89.1	87.8	90
Q9CVB6	Actin-related protein 2/3 complex subunit 2 OS=Mus musculus GN=Arpc2 PE=1 SV=3	0	541.637	89.3333	37	1101	37	300	34.3	103.1	101.6	99.7	91.2	94.7	97	105.6	110.4	103.8	100.2	93.2	99.5
A0A0R4J027	Cis-aconitate decarboxylase OS=Mus musculus GN=Acod1 PE=1 SV=1	0	541.48	68.8525	32	532	32	488	53.7	72.3	76.4	73.8	106.9	106.3	107.7	97.4	103.2	100.4	123.4	114.1	118.1
P27659	60S ribosomal protein L3 OS=Mus musculus GN=Rpl3 PE=1 SV=3	0	540.837	64.7643	48	704	48	403	46.1	100.4	117.6	99.2	96.6	88.6	93.5	85.5	89	87.2	117.4	104.8	120.1
P35123	Ubiquitin carboxyl-terminal hydrolase 4 OS=Mus musculus GN=Usp4 PE=1 SV=3	0	540.094	54.6778	46	389	44	962	108.3	103.7	104.2	101.6	90.3	95	95	104.2	108.1	103.5	101.8	92.7	99.9
Q05816	Fatty acid-binding protein, epidermal OS=Mus musculus GN=Fabp5 PE=1 SV=3	0	538.516	91.8519	25	1496	25	135	15.1	126.6	131.8	130.3	85	81.3	81.5	86.8	87.4	87	101.6	99.6	101.2
P43883	Perilipin-2 OS=Mus musculus GN=Plin2 PE=1 SV=2	0	536.251	77.6471	40	528	40	425	46.6	65.6	64.4	63.8	135.8	134.1	136.5	68.2	66.8	65.2	130.4	134.8	134.5
Q9D662	Protein transport protein Sec23B OS=Mus musculus GN=Sec23b PE=1 SV=1	0	535.814	67.0143	41	379	37	767	86.4	97.3	98.7	96.8	98.1	99.4	99.1	102.1	103.7	105.5	102.6	98.2	98.6
E9PWV3	Ribosomal protein S6 kinase OS=Mus musculus GN=Rps6ka1 PE=1 SV=1	0	533.917	69.1238	52	346	29	719	81.3	96.3	96.9	96.6	101	100.9	100.9	99.2	99.7	98.5	103.6	102.5	104.1
Q8VCT3	Aminopeptidase B OS=Mus musculus GN=Rnpep PE=1 SV=2	0	533.805	63.0769	45	585	45	650	72.4	104.7	100.4	101.6	95.1	97.9	97.6	102.2	103.6	103.7	98	98.2	97
O55201	Transcription elongation factor SPT5 OS=Mus musculus GN=Supt5h PE=1 SV=1	0	533.67	53.6044	59	320	59	1082	120.6	102	99.2	103.3	102.7	104.5	102.5	98.5	99.2	97.9	96.8	97.1	96.4
Q8BVQ9	26S protease regulatory subunit 7 OS=Mus musculus GN=Psmc2 PE=1 SV=1	0	533.303	76	44	584	44	475	52.8	98.1	96.6	97.8	101.3	100.9	100.7	101.7	104.5	103.4	98.9	98	98.1
Q9DBR7	Protein phosphatase 1 regulatory subunit 12A OS=Mus musculus GN=Ppp1r12a PE=1 SV=2	0	533.245	47.2303	55	390	27	1029	114.9	93.2	92.2	96.3	105.6	104.1	102.6	101.3	100.5	98.7	99.9	103.2	102.4
Q543K9	Purine nucleoside phosphorylase OS=Mus musculus GN=Pnp PE=1 SV=1	0	532.179	78.8927	25	1188	11	289	32.2	92.7	98.6	91	93.3	98.8	96.1	108	112.9	110.6	106	89.6	102.3
P47791	Glutathione reductase, mitochondrial OS=Mus musculus GN=Gsr PE=1 SV=3	0	531.484	64.6	35	608	35	500	53.6	88.1	88.5	88.1	110.4	106.9	108.6	97.7	101.2	99.2	103.8	103.4	104.1
P97369	Neutrophil cytosol factor 4 OS=Mus musculus GN=Ncf4 PE=1 SV=2	0	530.761	83.7758	36	772	36	339	38.7	92.7	96.6	92.1	97.6	100.1	99.7	103.2	105.1	103	106.5	98.1	105.2
Q08509	Epidermal growth factor receptor kinase substrate 8 OS=Mus musculus GN=Eps8 PE=1 SV=2	0	529.43	66.3825	53	392	53	821	91.7	106	105.8	106.3	96.2	97.5	97.9	107.2	106.5	106	90.6	90.1	89.8
P61979-2	Isoform 2 of Heterogeneous nuclear ribonucleoprotein K OS=Mus musculus GN=Hnrnpk	0	529.061	68.75	36	999	2	464	51	104.7	161.2	112.1	93	94.2	90.6	105.4	94	104	96.9	50.6	93.3
Q7TMB8	Cytoplasmic FMR1-interacting protein 1 OS=Mus musculus GN=Cyfip1 PE=1 SV=1	0	527.744	46.6879	63	453	39	1253	145.1	100.7	103.2	102.1	111.3	102.3	100	89.7	91.7	96.1	98.2	102.8	101.8
O70145	Neutrophil cytosol factor 2 OS=Mus musculus GN=Ncf2 PE=1 SV=1	0	527.451	73.1429	54	604	54	525	59.4	98	96	96.3	98.8	99.2	97.9	99	99.4	100.8	104.3	105.3	105
F8VQC1	Signal recognition particle subunit SRP72 OS=Mus musculus GN=Srp72 PE=1 SV=1	0	527.118	60.8048	49	338	49	671	74.6	103	105.3	103.3	97.9	95.3	98	98.8	104.3	97.2	100.3	95.1	101.5
A0A140LJJ5	A-kinase anchor protein 13 OS=Mus musculus GN=Akap13 PE=1 SV=1	0	526.695	33.1782	78	311	78	2794	305.8	107.4	108.5	108.8	97.8	93.4	95.7	99.3	102.8	103.3	95.6	95.3	92.2
Q9JLJ2	4-trimethylaminobutyraldehyde dehydrogenase OS=Mus musculus GN=Aldh9a1 PE=1 SV=1	0	526.493	77.5304	35	616	35	494	53.5	110.9	109.3	109.8	97.8	98.4	98.2	93.8	97.2	93.5	97.4	95.1	98.5
P43277	Histone H1.3 OS=Mus musculus GN=Hist1h1d PE=1 SV=2	0	526.351	79.1855	46	1707	11	221	22.1	67.8	73.7	70.5	122.9	84.9	99.6	47.6	28.4	46	161.7	213	183.8
F6ZQA3	Nuclear mitotic apparatus protein 1 (Fragment) OS=Mus musculus GN=Numa1 PE=1 SV=1	0	526.258	72.8745	58	320	5	741	82.8	96.4	102.6	106.4	106.2	111	94.6	101.5	85.8	105.9	95.9	100.7	93.1
Q8BZN6-4	Isoform 4 of Dedicator of cytokinesis protein 10 OS=Mus musculus GN=Dock10	0	525.884	37.5919	72	295	71	2176	248.5	94.9	95.9	95.2	104.7	104	103.9	93.6	92.5	93.8	106.8	107.6	107
Q8C845	EF-hand domain-containing protein D2 OS=Mus musculus GN=Efhd2 PE=1 SV=1	0	523.667	90	35	651	35	240	26.8	100.8	98.1	103	94.6	93.6	95.1	106	110.5	103.3	98.5	97.8	98.6
Q8K4Z5	Splicing factor 3A subunit 1 OS=Mus musculus GN=Sf3a1 PE=1 SV=1	0	523.237	53.7295	50	370	50	791	88.5	103.7	97.7	101.1	97.8	102.5	101.8	96.6	97.5	96	101.9	102.3	101.1
A2AS03	Helicase with zinc finger domain 2 OS=Mus musculus GN=Helz2 PE=1 SV=1	0	522.76	29.7643	71	270	71	2970	333.8	85.9	84.7	87	109.7	112.1	108.5	96.4	98.9	101.2	108	104.3	103.3
P21107	Tropomyosin alpha-3 chain OS=Mus musculus GN=Tpm3 PE=1 SV=3	0	522.595	70.1754	45	1349	10	285	33	99.5	106.3	104.3	106.8	105.4	104.2	95.5	92.9	95.2	98.2	95.4	96.3
Q3THK7	GMP synthase [glutamine-hydrolyzing] OS=Mus musculus GN=Gmps PE=1 SV=2	0	522.471	75.0361	48	326	48	693	76.7	100	98	102.8	103.6	105.8	100	97	95.5	98.6	99.5	100.7	98.7
Q62095	ATP-dependent RNA helicase DDX3Y OS=Mus musculus GN=Ddx3y PE=1 SV=2	0	521.969	70.5167	53	667	14	658	73.4	97.7	99.9	89.4	101.2	104	126.2	96.7	94.9	93	104.3	101.2	91.5
Q62318	Transcription intermediary factor 1-beta OS=Mus musculus GN=Trim28 PE=1 SV=3	0	521.686	55.1559	48	542	48	834	88.8	105.1	104	103.7	99.2	99.9	99.3	99	99.6	101.4	96.8	96.5	95.7
P80317	T-complex protein 1 subunit zeta OS=Mus musculus GN=Cct6a PE=1 SV=3	0	520.256	69.3032	45	799	37	531	58	100.7	103.6	103.7	100.1	101.5	99.3	102.3	99.2	100.5	97	95.8	96.5
Q8K1M6-2	Isoform 2 of Dynamin-1-like protein OS=Mus musculus GN=Dnm1l	0	520.125	70.9497	49	396	3	716	80.2	109.1	112.8	110.3	96	97.9	87.8	98.8	95.4	109.7	96.1	93.9	92.2
Q91VD9	NADH-ubiquinone oxidoreductase 75 kDa subunit, mitochondrial OS=Mus musculus GN=Ndufs1 PE=1 SV=2	0	519.747	68.3631	48	388	48	727	79.7	113.9	112	112	92.8	93	93.6	95	97.8	96.8	98.2	97.2	97.6
B2M1R6	Heterogeneous nuclear ribonucleoprotein K OS=Mus musculus GN=Hnrnpk PE=1 SV=1	0	518.27	66.8182	36	995	2	440	48.5	107.4	100.6	102.8	100	101.6	108.6	96.9	104	93.2	95.6	93.8	95.4
Q91Z25	Actin-related protein 2/3 complex subunit 1B OS=Mus musculus GN=Arpc1b PE=1 SV=1	0	517.949	64.3617	32	955	30	376	41.5	104.8	104.7	105.1	91.3	93.8	90.9	103.4	104.8	104.9	100.4	96.7	99.2
G3X956	Suppressor of Ty 16 OS=Mus musculus GN=Supt16 PE=1 SV=1	0	516.676	48.5196	63	367	63	1047	119.8	106.4	105.7	104.2	94.8	96.7	98.5	101	100.9	98.1	97.8	96.7	99.2
Q8BHN3-2	Isoform 2 of Neutral alpha-glucosidase AB OS=Mus musculus GN=Ganab	0	516.663	49.3789	47	506	47	966	109.3	102.3	96	100.2	100.7	102.3	103	100.9	106.3	102.4	96.2	95.4	94.4
Q5XJY5	Coatomer subunit delta OS=Mus musculus GN=Arcn1 PE=1 SV=2	0	516.469	67.9061	43	564	43	511	57.2	100.7	101.3	100.9	95.8	94.7	94.7	103.8	104.3	104	99.7	99.6	100.4
Q8R550-2	Isoform 2 of SH3 domain-containing kinase-binding protein 1 OS=Mus musculus GN=Sh3kbp1	0	516.13	61.8045	50	399	4	665	73.3	97.6	98.5	97.5	103.1	106.7	109.1	101.6	100	101	97.7	94.7	92.4
Q8CI94	Glycogen phosphorylase, brain form OS=Mus musculus GN=Pygb PE=1 SV=3	0	515.834	68.446	63	458	49	843	96.7	106	107.6	106.6	95.5	97.8	98.9	101.2	99.1	99.1	97.3	95.5	95.4
Q6A0A9	Constitutive coactivator of PPAR-gamma-like protein 1 OS=Mus musculus GN=FAM120A PE=1 SV=2	0	515.753	47.9317	52	425	52	1112	121.6	108.1	110.4	106.8	95.1	95.8	97.3	97.8	97.9	97.6	98.9	95.8	98.2
Q8BML9	Glutaminyl-tRNA synthetase OS=Mus musculus GN=Qars PE=1 SV=1	0	515.721	66.8387	58	450	57	775	87.6	98.3	97.1	99.4	101.4	103.6	101.2	99.1	99.4	98.8	101.1	99.9	100.6
Q5SUR0	Phosphoribosylformylglycinamidine synthase OS=Mus musculus GN=Pfas PE=1 SV=1	0	515.603	50.9349	51	308	51	1337	144.5	101.6	99.3	103.3	103.6	107.3	103.1	99.1	97	98.3	95.8	96.4	95.3
P97351	40S ribosomal protein S3a OS=Mus musculus GN=Rps3a PE=1 SV=3	0	515.447	79.1667	43	873	43	264	29.9	103.3	115.1	102.8	95.2	91.5	94.3	91.4	95	92	110.1	98.4	110.9
P62334	26S protease regulatory subunit 10B OS=Mus musculus GN=Psmc6 PE=1 SV=1	0	515.348	83.2905	39	642	39	389	44.1	96.6	99.3	101	106.4	104.7	99.3	99.2	97.8	102.9	97.7	98.2	96.8
S4R2A9	Protein transport protein Sec31A (Fragment) OS=Mus musculus GN=Sec31a PE=1 SV=1	0	514.497	48.5011	53	438	2	934	101		95.4	105.8		107.5	93		103.5	99.2		93.6	102.1
Q99KK7	Dipeptidyl peptidase 3 OS=Mus musculus GN=Dpp3 PE=1 SV=2	0	513.596	63.1436	50	562	50	738	82.8	103.4	102.3	103	100.2	99.7	100.1	96.4	98.8	96.8	99.9	99.2	100.1
A2AF47	Dedicator of cytokinesis protein 11 OS=Mus musculus GN=Dock11 PE=1 SV=1	0	512.936	37.6749	73	323	11	2073	237.6	102.3	102.8	103.2	102.4	98.3	105.9	96.3	95.3	92.9	99	103.6	97.9
Q9Z0R4-2	Isoform 2 of Intersectin-1 OS=Mus musculus GN=Itsn1	0	512.69	46.5787	62	374	60	1213	136.5	122.8	119.8	121.9	91.1	91.1	90.9	96	95.2	97.1	90	93.9	90.1
P70290	55 kDa erythrocyte membrane protein OS=Mus musculus GN=Mpp1 PE=1 SV=1	0	511.966	80.0429	38	436	37	466	52.2	107.9	110.2	108.5	95.3	97.7	97.4	95.7	97.1	94.6	101.1	95	99.5
Q9JI11	Serine/threonine-protein kinase 4 OS=Mus musculus GN=Stk4 PE=1 SV=1	0	511.724	64.6817	37	513	29	487	55.5	102.8	101.1	101.4	99.2	98.3	99.1	98	102.6	100.4	100	98	99.2
E9QP99	Golgin subfamily A member 3 OS=Mus musculus GN=Golga3 PE=1 SV=1	0	510.9	54.3376	67	267	67	1487	167.2	96.3	96.4	98.9	104.6	102.8	104.1	102.3	100.1	100.4	96.9	100.6	96.5
Q3TDD9	Protein phosphatase 1 regulatory subunit 21 OS=Mus musculus GN=Ppp1r21 PE=1 SV=2	0	510.898	65.1282	56	369	56	780	88.3	103.6	102.6	103.2	103.2	105.7	105.1	96.2	95.6	97.7	97	96.1	94
Q9EQP2	EH domain-containing protein 4 OS=Mus musculus GN=Ehd4 PE=1 SV=1	0	510.89	72.2736	45	607	39	541	61.4	108.3	109.7	109.8	95.7	95.2	95.3	95.3	96.3	95.7	100.6	98.8	99.1
Q8R1F1	Niban-like protein 1 OS=Mus musculus GN=Fam129b PE=1 SV=2	0	510.444	65.8211	47	588	47	749	84.8	100	100.8	97.3	90.7	91.3	93.5	103.5	105.2	102.1	105.7	102.7	107
O70194	Eukaryotic translation initiation factor 3 subunit D OS=Mus musculus GN=Eif3d PE=1 SV=2	0	510.149	65.6934	33	511	33	548	63.9	101.7	103.2	102	94.1	97.1	94.1	102.3	102.9	103.3	101.9	96.8	100.7
P05202	Aspartate aminotransferase, mitochondrial OS=Mus musculus GN=Got2 PE=1 SV=1	0	509.819	67.6744	36	668	35	430	47.4	113.5	109.9	111.9	93.1	93.9	93.5	95.5	98	95.2	98	98.2	99.3
Q61191	Host cell factor 1 OS=Mus musculus GN=Hcfc1 PE=1 SV=2	0	507.679	31.4425	54	405	52	2045	210.3	101.7	104.6	104.5	101.7	99.9	98.9	98.1	98	100.1	98.5	97.5	96.6
F7CVJ5	AHNAK nucleoprotein 2 (Fragment) OS=Mus musculus GN=Ahnak2 PE=1 SV=1	0	507.346	81.9716	30	556	3	1126	115.2	117.4	112.3	112.8	75.1	85.6	83.1	102.3	103.3	97.7	105.2	98.8	106.3
O54774	AP-3 complex subunit delta-1 OS=Mus musculus GN=Ap3d1 PE=1 SV=1	0	506.085	43.7865	51	383	51	1199	135	113.1	108.8	110.8	86.3	92.7	90.7	101.2	102.9	99	99.3	95.6	99.4
P19973	Lymphocyte-specific protein 1 OS=Mus musculus GN=Lsp1 PE=1 SV=2	0	504.848	89.3939	35	583	2	330	36.7	81.1	114.7	106.1	130.1	98.8	96.6	77.8	95.1	101.9	110.9	91.4	95.5
Q91VR5	ATP-dependent RNA helicase DDX1 OS=Mus musculus GN=Ddx1 PE=1 SV=1	0	504.626	64.0541	52	418	52	740	82.4	104.1	106.7	104.9	99.7	102.2	100	97.9	96.8	98.1	98.3	94.3	97
P51881	ADP/ATP translocase 2 OS=Mus musculus GN=Slc25a5 PE=1 SV=3	0	503.614	78.1879	43	1042	25	298	32.9	115.6	118.9	118.7	85.8	88.5	79.9	99.3	93.8	105.2	99.3	98.8	96.2
G3X8Y3	N-alpha-acetyltransferase 15, NatA auxiliary subunit OS=Mus musculus GN=Naa15 PE=1 SV=1	0	502.961	57.4566	63	432	58	865	101	104.8	105.3	104.4	97.7	95.8	96.9	97.9	103.8	100.1	99.6	95	98.6
P70168	Importin subunit beta-1 OS=Mus musculus GN=Kpnb1 PE=1 SV=2	0	502.138	46.5753	39	581	39	876	97.1	103.7	103.1	102.4	99.8	100.4	100.8	97.2	99.3	97.2	99.4	97.1	99.6
Q58A65	C-Jun-amino-terminal kinase-interacting protein 4 OS=Mus musculus GN=Spag9 PE=1 SV=2	0	500.987	47.0098	59	347	52	1321	146.1	104.1	97.5	101.9	96.8	107.2	100.2	98.8	95.5	97.8	100.3	99.8	100.1
G3XA17	Eukaryotic translation initiation factor 4 gamma 2 OS=Mus musculus GN=Eif4g2 PE=1 SV=1	0	500.008	62.0309	56	446	55	906	102	99.6	100.8	99.4	95.7	95.7	97.2	100.1	101.9	100.9	104.6	101.6	102.5
P62702	40S ribosomal protein S4, X isoform OS=Mus musculus GN=Rps4x PE=1 SV=2	0	499.473	84.0304	37	826	37	263	29.6	105.4	111	104.3	89.8	92.7	88.8	95.4	94.7	96.8	109.5	101.6	110
Q3U9N4	Granulins OS=Mus musculus GN=Grn PE=1 SV=1	0	498.612	67.9402	34	727	34	602	65	99.2	92.6	100.2	94	91.3	93.1	100.1	100.2	99.3	106.7	115.9	107.4
Q922B2	Aspartate--tRNA ligase, cytoplasmic OS=Mus musculus GN=Dars PE=1 SV=2	0	498.287	80.8383	44	670	44	501	57.1	101.7	97.4	97.7	95.3	98.4	99.2	101.5	106	101.1	101.5	98.2	102
Q91ZW3	SWI/SNF-related matrix-associated actin-dependent regulator of chromatin subfamily A member 5 OS=Mus musculus GN=Smarca5 PE=1 SV=1	0	497.731	52.236	66	464	66	1051	121.6	97.8	107.1	97.9	96.6	95.9	95.7	99	100.3	99	106.6	96.7	107.4
Q61599	Rho GDP-dissociation inhibitor 2 OS=Mus musculus GN=Arhgdib PE=1 SV=3	0	497.212	92.5	25	976	25	200	22.8	88.6	87.5	88.2	111.1	110.1	109.9	97.2	97.8	98.6	103.1	104.6	103.3
Q8BTI8	Serine/arginine repetitive matrix protein 2 OS=Mus musculus GN=Srrm2 PE=1 SV=3	0	497.181	27.081	62	403	62	2703	294.7	99.1	99.9	102.5	101.8	100.8	100.5	98.6	97.5	98.8	100.5	101.8	98.2
Q6ZWX6	Eukaryotic translation initiation factor 2 subunit 1 OS=Mus musculus GN=Eif2s1 PE=1 SV=3	0	496.445	83.8095	42	439	40	315	36.1	104.4	103.2	102.7	95.8	97.5	96.4	101.7	101.6	101.7	98.1	97.8	99.1
Q3UH59	Myosin-10 OS=Mus musculus GN=Myh10 PE=1 SV=1	0	496.394	14.2077	41	833	3	2013	233.3	101.9	83.9	92.3	104	116.6	135.3	102.1	95.8	87.9	92.1	103.7	84.4
P49312	Heterogeneous nuclear ribonucleoprotein A1 OS=Mus musculus GN=Hnrnpa1 PE=1 SV=2	0	496.051	86.5625	36	701	29	320	34.2	104.9	103.6	103.2	98.7	96	100.9	98.7	104	95.2	97.8	96.4	100.6
A8DUK4	Beta-globin OS=Mus musculus GN=Hbbt1 PE=1 SV=1	0	494.631	100	21	4707	5	147	15.7	41.2	38	45.6	213.8	205.5	198.2	31.5	29.8	35.5	113.4	126.6	120.7
Q8CD76	Kinesin light chain 1 OS=Mus musculus GN=Klc1 PE=1 SV=1	0	494.59	58.2792	52	367	39	616	69.5	113.6	113.3	118.2	93.2	91.6	90.1	102.1	99.7	102.1	91	95.4	89.6
Q8VDM6	Heterogeneous nuclear ribonucleoprotein U-like protein 1 OS=Mus musculus GN=Hnrnpul1 PE=1 SV=1	0	493.391	48.312	48	465	48	859	95.9	100.9	102.7	102.2	101.3	103.6	101.3	99.2	95.1	99	98.6	98.5	97.5
Q8CBA2	Schlafen family member 5 OS=Mus musculus GN=Slfn5 PE=1 SV=2	0	492.748	57.3529	51	363	51	884	100.8	62.2	61.5	62.8	108.5	116.7	112.4	103.9	100.2	102	125.3	121.7	122.8
Q9EQH3	Vacuolar protein sorting-associated protein 35 OS=Mus musculus GN=Vps35 PE=1 SV=1	0	492.692	56.7839	50	610	50	796	91.7	113.4	110.4	108.4	88.1	92.3	93.6	98.5	100.6	98.4	99.9	96.7	99.6
Q60932	Voltage-dependent anion-selective channel protein 1 OS=Mus musculus GN=Vdac1 PE=1 SV=3	0	492.403	78.3784	30	643	29	296	32.3	114.6	107	111.1	95.5	93.1	98.4	94.2	100.2	90.7	95.8	99.7	99.9
Q80UG5	Septin-9 OS=Mus musculus GN=Sept9 PE=1 SV=1	0	492.047	74.6141	47	479	47	583	65.5	104.9	106	106.3	101.9	102.2	102.4	94.3	94.7	93.5	98.9	97.1	97.8
O35286	Pre-mRNA-splicing factor ATP-dependent RNA helicase DHX15 OS=Mus musculus GN=Dhx15 PE=1 SV=2	0	491.174	51.8239	46	491	45	795	90.9	102.7	105.2	101.6	98.7	98.2	97.6	98.2	102.9	100.9	100.4	93.7	99.9
P63158	High mobility group protein B1 OS=Mus musculus GN=Hmgb1 PE=1 SV=2	0	490.495	85.5814	35	874	12	215	24.9	101.4	110.9	109.5	106.9	100.5	93.3	96.9	92	101.4	94.8	96.6	95.8
E9Q512	Thyroid hormone receptor interactor 11 OS=Mus musculus GN=Trip11 PE=1 SV=1	0	489.616	44.585	86	218	85	1976	226.3	98.4	97.8	99.8	103.3	102.3	102.4	97.3	97.8	98.3	101	102.1	99.5
Q9JHK5	Pleckstrin OS=Mus musculus GN=Plek PE=1 SV=1	0	487.869	67.1429	31	493	31	350	39.9	84.7	90.5	87.8	108.8	105.6	104.6	93.9	93.3	95.7	112.6	110.7	111.8
Q6P542	ATP-binding cassette sub-family F member 1 OS=Mus musculus GN=Abcf1 PE=1 SV=1	0	487.599	56.8698	50	360	49	837	94.9	106.2	105.5	105.8	94.2	96.9	98.5	101.5	99.9	99	98.1	97.8	96.7
P14685	26S proteasome non-ATPase regulatory subunit 3 OS=Mus musculus GN=Psmd3 PE=1 SV=3	0	487.041	72.4528	50	454	50	530	60.7	102.3	99.9	96.6	94.6	99.9	101.1	99	100.2	99.6	104.1	100.1	102.8
P43274	Histone H1.4 OS=Mus musculus GN=Hist1h1e PE=1 SV=2	0	486.715	68.0365	39	1407	10	219	22	67.9	95.1	68.4	110.4	85.7	99.6	44.6	36.3	43.4	177.2	182.9	188.7
Q8BK67	Protein RCC2 OS=Mus musculus GN=Rcc2 PE=1 SV=1	0	485.527	75.9615	39	494	39	520	55.9	105.1	105.3	106.2	102.4	104.1	102	99	99.5	99.4	93.5	91.1	92.5
Q9Z1Z0	General vesicular transport factor p115 OS=Mus musculus GN=Uso1 PE=1 SV=2	0	485.164	47.1324	43	433	43	959	106.9	104.9	106	104.5	94.9	93.3	97.2	99	101.7	97	101.3	99	101.2
Q3TGU7	Proliferation-associated 2G4 OS=Mus musculus GN=Pa2g4 PE=1 SV=1	0	482.771	71.066	37	748	36	394	43.7	103.8	101.4	101.3	102.6	102.8	105.1	95.7	99.1	95.3	98	96.7	98.4
Q6P5F9	Exportin-1 OS=Mus musculus GN=Xpo1 PE=1 SV=1	0	482.47	39.8693	41	407	41	1071	123	110.6	103.6	103.3	85.9	93.2	96.5	101.9	105.6	99.5	101.6	97.6	100.7
P15864	Histone H1.2 OS=Mus musculus GN=Hist1h1c PE=1 SV=2	0	482.319	73.5849	38	1618	12	212	21.3	68.6	101.1	69.8	107.6	80.6	90.4	43.3	38.2	40.5	180.4	180.1	199.3
P62196	26S protease regulatory subunit 8 OS=Mus musculus GN=Psmc5 PE=1 SV=1	0	480.95	83.0049	38	511	36	406	45.6	101.7	104.7	99.7	102.7	103.1	102.9	97.8	101.3	100.8	97.7	90.9	96.6
P49290	Eosinophil peroxidase OS=Mus musculus GN=Epx PE=1 SV=2	0	480.398	63.1285	55	567	48	716	81.3	83.8	93	82.1	158.1	161.1	162.6	45.9	49.8	45.6	112.2	96	109.6
Q99KQ4	Nicotinamide phosphoribosyltransferase OS=Mus musculus GN=Nampt PE=1 SV=1	0	480.281	65.7841	39	660	39	491	55.4	93.9	92.8	93.3	99.4	98.5	99.1	102.8	107	102.1	104	101.7	105.4
E9PV24	Fibrinogen alpha chain OS=Mus musculus GN=Fga PE=1 SV=1	0	479.718	47.4018	46	701	46	789	87.4	42	50.7	45.2	154.3	130.9	136.7	153	158.4	161.7	50.8	60	56.4
Q6GT24	Peroxiredoxin 6 OS=Mus musculus GN=Prdx6 PE=1 SV=1	0	478.337	80.8036	28	612	28	224	24.8	90.8	89.4	91.2	103.4	103.5	104.1	102.9	102.2	99.1	102.9	104.9	105.6
P70441	Na(+)/H(+) exchange regulatory cofactor NHE-RF1 OS=Mus musculus GN=Slc9a3r1 PE=1 SV=3	0	478.278	89.5775	41	472	41	355	38.6	95.3	93.3	97.7	106.7	106.2	104.5	97	94.5	95.2	100.9	106	102.6
Q8BVE3	V-type proton ATPase subunit H OS=Mus musculus GN=Atp6v1h PE=1 SV=1	0	477.007	61.4907	32	443	32	483	55.8	109.5	115.2	108.5	90	90.5	91.6	99.8	97.3	98.2	100.8	97	101.7
Q9D8E6	60S ribosomal protein L4 OS=Mus musculus GN=Rpl4 PE=1 SV=3	0	476.589	67.5418	46	612	46	419	47.1	90.3	119.1	86.9	98.5	86.8	97.7	75.2	79.6	72.8	135.9	114.4	142.7
Q9JMH6	Thioredoxin reductase 1, cytoplasmic OS=Mus musculus GN=Txnrd1 PE=1 SV=3	0	476.538	59.8695	37	402	35	613	67	95.1	94.6	95.3	104.6	103.7	104.4	94.1	94.3	93.4	106.1	107.3	106.9
P39654	Arachidonate 15-lipoxygenase OS=Mus musculus GN=Alox15 PE=1 SV=4	0	475.633	75.1131	41	415	41	663	75.4	109.3	108.3	105.7	160.4	165.1	164	55.2	55.4	55.6	75	71.2	74.7
Q9CWK8	Sorting nexin-2 OS=Mus musculus GN=Snx2 PE=1 SV=2	0	475.552	58.3815	40	679	38	519	58.4	109.1	111.7	109.5	94.6	94.6	94.8	100.3	99.4	100.6	95.9	94.3	95.2
Q7TQH0-2	Isoform 2 of Ataxin-2-like protein OS=Mus musculus GN=Atxn2l	0	474.548	43.5754	51	366	48	1074	113	97.7	96.2	98	101.9	102.6	101.3	100.2	98.3	101.4	100.2	102.9	99.3
A0A0R4J104	Disabled homolog 2 OS=Mus musculus GN=Dab2 PE=1 SV=1	0	474.538	57.3107	43	465	43	766	82.2	94.1	91.7	91.9	109.7	111.6	112.4	94.7	98.3	95.3	101.5	98.4	100.4
Q07797	Galectin-3-binding protein OS=Mus musculus GN=Lgals3bp PE=1 SV=1	0	473.705	52.513	27	819	24	577	64.5	78.4	75.8	76.3	98.5	102	103.7	116.2	119.7	114.5	106.9	102.4	105.5
P14901	Heme oxygenase 1 OS=Mus musculus GN=Hmox1 PE=1 SV=1	0	473.598	59.5156	24	490	24	289	32.9	68.3	65.6	67.9	131.7	128.6	129.9	90.1	94.7	91	109.9	111.1	111.1
Q8CGY8	UDP-N-acetylglucosamine--peptide N-acetylglucosaminyltransferase 110 kDa subunit OS=Mus musculus GN=Ogt PE=1 SV=2	0	472.72	52.0076	44	318	44	1046	116.9	104.1	103.6	104.5	91.7	94.3	94.3	110	109.9	108.5	94.2	92.2	92.8
Q9ERD7	Tubulin beta-3 chain OS=Mus musculus GN=Tubb3 PE=1 SV=1	0	470.695	52.6667	26	1592	5	450	50.4	75.7	68.5	84.5	125.9	133.2	119.6	98.8	101	100.1	99.5	97.4	95.8
A6ZI46	Fructose-bisphosphate aldolase OS=Mus musculus GN=Aldoart1 PE=1 SV=1	0	469.996	49.1647	30	1432	2	419	45.3	102.2	112.2	91.2	90.5	94.9	105.3	105.6	112.9	112.5	101.7	80	91
F8WGM8	Actin, cytoplasmic 2 (Fragment) OS=Mus musculus GN=Actg1 PE=1 SV=1	0	467.164	92.381	14	5449	8	105	11.9	92	98	94.1	99.8	99.9	99.6	107.1	104.1	109	101.1	97.9	97.3
P47757-4	Isoform 3 of F-actin-capping protein subunit beta OS=Mus musculus GN=Capzb	0	466.937	76.412	32	1040	9	301	33.7	100.3	102.3	97.8	108.2	98.4	94.1	94.1	98.8	90.1	97.5	100.4	118
P81117	Nucleobindin-2 OS=Mus musculus GN=Nucb2 PE=1 SV=2	0	465.619	72.8571	38	532	38	420	50.3	50.2	50.6	52.5	56.7	58	60.2	247.8	240	239.7	45.3	51.4	47.6
E9QPI5	Sister chromatid cohesion protein PDS5 homolog A OS=Mus musculus GN=Pds5a PE=1 SV=1	0	465.596	46.5465	68	340	61	1332	150.1	102.1	104.8	103.1	99.5	100.5	99.6	98	99.2	98.1	100.3	95.4	99.1
A0A0N4SW73	Rab11 family-interacting protein 5 OS=Mus musculus GN=Rab11fip5 PE=1 SV=1	0	465.198	50	51	318	51	1318	139.5	119.2	118.4	119.8	92.5	95.1	93.5	95.5	94.9	96.4	92.8	91.6	90.4
D3YXK2	Scaffold attachment factor B1 OS=Mus musculus GN=Safb PE=1 SV=2	0	464.826	44.9306	54	359	41	937	105	102.9	105.1	103.2	103.4	100.4	101.1	96.4	98.7	99.2	97.2	95.7	96.5
Q9Z204-2	Isoform C1 of Heterogeneous nuclear ribonucleoproteins C1/C2 OS=Mus musculus GN=Hnrnpc	0	464.165	63.3333	32	637	3	300	33	106.8	100.6	102.4	100.1	89.5	105.5	91.6	97.5	87.9	101.4	112.4	104.2
P47962	60S ribosomal protein L5 OS=Mus musculus GN=Rpl5 PE=1 SV=3	0	463.75	78.4512	37	800	37	297	34.4	106.3	118.4	104.8	92.4	86.7	89.5	94.4	97.9	95.5	106.8	97	110.2
Q9EP71	Ankycorbin OS=Mus musculus GN=Rai14 PE=1 SV=1	0	462.922	61.6956	62	240	62	979	108.8	99.7	101.9	103.2	100.6	98.7	97.1	103.6	98.8	104.4	96.2	100.5	95.3
P58281-2	Isoform 2 of Dynamin-like 120 kDa protein, mitochondrial OS=Mus musculus GN=Opa1	0	462.85	54.9649	62	262	61	997	115.5	110.1	110.3	107.9	94.7	98.1	98.3	97.7	98.5	97.8	97.5	93.1	96
P62259	14-3-3 protein epsilon OS=Mus musculus GN=Ywhae PE=1 SV=1	0	462.661	78.8235	28	851	25	255	29.2	101.1	97.2	95.1	92.6	93.4	94.9	100.5	103.5	100.5	105.9	105.9	109.5
P54775	26S protease regulatory subunit 6B OS=Mus musculus GN=Psmc4 PE=1 SV=2	0	462.462	73.9234	37	446	36	418	47.4	98.4	97.2	100.4	101.4	102.8	100.7	101.8	103.8	99.5	98.4	96.3	99.3
Q99MR6	Serrate RNA effector molecule homolog OS=Mus musculus GN=Srrt PE=1 SV=1	0	461.547	52.8	61	424	61	875	100.4	102.2	101.2	101.3	101.2	101.6	101.3	98.9	102.5	99.7	97.7	94.8	97.8
P32067	Lupus La protein homolog OS=Mus musculus GN=Ssb PE=1 SV=1	0	460.753	68.6747	47	461	4	415	47.7	117.6	98.6	104.1	93.5	91.7	111	105	124.9	100	83.9	84.9	84.8
Q922I7	MCG13402, isoform CRA_c OS=Mus musculus GN=Ptbp1 PE=1 SV=1	0	459.734	63.0631	27	634	21	555	59.3	103.9	108	107.8	97.5	95.7	96.1	100	103	96.8	98.6	93.2	99.3
Q61029-3	Isoform Epsilon of Lamina-associated polypeptide 2, isoforms beta/delta/epsilon/gamma OS=Mus musculus GN=Tmpo	0	459.375	68.4466	34	523	2	412	46	91.9	100.1	91.7	117.2	121.8	134.7	102.2	79.4	92.9	88.6	98.7	80.7
Q9JII6	Alcohol dehydrogenase [NADP(+)] OS=Mus musculus GN=Akr1a1 PE=1 SV=3	0	459.037	78.7692	29	732	28	325	36.6	114.4	116.5	116	88.2	91	89.7	93.7	93.7	92.9	103.7	98.7	101.3
H3BKH6	S-formylglutathione hydrolase OS=Mus musculus GN=Esd PE=1 SV=1	0	457.999	87.4576	24	607	24	295	32.8	97	94.2	93.9	96.3	96.4	98.9	99.2	103.9	99.2	107.5	105.6	107.9
P97807	Fumarate hydratase, mitochondrial OS=Mus musculus GN=Fh PE=1 SV=3	0	457.911	60.355	29	444	28	507	54.3	114	111.8	110	93.2	96.6	100.2	96.3	94.1	94.1	96.5	97.5	95.7
O08749	Dihydrolipoyl dehydrogenase, mitochondrial OS=Mus musculus GN=Dld PE=1 SV=2	0	457.536	61.1002	29	490	29	509	54.2	113.2	112.9	115.6	94.5	93.3	93	95.3	94.3	93.6	97	99.6	97.8
Q8JZQ9	Eukaryotic translation initiation factor 3 subunit B OS=Mus musculus GN=Eif3b PE=1 SV=1	0	457.422	61.0212	46	492	46	803	91.3	104.2	102.9	102	95	98.7	95.9	100.6	102	101.6	100.2	96.4	100.4
Q8K310	Matrin-3 OS=Mus musculus GN=Matr3 PE=1 SV=1	0	457.004	50.2364	50	406	50	846	94.6	101.1	100.8	100.9	106.1	101.7	103.4	95.2	97.6	97	97.7	99.9	98.7
Q61838	Pregnancy zone protein OS=Mus musculus GN=Pzp PE=1 SV=3	0	456.828	35.3846	50	381	50	1495	165.7	65.1	64.7	66	129.5	127.7	127.7	114.3	116.8	112.9	91.1	90.8	93.4
Q61029	Lamina-associated polypeptide 2, isoforms beta/delta/epsilon/gamma OS=Mus musculus GN=Tmpo PE=1 SV=4	0	456.756	68.8053	36	534	4	452	50.3	97	101.1	93.2	102.5	98.5	103.3	94.6	97	89.9	105.9	103.3	113.7
Q99KJ8	Dynactin subunit 2 OS=Mus musculus GN=Dctn2 PE=1 SV=3	0	456.401	69.9005	34	398	34	402	44.1	102.7	103.3	103.8	100.7	99.4	100.4	98.2	97.3	96.4	98.4	100	99.5
P32921-2	Isoform 2 of Tryptophan--tRNA ligase, cytoplasmic OS=Mus musculus GN=Wars	0	456.119	64.6316	37	488	37	475	53.6	106.5	105.8	105.1	100.8	101.6	100.3	94.3	96.8	96.2	98.3	95.7	98.4
Q8BYW1	Rho GTPase-activating protein 25 OS=Mus musculus GN=Arhgap25 PE=1 SV=2	0	455.584	75.9259	51	454	49	648	73.3	109.7	110.7	111.4	94.6	92.7	95	99.1	100.8	98.3	96.6	95.8	95.3
P60122	RuvB-like 1 OS=Mus musculus GN=Ruvbl1 PE=1 SV=1	0	454.986	71.4912	37	472	37	456	50.2	103	103.6	102.2	101.9	103.1	102.3	98.9	99.7	98.9	96.3	93.7	96.5
P50518	V-type proton ATPase subunit E 1 OS=Mus musculus GN=Atp6v1e1 PE=1 SV=2	0	454.595	74.7788	34	805	34	226	26.1	109.7	109.9	111.3	95.2	94.3	92.3	97.1	96.3	97.1	98	99.4	99.2
Q62393-2	Isoform 2 of Tumor protein D52 OS=Mus musculus GN=Tpd52	0	454.288	97.2973	25	492	25	185	20	108	110.5	112.6	96.5	93.8	90.8	99.8	94.3	99.9	95.7	101.4	96.7
A2A9M5	Dedicator of cytokinesis protein 7 OS=Mus musculus GN=Dock7 PE=1 SV=1	0	453.576	32.3778	71	286	69	2128	241	104.8	101.7	103.5	98.6	104.3	99	98.4	97.4	98.2	98.1	96.7	99.2
Q6A068	Cell division cycle 5-like protein OS=Mus musculus GN=Cdc5l PE=1 SV=2	0	452.829	63.591	57	300	57	802	92.1	102.6	105.4	104.7	99.1	99	99.7	94.3	95.6	93.9	104.1	100	101.7
Q8BYC6	Serine/threonine-protein kinase TAO3 OS=Mus musculus GN=Taok3 PE=1 SV=2	0	452.218	54.7884	61	325	51	898	105.3	101	110.7	106.9	96.1	96.5	96.3	105.4	106.4	101.8	97.5	86.4	95.1
P62754	40S ribosomal protein S6 OS=Mus musculus GN=Rps6 PE=1 SV=1	0	451.868	69.4779	34	484	34	249	28.7	83.1	104.4	84	104.2	91	96.3	67	61.1	68.5	145.6	143.6	151.1
P24547	Inosine-5'-monophosphate dehydrogenase 2 OS=Mus musculus GN=Impdh2 PE=1 SV=2	0	451.46	59.144	32	333	29	514	55.8	100.1	100	100.6	99.6	102.2	100.5	102.3	101.5	101	98.1	96.3	97.9
H9KV00	Protein SON OS=Mus musculus GN=Son PE=1 SV=1	0	450.565	28.9463	57	252	12	2477	268.7	98.1	100	100.5	103.7	106.5	105.6	102.7	95.2	91.6	95.5	98.3	102.3
E9Q3G8	Nucleoporin 153 OS=Mus musculus GN=Nup153 PE=1 SV=1	0	449.947	42.6813	57	258	57	1462	151.9	101.2	102.7	103.2	103.4	100.2	102.3	95.1	96.8	96.1	100.3	100.3	98.4
Q8BI84	Melanoma inhibitory activity protein 3 OS=Mus musculus GN=Mia3 PE=1 SV=2	0	448.895	34.8187	70	249	25	1930	213.5	100.1	96.7	99.8	104.1	100.3	103.9	103.6	101.1	101.1	92.2	101.9	95.2
P22682	E3 ubiquitin-protein ligase CBL OS=Mus musculus GN=Cbl PE=1 SV=3	0	448.377	61.4458	42	326	34	913	100.5	103.6	101.3	101.5	95.3	95.4	96.5	97.5	102.2	100.4	103.6	101.1	101.6
Q3U1J4	DNA damage-binding protein 1 OS=Mus musculus GN=Ddb1 PE=1 SV=2	0	448.323	51.5789	58	346	58	1140	126.8	105.9	103	101.8	96.8	102.9	102.1	94.9	97.7	96.6	102.4	96.4	99.5
E9PX59	Sterile alpha motif domain-containing protein 9-like OS=Mus musculus GN=Samd9l PE=1 SV=1	0	447.875	43.1919	68	279	67	1579	182.1	78.2	78	77.4	105.9	106.6	105.1	100.5	103.1	103.5	115.4	112.3	114
A0A0A0MQN4	Ubiquitin-like modifier-activating enzyme ATG7 OS=Mus musculus GN=Atg7 PE=1 SV=1	0	447.705	59.2443	46	349	46	741	82.2	106.2	106.9	106.7	97	95.3	96.7	95.7	100	98.9	101	97.7	97.7
Q91Z40	Gbp6 protein OS=Mus musculus GN=Gbp7 PE=1 SV=2	0	447.369	67.3981	44	389	42	638	72.7	75.6	74.2	76.5	112.3	111.2	112.3	105	104.3	102.5	107.1	110.3	108.6
Q8BP47	Asparagine--tRNA ligase, cytoplasmic OS=Mus musculus GN=Nars PE=1 SV=2	0	447.362	55.0984	41	382	40	559	64.2	106.2	105	105	97.4	98.4	98.6	97	98.7	96.3	99.5	97.8	100.2
G3X972	SEC24 related gene family, member C (S. cerevisiae), isoform CRA_a OS=Mus musculus GN=Sec24c PE=1 SV=1	0	446.972	56.2044	43	361	42	1096	118.5	105.6	102.4	101.5	93.6	97.1	100.4	101.4	103.7	102.2	99.3	96.7	95.9
Q68FL6	Methionine--tRNA ligase, cytoplasmic OS=Mus musculus GN=Mars PE=1 SV=1	0	446.727	60.3104	55	325	55	902	101.4	102.8	102.7	102.2	102.2	102.1	105	97.9	98.4	97.7	97.1	96.8	95
A0A1B0GR11	Transaldolase OS=Mus musculus GN=Taldo1 PE=1 SV=1	0	446.076	52.356	36	1127	36	382	42.1	98.6	98.1	99	103.4	101.9	102	97.7	99.3	97.4	100.3	100.8	101.6
Q6PDG5	SWI/SNF complex subunit SMARCC2 OS=Mus musculus GN=Smarcc2 PE=1 SV=2	0	445.998	36.6035	53	476	39	1213	132.5	103.3	103.7	104.5	100.7	99.1	98.5	100.8	100	101.2	95.2	97.3	95.8
P54071	Isocitrate dehydrogenase [NADP], mitochondrial OS=Mus musculus GN=Idh2 PE=1 SV=3	0	445.927	65.708	38	555	36	452	50.9	113	117	111.3	90.5	90.1	93.3	97.9	101.2	98.2	98.6	91.6	97.3
Q9WVE8	Protein kinase C and casein kinase substrate in neurons protein 2 OS=Mus musculus GN=Pacsin2 PE=1 SV=1	0	445.909	66.4609	49	533	44	486	55.8	108.9	113.7	111.2	100.7	93.6	94.8	96	98.2	98.8	94.4	94.4	95.3
Q8BU30	Isoleucine--tRNA ligase, cytoplasmic OS=Mus musculus GN=Iars PE=1 SV=2	0	445.828	48.1775	59	344	59	1262	144.2	108.1	104.7	103.9	95.9	100.4	100.1	97.7	101.4	96.6	98.2	93.4	99.4
Q61937	Nucleophosmin OS=Mus musculus GN=Npm1 PE=1 SV=1	0	445.557	63.0137	34	627	34	292	32.5	107.5	107	110.4	102.4	101.7	100.5	95.4	92	95	94.8	99.3	94.1
E9Q9L6	Neurobeachin-like protein 2 OS=Mus musculus GN=Nbeal2 PE=1 SV=1	0	445.409	27.2	54	217	54	2750	302.6	101.7	98.9	102.2	101.7	103.1	102.5	96.8	97.5	96.5	99.9	100.5	98.8
G5E896	Enhancer of mRNA decapping 4, isoform CRA_b OS=Mus musculus GN=Edc4 PE=1 SV=1	0	444.413	37.4822	42	280	42	1406	152.4	100.5	97.4	100.4	100.6	107.9	103.7	101.6	97.5	99.9	97.3	97.3	96
F8WIV2	Serine (or cysteine) peptidase inhibitor, clade B, member 6a OS=Mus musculus GN=Serpinb6a PE=1 SV=1	0	444.379	76.9424	36	750	35	399	44.7	127.7	125.5	122.6	76.6	78.8	79.4	87	89.3	87.7	108.6	106.4	110.3
Q9WTK5	Nuclear factor NF-kappa-B p100 subunit OS=Mus musculus GN=Nfkb2 PE=1 SV=1	0	444.078	50.723	52	363	50	899	96.8	88.7	86	86.6	106.8	109	108.9	98.3	101	98.8	106.2	104	105.7
Q8BHL5-2	Isoform 2 of Engulfment and cell motility protein 2 OS=Mus musculus GN=Elmo2	0	443.954	53.75	46	422	36	720	82.5	118.4	117.2	117.4	92.1	90.5	93.6	93.9	98.7	94.9	95.6	93.7	94.1
Q8CGK3	Lon protease homolog, mitochondrial OS=Mus musculus GN=Lonp1 PE=1 SV=2	0	443.877	56.059	52	311	52	949	105.8	107.2	110.2	107.8	93.8	92.8	94.5	100	100.7	98.7	99	96.4	99
P62962	Profilin-1 OS=Mus musculus GN=Pfn1 PE=1 SV=2	0	443.843	79.2857	16	2949	16	140	14.9	101	100.9	100.9	101.1	103.7	102.5	101.1	102	100.8	96.8	93.3	95.8
A0A0R4J0B2	Phospholipase B-like 1 OS=Mus musculus GN=Plbd1 PE=1 SV=1	0	443.183	49.2727	37	452	37	550	63	90.6	86.1	87.3	104.7	109.5	110.4	95.7	100	93.8	109	104.4	108.6
P70268-2	Isoform 2 of Serine/threonine-protein kinase N1 OS=Mus musculus GN=Pkn1	0	443.115	50.8938	54	389	48	951	104.9	106.8	106.2	105.9	91.7	96.6	95.2	101.7	101.8	102.6	99.8	95.4	96.4
Q9WV80	Sorting nexin-1 OS=Mus musculus GN=Snx1 PE=1 SV=1	0	442.807	54.7893	40	539	38	522	58.9	108.3	107.6	106.4	91.4	93.5	95	102.1	103.4	100.2	98.2	95.4	98.4
Q8R1Q8	Cytoplasmic dynein 1 light intermediate chain 1 OS=Mus musculus GN=Dync1li1 PE=1 SV=1	0	441.423	72.0841	41	316	40	523	56.6	101.7	102.5	100.5	98.9	98.2	99.3	99.8	100.3	98.7	99.6	99	101.5
Q9QUJ7	Long-chain-fatty-acid--CoA ligase 4 OS=Mus musculus GN=Acsl4 PE=1 SV=2	0	440.641	60.7595	41	286	39	711	79	94.2	91.3	91.2	101.4	107.2	104.4	90.2	89.1	90.9	114.2	112.4	113.5
Q8R050	Eukaryotic peptide chain release factor GTP-binding subunit ERF3A OS=Mus musculus GN=Gspt1 PE=1 SV=2	0	440.303	54.8742	43	342	22	636	68.6	104.9	104.2	104.5	97.4	99.3	100.4	97.9	100	95.4	99.7	96.5	99.6
Q8BH59	Calcium-binding mitochondrial carrier protein Aralar1 OS=Mus musculus GN=Slc25a12 PE=1 SV=1	0	439.355	68.0945	39	344	33	677	74.5	107.1	105.6	106.2	93.3	95.5	92.8	98.7	99.3	98.9	100.9	99.6	102
P29758	Ornithine aminotransferase, mitochondrial OS=Mus musculus GN=Oat PE=1 SV=1	0	438.746	86.5604	33	385	33	439	48.3	114.7	114.4	115.2	86.6	90.5	86.9	98.7	101.6	98.4	100	93.6	99.5
Q61635	GTP-binding protein OS=Mus musculus GN=Ifi47 PE=1 SV=1	0	438.226	78.3333	36	416	34	420	46.8	74.1	74.7	72.8	102.3	101.7	104.2	110.9	115.7	109.8	112.7	107.9	113.2
P24270	Catalase OS=Mus musculus GN=Cat PE=1 SV=4	0	437.049	74.3833	38	327	38	527	59.8	96.9	97	101.4	120.3	119.3	116.9	80.6	79.7	81	102.2	104	100.7
A0A087WQT6	Caspase-8 OS=Mus musculus GN=Casp8 PE=1 SV=1	0	437.045	69.4	42	447	42	500	57.8	99.8	99.1	100.8	99.9	100.3	99.1	101.1	102	102.3	99.2	98.5	97.9
Q9Z204-3	Isoform 3 of Heterogeneous nuclear ribonucleoproteins C1/C2 OS=Mus musculus GN=Hnrnpc	0	437.039	62.4573	31	613	2	293	32.3	110.1	106	106.3	98.1	88.7	99.5	91.3	98.1	94.6	100.5	107.1	99.6
Q91V41	Ras-related protein Rab-14 OS=Mus musculus GN=Rab14 PE=1 SV=3	0	436.778	86.9767	26	489	24	215	23.9	112.7	110.9	108.9	92.5	91.4	95.2	97.6	101.8	98.2	97.2	95.9	97.7
P50247	Adenosylhomocysteinase OS=Mus musculus GN=Ahcy PE=1 SV=3	0	436.499	68.5185	33	468	31	432	47.7	104.1	102.3	100.8	97.6	99	101.4	98.9	103.3	98	99.5	95.4	99.9
O09159	Lysosomal alpha-mannosidase OS=Mus musculus GN=Man2b1 PE=1 SV=4	0	436.157	38.4995	40	450	40	1013	114.6	102.7	103.5	104.9	107.2	109.1	104.8	93.1	93.7	96	97	93.8	94.3
D3Z041	Long-chain-fatty-acid--CoA ligase 1 OS=Mus musculus GN=Acsl1 PE=1 SV=1	0	435.201	60.372	41	378	38	699	78	87.4	85.9	86.5	89.8	95	93.7	99.6	103	98.6	123.2	116.1	121.1
P27612	Phospholipase A-2-activating protein OS=Mus musculus GN=Plaa PE=1 SV=4	0	435.073	59.194	43	327	43	794	87.2	103	101.1	102	97.4	100.7	100.6	101.7	101	98.4	97.8	97.2	99
E9Q0S6	Tensin 1 OS=Mus musculus GN=Tns1 PE=1 SV=1	0	434.432	37.8708	56	336	52	1888	201.3	100.8	102.7	102.8	101.4	104	97.7	90.9	85.9	92.7	106.9	107.4	106.9
Q8R5F7	Interferon-induced helicase C domain-containing protein 1 OS=Mus musculus GN=Ifih1 PE=1 SV=1	0	434.381	47.2195	56	359	55	1025	115.9	63.4	62.6	62.7	110.7	115.4	114.1	102.6	103	102.5	123.3	118.9	120.7
P08752	Guanine nucleotide-binding protein G(i) subunit alpha-2 OS=Mus musculus GN=Gnai2 PE=1 SV=5	0	434.34	76.0563	30	536	20	355	40.5	106.2	112	106.6	95.8	94.2	96.3	92.6	94.2	92.2	105.4	99.6	104.9
A0A1B0GSX7	Nuclear pore complex protein Nup98-Nup96 OS=Mus musculus GN=Nup98 PE=1 SV=1	0	434.107	33.7004	52	268	52	1816	197.2	97.7	100.5	100.1	107.4	104.1	102.7	97.5	95.9	98.8	97.3	99.5	98.4
P09528	Ferritin heavy chain OS=Mus musculus GN=Fth1 PE=1 SV=2	0	433.798	71.4286	20	508	20	182	21.1	41	33.8	37.8	198	173	206.9	74.3	104.9	76.9	86.7	88.3	78.4
E9QPE7	Myosin-11 OS=Mus musculus GN=Myh11 PE=1 SV=1	0	433.419	13.5191	38	807	4	1938	223.2	89.4	92	92.4	105.8	98.4	99	97.9	107.8	100	106.9	101.8	108.6
Q9Z1F9	SUMO-activating enzyme subunit 2 OS=Mus musculus GN=Uba2 PE=1 SV=1	0	432.556	62.2257	41	384	41	638	70.5	99.2	103.7	103	103.9	99.6	99.4	100.8	99.7	103.6	96.2	96.9	94
Q9WV54	Acid ceramidase OS=Mus musculus GN=Asah1 PE=1 SV=1	0	432.326	52.7919	32	543	32	394	44.6	104.5	102	104	99.8	106.8	99.5	93.7	96.5	99	102	94.7	97.5
P08032	Spectrin alpha chain, erythrocytic 1 OS=Mus musculus GN=Spta1 PE=1 SV=3	0	432.132	36.3561	70	214	67	2415	279.7	68.1	62.6	67.5	150.3	159.2	152.2	64.6	57	64.4	117	121.1	116
Q64282	Interferon-induced protein with tetratricopeptide repeats 1 OS=Mus musculus GN=Ifit1 PE=1 SV=2	0	432.131	66.7387	40	435	28	463	53.7	37.8	39.8	40.8	99.7	106.5	104.4	120.3	120.3	117.5	142.3	133.4	137.2
Q8C2E7	WASH complex subunit 5 OS=Mus musculus GN=Washc5 PE=1 SV=2	0	431.845	46.6782	52	259	52	1159	134	106.9	110.2	110.4	97.7	94.7	93.7	98.2	98.6	99.4	97.1	96.4	96.5
S4R270	Bridging integrator 2 OS=Mus musculus GN=Bin2 PE=1 SV=1	0	431.714	61.7822	38	498	36	505	54.7	97.7	97.4	99.9	103.5	103.8	102.6	98.7	100.2	98.9	100	98.6	98.6
Q91W50	Cold shock domain-containing protein E1 OS=Mus musculus GN=Csde1 PE=1 SV=1	0	431.501	57.5188	53	395	53	798	88.7	95.5	95.4	97.2	107.3	108.6	107.5	95.6	95.4	94.2	101.6	100.6	101.1
Q99LB4	Capping protein (Actin filament), gelsolin-like OS=Mus musculus GN=Capg PE=1 SV=1	0	431.287	72.2063	24	1467	24	349	38.7	106.8	110.9	110.1	99.6	98.7	95.8	99.4	93.1	99.6	94.1	97.3	94.6
Q8R2S8	CD177 antigen OS=Mus musculus GN=Cd177 PE=2 SV=1	0	430.762	48.8372	32	383	32	817	87	78.3	77.2	79.3	81.5	82.8	83.5	127.2	124.6	125.6	113	115.4	111.6
B2RR82	Intersectin-2 OS=Mus musculus GN=Itsn2 PE=2 SV=1	0	430.403	36.0237	68	296	30	1685	191.6	102.3	102.9	102.7	107	99.1	103.5	96.3	100.4	97.1	94.4	97.6	96.7
P12388	Plasminogen activator inhibitor 2, macrophage OS=Mus musculus GN=Serpinb2 PE=1 SV=1	0	428.937	53.253	30	429	30	415	46.3	89	86	86.9	140	143.1	139.2	77.1	79.5	79	93.9	91.4	94.9
F8VPN4	Amylo-1,6-glucosidase, 4-alpha-glucanotransferase OS=Mus musculus GN=Agl PE=1 SV=1	0	428.574	46.8016	58	253	58	1532	174.2	93.9	92.7	92	100.2	104.5	104.6	101.8	100.8	102.1	104.2	102.1	101.4
P63037	DnaJ homolog subfamily A member 1 OS=Mus musculus GN=Dnaja1 PE=1 SV=1	0	428.217	77.0781	37	379	35	397	44.8	101.9	99.4	103.9	94	96.3	94.3	109.1	106.1	107	95	98.1	94.7
Q80X50-5	Isoform 5 of Ubiquitin-associated protein 2-like OS=Mus musculus GN=Ubap2l	0	428.064	37.5899	36	368	4	1112	117.3	108.1	108.2	109.7	96.8	93.5	94.9	93.9	90.3	92.9	101.2	108	102.5
Q64324	Syntaxin-binding protein 2 OS=Mus musculus GN=Stxbp2 PE=1 SV=1	0	427.353	74.199	54	315	2	593	66.3	88.6	98.7	97.4	128.9	111.4	110.7	89.8	93.4	99.4	92.6	96.6	92.6
O35601	FYN-binding protein OS=Mus musculus GN=Fyb PE=1 SV=2	0	427.152	57.7534	55	307	55	819	90	95.2	93.1	95.6	103.8	102	101.5	96.6	97	98.1	104.5	107.9	104.8
P53810	Phosphatidylinositol transfer protein alpha isoform OS=Mus musculus GN=Pitpna PE=1 SV=2	0	426.7	91.8819	43	542	40	271	31.9	109.9	108.6	103.7	88.4	87.7	95.9	101.2	105.4	95.7	100.5	98.3	104.7
P29477	Nitric oxide synthase, inducible OS=Mus musculus GN=Nos2 PE=1 SV=1	0	426.552	51.049	58	395	58	1144	130.5	29.3	23.6	26.9	171.5	178.4	174	39	37	38.9	160.3	161	160.1
P47754	F-actin-capping protein subunit alpha-2 OS=Mus musculus GN=Capza2 PE=1 SV=3	0	426.378	84.965	26	587	21	286	32.9	99.9	98.8	102.2	100.5	100.1	95.5	99.1	105.7	101.9	100.5	95.4	100.4
Q8CI51	PDZ and LIM domain protein 5 OS=Mus musculus GN=Pdlim5 PE=1 SV=4	0	425.763	67.1743	38	371	38	591	63.3	105.4	107.3	103.3	95.4	94.9	91.1	98.2	98.3	103.6	101	99.5	102.1
Q3TUE1	Far upstream element-binding protein 1 OS=Mus musculus GN=Fubp1 PE=1 SV=1	0	424.998	65.4206	44	465	35	642	67.4	101.9	101.1	103.1	101.6	102	102.7	101.2	99.9	99.9	95.2	97	94.3
Q99LF4	tRNA-splicing ligase RtcB homolog OS=Mus musculus GN=Rtcb PE=1 SV=1	0	424.85	69.901	39	334	39	505	55.2	103.6	103.8	106.2	105.6	104	102.5	94.7	95.4	96.3	96.1	96.8	95.1
Q9JHF5	V-type proton ATPase subunit a OS=Mus musculus GN=Tcirg1 PE=1 SV=1	0	424.335	44.2446	37	532	37	834	93.4	113	110.9	108.9	87.8	89	93.7	95.1	96.7	93.1	104.1	103.3	104.3
Q99JY0	Trifunctional enzyme subunit beta, mitochondrial OS=Mus musculus GN=Hadhb PE=1 SV=1	0	424.242	69.6842	35	402	34	475	51.4	115.5	116.4	115.5	92.8	90.4	91.5	94.6	95.5	94.3	97.1	97.7	98.8
Q9R1P4	Proteasome subunit alpha type-1 OS=Mus musculus GN=Psma1 PE=1 SV=1	0	423.986	92.3954	29	560	29	263	29.5	99.2	100.4	101.8	102.2	100.6	99.7	100.7	97.8	101	97.8	101.2	97.4
Q9D0K2	Succinyl-CoA:3-ketoacid coenzyme A transferase 1, mitochondrial OS=Mus musculus GN=Oxct1 PE=1 SV=1	0	423.386	62.3077	26	405	26	520	56	122	121.3	124.4	90.8	91.8	87.4	92.1	87.8	93.4	95.2	99.2	94.8
P62821	Ras-related protein Rab-1A OS=Mus musculus GN=Rab1A PE=1 SV=3	0	422.775	85.3659	26	918	16	205	22.7	114.4	106.4	113.3	95.3	93.3	93.6	94	95.8	95.1	96.3	104.6	98
Q5SWU9-2	Isoform 2 of Acetyl-CoA carboxylase 1 OS=Mus musculus GN=Acaca	0	422.714	32.2702	65	257	59	2383	269.8	101.6	105.1	102.5	109.6	105.6	106.9	94.4	97.8	97.6	94.3	91.6	93
Q8BRF7	Sec1 family domain-containing protein 1 OS=Mus musculus GN=Scfd1 PE=1 SV=1	0	422.594	58.8419	36	320	36	639	72.3	98.4	97.3	98.4	98.9	100.2	99.7	100.3	99.7	102.2	102.4	102.8	99.7
Q60875	Rho guanine nucleotide exchange factor 2 OS=Mus musculus GN=Arhgef2 PE=1 SV=4	0	422.252	53.198	49	337	49	985	111.9	96.5	96.6	97.3	96.2	97.3	98.1	103.3	101.4	101.8	103.9	104.7	102.8
Q8VI93	2'-5'-oligoadenylate synthase 3 OS=Mus musculus GN=Oas3 PE=1 SV=1	0	421.02	49.9121	45	264	45	1138	126.3	69.7	69.7	68.3	94.2	95.6	92	121.8	130.2	124.1	114.3	104.5	115.6
E9Q2A6	Protein-tyrosine kinase 2-beta OS=Mus musculus GN=Ptk2b PE=1 SV=1	0	420.291	60.393	52	284	51	967	111	96.9	96.3	96.7	98.3	99.3	100.4	102.7	104.2	104.3	102	100.2	98.6
Q9D0R2	Threonine--tRNA ligase, cytoplasmic OS=Mus musculus GN=Tars PE=1 SV=2	0	419.265	62.7424	50	413	50	722	83.3	105	101.1	101.8	98	101.1	102.3	97.5	100.3	96.5	99.5	97.5	99.5
Q9D0F9	Phosphoglucomutase-1 OS=Mus musculus GN=Pgm1 PE=1 SV=4	0	417.952	66.1922	43	372	43	562	61.4	92.3	89.7	88.7	97	97.4	102.2	104.8	108.8	101.2	105.9	104.1	108
Q01405	Protein transport protein Sec23A OS=Mus musculus GN=Sec23a PE=1 SV=2	0	417.448	65.7516	40	307	36	765	86.1	102.9	106.8	102.2	99.1	96.9	95.9	98.8	100.9	106.1	99.2	95.5	95.8
O35841	Apoptosis inhibitor 5 OS=Mus musculus GN=Api5 PE=1 SV=2	0	417.342	49.8016	35	266	35	504	56.8	110.2	104.5	106.5	92.9	93.2	96.8	100.2	101.3	98.3	96.8	101.1	98.4
Q9CZD3	Glycine--tRNA ligase OS=Mus musculus GN=Gars PE=1 SV=1	0	416.695	56.1043	44	348	44	729	81.8	101.7	101.1	102.1	95.5	99	95.3	101.4	99.6	102.2	101.4	100.3	100.4
Q64378	Peptidyl-prolyl cis-trans isomerase FKBP5 OS=Mus musculus GN=Fkbp5 PE=1 SV=1	0	416.515	62.0614	39	331	39	456	50.9	96.4	96.6	95.1	97.5	97.3	99.4	111.1	111.1	109.9	95	95	95.7
P41241	Tyrosine-protein kinase CSK OS=Mus musculus GN=Csk PE=1 SV=2	0	416.103	72.2222	36	377	35	450	50.7	113.5	112	110.7	92.3	94.1	95.6	99.9	99.1	98.8	94.3	94.7	94.9
P68040	Receptor of activated protein C kinase 1 OS=Mus musculus GN=Rack1 PE=1 SV=3	0	415.735	87.6972	30	787	30	317	35.1	106.9	103.5	101	96.2	96.2	101.1	99.2	108.5	100.8	97.8	91.7	97
E9Q8Z8	Catenin delta-1 OS=Mus musculus GN=Ctnnd1 PE=1 SV=1	0	414.71	56.9804	55	340	55	967	108.1	101.5	105.4	103	100.1	97.4	101.1	101.6	98.3	98	96.8	98.9	97.9
O88487	Cytoplasmic dynein 1 intermediate chain 2 OS=Mus musculus GN=Dync1i2 PE=1 SV=1	0	414.472	54.7386	28	343	28	612	68.4	101.5	100	98.3	101.2	102	102.6	98.6	99.1	103.2	98.6	98.9	95.9
Q9CZU3	Superkiller viralicidic activity 2-like 2 OS=Mus musculus GN=Skiv2l2 PE=1 SV=1	0	414.421	47.3077	52	290	52	1040	117.6	101.4	103.7	103.3	100.6	98.4	101.1	98.7	98.9	98	99.2	99	97.6
Q04447	Creatine kinase B-type OS=Mus musculus GN=Ckb PE=1 SV=1	0	413.836	77.4278	30	476	28	381	42.7	123.7	119.3	115.7	85.5	90.6	92.1	95.4	100	97.6	95.4	90.1	94.6
P42208	Septin-2 OS=Mus musculus GN=Sept2 PE=1 SV=2	0	413.196	76.4543	27	484	27	361	41.5	110.9	111.9	109.5	94.8	98	98.3	98.4	98.7	99.2	95.9	91.4	93.1
E9Q3L4	Interferon-activated gene 207 OS=Mus musculus GN=Ifi207 PE=1 SV=2	0	412.608	46.728	43	386	30	978	104.4	113.3	112.7	109.9	91.9	95.2	94.2	95.2	92.1	96.6	99.6	99.9	99.2
A0A140LJ04	Zinc finger ZZ-type and EF-hand domain-containing protein 1 OS=Mus musculus GN=Zzef1 PE=1 SV=1	0	412.565	26.9895	62	207	61	2953	331.1	101.1	101	98.9	98.9	99.6	96.4	100	103.7	110.8	99.9	95.7	93.9
Q6P8X1	Sorting nexin-6 OS=Mus musculus GN=Snx6 PE=1 SV=2	0	411.768	63.7931	40	523	36	406	46.6	105.8	107.1	107.7	95.8	98.2	94	101.5	100.8	104.2	96.9	94	94.1
Q9Z0X1	Apoptosis-inducing factor 1, mitochondrial OS=Mus musculus GN=Aifm1 PE=1 SV=1	0	411.008	58.8235	33	364	33	612	66.7	111.2	113.2	113.2	93.6	93.3	91.8	98.5	96.6	99.1	96.7	96.9	96
Q9CQV8	14-3-3 protein beta/alpha OS=Mus musculus GN=Ywhab PE=1 SV=3	0	410.698	71.5447	26	874	15	246	28.1	107.6	107	101.2	94.5	94.5	99.9	98.7	97.9	97.9	99.3	100.6	101
E9Q634	Unconventional myosin-Ie OS=Mus musculus GN=Myo1e PE=1 SV=1	0	410.622	41.3731	47	351	38	1107	126.7	105	106.9	102.4	95.2	97.2	100.4	100.7	102.2	100.2	99.2	93.8	97
P17156	Heat shock-related 70 kDa protein 2 OS=Mus musculus GN=Hspa2 PE=1 SV=2	0	408.728	55.2923	42	1235	17	633	69.6	92.9	99.1	94.8	106.6	109.7	105.3	98.7	92.7	99.5	101.9	98.5	100.5
Q64012-2	Isoform 1 of RNA-binding protein Raly OS=Mus musculus GN=Raly	0	408.604	76.0135	29	420	29	296	31.2	103.3	102	105.1	98.7	97.1	96.5	97.7	98	98.2	100.2	102.9	100.2
P46664	Adenylosuccinate synthetase isozyme 2 OS=Mus musculus GN=Adss PE=1 SV=2	0	408.143	61.1842	35	406	29	456	50	93.3	92.3	96.4	103.4	104	101	102.2	100	103.8	101.1	103.6	98.8
P28665	Murinoglobulin-1 OS=Mus musculus GN=Mug1 PE=1 SV=3	0	407.82	34.2818	41	338	40	1476	165.2	68.5	66.6	67.6	118.1	120.1	116.1	121.6	122.2	126.1	91.9	91.1	90.2
P43276	Histone H1.5 OS=Mus musculus GN=Hist1h1b PE=1 SV=2	0	407.771	66.8161	36	1020	24	223	22.6	72.4	103.5	72.5	107.2	84.7	95.9	48.3	42.1	48.1	172.1	169.8	183.5
P68510	14-3-3 protein eta OS=Mus musculus GN=Ywhah PE=1 SV=2	0	407.474	76.0163	28	853	20	246	28.2	114	108.9	106.7	89.2	91.3	94.9	100.4	101.3	97.9	96.5	98.5	100.5
Q99N15	17beta-hydroxysteroid dehydrogenase type 10/short chain L-3-hydroxyacyl-CoA dehydrogenase OS=Mus musculus GN=Hsd17b10 PE=1 SV=1	0	406.677	88.1226	22	358	22	261	27.3	106.1	113	109.7	92.8	95	92.5	99	100.1	101.2	102.1	91.9	96.6
Q8BFY9	Transportin-1 OS=Mus musculus GN=Tnpo1 PE=1 SV=2	0	405.075	47.7728	38	410	27	898	102.3	107.3	107.4	106.2	98	98.7	99.4	94.4	96.8	94.1	100.4	97.1	100.3
Q80X50-2	Isoform 2 of Ubiquitin-associated protein 2-like OS=Mus musculus GN=Ubap2l	0	404.624	40.4339	35	360	3	1014	107.2	103.9	103.1	106.4	96.1	100.5	94.2	97.4	97.8	101.9	102.6	98.6	97.4
A0A1L1SV73	Ubiquitin carboxyl-terminal hydrolase 47 OS=Mus musculus GN=Usp47 PE=1 SV=1	0	404.556	43.75	55	237	55	1376	157.1	98.4	96.7	97.4	101.5	103.1	102	99.7	100.4	100.1	100.3	99.8	100.6
Q8CAS9	Poly [ADP-ribose] polymerase 9 OS=Mus musculus GN=Parp9 PE=1 SV=2	0	404.352	53.6952	43	274	43	866	96.6	81.9	80.7	79.2	102	104.5	105.8	105.5	108.4	106.2	110.6	106.3	108.9
Q8BJ71	Nuclear pore complex protein Nup93 OS=Mus musculus GN=Nup93 PE=1 SV=1	0	404.146	53.4799	48	292	48	819	93.2	102.9	100.9	101.4	100.5	103.5	102.1	97.3	96.6	97	99.2	99.1	99.6
Q91VC3	Eukaryotic initiation factor 4A-III OS=Mus musculus GN=Eif4a3 PE=1 SV=3	0	403.818	66.18	33	415	8	411	46.8	94.5	95.3	90.5	101.2	99.7	103	98.9	109.7	101.1	105.4	95.3	105.4
Q80WJ7	Protein LYRIC OS=Mus musculus GN=Mtdh PE=1 SV=1	0	403.372	62.6943	35	322	15	579	63.8	100.9	102	102.1	96.3	93.3	95.2	93.5	94.8	93.3	109.3	109.9	109.4
A2A9Q2	Nardilysin, N-arginine dibasic convertase, NRD convertase 1 OS=Mus musculus GN=Nrd1 PE=1 SV=1	0	402.507	39.7071	43	289	43	1229	140.5	102.3	101	98.9	96.2	101.8	102.6	99.2	104.1	97.5	102.3	93.1	101
Q8R429	Sarcoplasmic/endoplasmic reticulum calcium ATPase 1 OS=Mus musculus GN=Atp2a1 PE=1 SV=1	0	402.119	36.7203	32	414	11	994	109.4	161.7	175	175	70	68.8	75.2	75.6	66.5	60.8	92.8	89.7	89
F8VPX1	Ubiquitin carboxyl-terminal hydrolase 7 OS=Mus musculus GN=Usp7 PE=1 SV=1	0	401.177	55.1224	52	270	52	1103	128.4	100.2	96.6	95.7	93.1	97.2	99.9	104.4	106.1	104	102.3	100.1	100.4
Q569Z6	Thyroid hormone receptor-associated protein 3 OS=Mus musculus GN=Thrap3 PE=1 SV=1	0	401.047	40.9043	52	383	51	951	108.1	100	97.8	99.6	107.3	105.4	105.1	92.8	93.6	95.3	99.9	103.2	100.1
E9QAQ7	AT-rich interactive domain-containing protein 1A OS=Mus musculus GN=Arid1a PE=1 SV=1	0	400.91	32.969	54	267	51	2287	242.5	97.9	99.2	101.3	105.6	103.3	102.8	97.6	97.2	100.4	98.9	100.3	95.5
Q61655	ATP-dependent RNA helicase DDX19A OS=Mus musculus GN=Ddx19a PE=1 SV=2	0	400.611	67.7824	35	310	9	478	53.9	104.2	103.3	102.6	96.3	96.6	97.6	99.7	101.3	99.4	99.7	98.8	100.4
Q80ZX0	Sec24 related gene family, member B (S. cerevisiae) OS=Mus musculus GN=Sec24b PE=1 SV=1	0	400.445	33.9728	34	290	33	1251	135.5	97.9	97.8	98.4	102	100.9	102.9	99.5	102.8	99.6	100.6	98.5	99.2
P27046	Alpha-mannosidase 2 OS=Mus musculus GN=Man2a1 PE=1 SV=2	0	400.21	43.3913	48	329	48	1150	131.5	100	88.5	93.1	106.1	103.6	113.2	109.4	108.5	107.5	84.4	99.4	86.1
F8VQ28	Paxillin OS=Mus musculus GN=Pxn PE=1 SV=1	0	400.047	68.6971	34	313	34	591	64.5	96.6	96.2	94.8	100.5	100.4	102.9	100.9	100.8	98.6	102	102.6	103.6
Q8BMA6	Signal recognition particle subunit SRP68 OS=Mus musculus GN=Srp68 PE=1 SV=2	0	399.962	60.48	38	271	38	625	70.5	102.7	102.8	103.7	93.7	92.4	95.2	100.2	103.3	99.1	103.4	101.4	102
Q8BSY0	Aspartyl/asparaginyl beta-hydroxylase OS=Mus musculus GN=Asph PE=1 SV=1	0	399.468	48.9879	45	372	45	741	83	115.2	105.9	111.9	92.8	93	92.3	100.5	102.9	101.2	91.5	98.2	94.6
P25911	Tyrosine-protein kinase Lyn OS=Mus musculus GN=Lyn PE=1 SV=4	0	399.405	73.0469	39	346	3	512	58.8	93.8	102.4	109.1	106.8	93	85.5	98.6	99.3	98.5	100.8	105.4	106.9
Q62383	Transcription elongation factor SPT6 OS=Mus musculus GN=Supt6h PE=1 SV=2	0	399.304	41.5991	59	223	59	1726	199	100.2	99.6	100.3	99.9	102.2	99.2	99.8	101.1	102.1	100.1	97.1	98.3
Q99MN1	Lysine--tRNA ligase OS=Mus musculus GN=Kars PE=1 SV=1	0	399.238	54.958	44	510	44	595	67.8	101.1	101.5	101.6	100.2	100.4	100.9	101.1	99.6	99.5	97.7	98.5	98
Q1HFZ0	tRNA (cytosine(34)-C(5))-methyltransferase OS=Mus musculus GN=Nsun2 PE=1 SV=2	0	398.754	65.5218	45	355	45	757	85.4	103.8	102.4	103.9	104.2	107.5	102.9	97.9	95.9	99	94.1	94.2	94.3
Q61081	Hsp90 co-chaperone Cdc37 OS=Mus musculus GN=Cdc37 PE=1 SV=1	0	398.27	59.6306	36	406	36	379	44.6	105.8	106.4	106.9	100.2	101.3	99.9	98.3	97.2	97.6	95.7	95.1	95.6
Q8K1X4	Nck-associated protein 1-like OS=Mus musculus GN=Nckap1l PE=1 SV=1	0	398.029	35.1852	39	333	39	1134	128.8	102.6	104.1	102.3	99.8	97.6	100.2	93.2	97.7	93.9	104.3	100.6	103.5
Q91YR7	Pre-mRNA-processing factor 6 OS=Mus musculus GN=Prpf6 PE=1 SV=1	0	397.916	56.5356	59	279	58	941	106.7	102	102.2	103.5	102	102.3	101.7	98	95.8	97.3	98	99.6	97.5
Q8C7R4	Ubiquitin-like modifier-activating enzyme 6 OS=Mus musculus GN=Uba6 PE=1 SV=1	0	397.699	53.0864	47	271	47	1053	117.9	104.8	105.8	104.7	94.4	95.4	94.5	104	103.2	105.1	96.8	95.6	95.7
Q8CFI7	DNA-directed RNA polymerase II subunit RPB2 OS=Mus musculus GN=Polr2b PE=1 SV=2	0	397.689	52.7257	55	244	55	1174	133.8	107.4	108	106.2	99.4	100	98.2	97.2	94.9	99	96	97.1	96.5
Q8BIJ7	RUN and FYVE domain-containing protein 1 OS=Mus musculus GN=Rufy1 PE=1 SV=1	0	397.628	68.6798	52	315	50	712	80.3	106	105.3	105.5	96.7	97.8	99	98	99.2	97.9	99.3	97.7	97.6
Q8BJS4	SUN domain-containing protein 2 OS=Mus musculus GN=Sun2 PE=1 SV=3	0	397.585	45.9644	32	320	31	731	81.6	82.2	84.5	81	101.6	97.1	100.5	100.6	100.7	101.3	115.6	117.7	117.2
Q9D1G1	Ras-related protein Rab-1B OS=Mus musculus GN=Rab1b PE=1 SV=1	0	397.564	83.0846	24	713	14	201	22.2	109.4	106	106.9	95.9	91.4	94.3	95.7	101.6	96.6	99	101	102.3
P25911-2	Isoform 2 of Tyrosine-protein kinase Lyn OS=Mus musculus GN=Lyn	0	397.216	73.7271	38	340	2	491	56.2	99.9	107.5	106.2	108.1	87.1	86.7	84.8	104.1	101.3	107.2	101.3	105.8
Q9Z315	U4/U6.U5 tri-snRNP-associated protein 1 OS=Mus musculus GN=Sart1 PE=1 SV=1	0	396.809	54.8387	46	235	46	806	90.8	104.4	104.8	108.3	97	98.4	95.6	99.4	94.3	98.9	99.2	102.5	97.2
Q9R112	Sulfide:quinone oxidoreductase, mitochondrial OS=Mus musculus GN=Sqor PE=1 SV=3	0	396.619	68.8889	36	352	36	450	50.3	133.4	133	128.1	81.3	79.5	84.6	94.5	98	94.8	90.8	89.5	92.4
A0A0R4J170	Transcription activator BRG1 OS=Mus musculus GN=Smarca4 PE=1 SV=1	0	396.193	35.2505	56	287	40	1617	181.7	102	104.8	102.2	99.4	98.8	101.3	99.2	97.4	96.3	99.5	99	100.2
A2AIX1	SEC16 homolog A, endoplasmic reticulum export factor OS=Mus musculus GN=Sec16a PE=1 SV=1	0	396.048	33.0669	49	220	49	2377	256.3	99.5	100.4	101.3	99.2	100.6	99.5	100.4	100.3	101.6	101	98.7	97.6
O70318	Band 4.1-like protein 2 OS=Mus musculus GN=Epb41l2 PE=1 SV=2	0	395.927	47.6721	49	228	48	988	109.9	108.3	104.6	107.6	103.2	104.4	103	84.7	83.7	85.9	103.8	107.4	103.5
Q9DBR1	5'-3' exoribonuclease 2 OS=Mus musculus GN=Xrn2 PE=1 SV=1	0	395.529	51.8402	44	310	44	951	108.6	99.4	100.1	100.7	101.9	103	102.5	98.1	96.7	100.2	100.6	100.2	96.6
A0A0J9YUL3	Septin 11, isoform CRA_b OS=Mus musculus GN=Sept11 PE=1 SV=1	0	395.443	66.2037	38	404	19	432	49.8	111.5	117.7	113.6	99.9	95.8	97	95.6	96.5	96.5	93	90	92.8
Q8VHM5	Heterogeneous nuclear ribonucleoprotein R OS=Mus musculus GN=Hnrnpr PE=1 SV=1	0	395.081	50.4747	37	355	27	632	70.8	104.9	104.2	103.6	101.1	101.5	99.4	96	99.7	98.6	98	94.6	98.4
Q6A065	Centrosomal protein of 170 kDa OS=Mus musculus GN=Cep170 PE=1 SV=2	0	394.229	45.403	61	237	61	1588	174.9	101.7	102.2	103.9	100.3	99.9	100.8	100.3	99.5	99.3	97.6	98.3	96
G5E8R1	Tropomyosin 1, alpha, isoform CRA_j OS=Mus musculus GN=Tpm1 PE=1 SV=1	0	393.952	78.629	38	819	3	248	28.5	118.5	142.7	133.2	90	76.2	92.8	90.3	83.4	79.8	101.2	97.8	94.3
A0A0R4J0I1	MCG1051009 OS=Mus musculus GN=Serpina3k PE=1 SV=1	0	393.47	48.0861	21	392	13	418	46.6	64.9	72.4	67.4	120.6	118.7	121.3	119.5	121.5	116.2	95.1	87.4	95.1
Q3U5Q7	UMP-CMP kinase 2, mitochondrial OS=Mus musculus GN=Cmpk2 PE=1 SV=2	0	393.455	71.8121	31	365	31	447	50	62.2	63.1	65	106.6	104.2	104	117.7	118.6	120.3	113.5	114.1	110.7
E9PUR0	Ankyrin repeat and KH domain-containing 1 OS=Mus musculus GN=Ankhd1 PE=1 SV=1	0	393.445	24.843	54	225	29	2548	269.5	102.8	97.7	103.5	98.9	102.4	102.6	102.6	103	98.4	95.7	96.9	95.6
Q921M7	Protein FAM49B OS=Mus musculus GN=Fam49b PE=1 SV=1	0	393.124	76.5432	28	516	25	324	36.8	102.3	101.9	101.1	96.2	96.8	97.9	98.4	100	96.6	103	101.2	104.5
O70252	Heme oxygenase 2 OS=Mus musculus GN=Hmox2 PE=1 SV=1	0	393.11	64.4444	28	369	28	315	35.7	105.4	107.3	105.7	86.5	84.3	86.6	104	104.8	103.2	104.1	103.6	104.5
D0QMC3	Myeloid cell nuclear differentiation antigen-like protein OS=Mus musculus GN=Mndal PE=1 SV=1	0	392.498	58.5502	44	348	3	538	60.5	105.5	113.2	101.2	102.9	94.4	98.9	92.5	96.3	89.8	99.1	96.1	110.1
Q99LC5	Electron transfer flavoprotein subunit alpha, mitochondrial OS=Mus musculus GN=Etfa PE=1 SV=2	0	392.058	70.8709	29	453	29	333	35	115.3	116.4	117.2	95.5	93.2	92.1	92.2	91	94	97	99.4	96.7
Q8BGD9	Eukaryotic translation initiation factor 4B OS=Mus musculus GN=Eif4b PE=1 SV=1	0	391.806	64.8118	49	481	49	611	68.8	103	102.3	103.8	100.7	98.4	99.7	99.7	100.5	100.4	96.6	98.8	96.1
P48962	ADP/ATP translocase 1 OS=Mus musculus GN=Slc25a4 PE=1 SV=4	0	391.687	76.8456	34	628	16	298	32.9	117.5	114	112.8	85.7	85.9	93.1	93.8	99.4	87.3	103	100.8	106.8
Q8R151	NFX1-type zinc finger-containing protein 1 OS=Mus musculus GN=Znfx1 PE=1 SV=3	0	391.343	36.2493	60	221	60	1909	218.7	76	75.5	79.6	116.4	115.9	114.7	91.7	90	90.9	115.9	118.6	114.7
A0A0G2JGQ4	NEDD8 ultimate buster 1 OS=Mus musculus GN=Nub1 PE=1 SV=1	0	391.213	54.232	37	274	37	638	73.1	105.9	110.4	111.2	99.9	98.5	96.4	96	94.6	96.9	98.3	96.4	95.5
O89017	Legumain OS=Mus musculus GN=Lgmn PE=1 SV=1	0	390.686	44.8276	23	636	23	435	49.3	115.5	113.6	113	87.5	88.8	89.4	96.8	97.2	98.7	100.1	100.4	98.9
P10649	Glutathione S-transferase Mu 1 OS=Mus musculus GN=Gstm1 PE=1 SV=2	0	390.537	87.156	29	617	23	218	26	90	89.6	90.2	98.6	98.8	100.7	106	108.3	103.9	105.3	103.4	105.2
P24369	Peptidyl-prolyl cis-trans isomerase B OS=Mus musculus GN=Ppib PE=1 SV=2	0	390.409	77.7778	32	806	31	216	23.7	102.8	101.7	103.2	94.7	95.8	96.1	105.2	105.3	102.8	97.3	97.2	97.8
Q61035	Histidine--tRNA ligase, cytoplasmic OS=Mus musculus GN=Hars PE=1 SV=2	0	389.953	71.1198	43	338	40	509	57.4	101.7	101.2	101.5	98.7	100.2	100.2	97.8	102.2	98.4	101.9	96.5	99.9
Q9D8N0	Elongation factor 1-gamma OS=Mus musculus GN=Eef1g PE=1 SV=3	0	389.753	61.5561	32	610	32	437	50	104.3	105.4	102.5	98.9	99	100.3	99.4	99.7	100.7	97.4	95.9	96.5
Q9EQ32	Phosphoinositide 3-kinase adapter protein 1 OS=Mus musculus GN=Pik3ap1 PE=1 SV=1	0	389.393	49.815	37	228	37	811	90.9	92	90.3	93.4	91.4	92.2	91.4	112.8	116.7	113.4	103.8	100.8	101.8
E9PUQ5	Golgin subfamily A member 2 OS=Mus musculus GN=Golga2 PE=1 SV=1	0	389.057	59.1618	54	246	54	1026	116.2	97.5	95.2	99.6	101.7	102.9	103.6	100.5	97.4	99.8	100.3	104.5	97
D3Z0M9	DEAD (Asp-Glu-Ala-Asp) box polypeptide 23 OS=Mus musculus GN=Ddx23 PE=1 SV=1	0	388.458	56.7766	50	321	50	819	95.4	104.4	109.6	104.6	98.3	99.9	100.8	100.3	106.1	100.2	97	84.3	94.4
Q9R0P5	Destrin OS=Mus musculus GN=Dstn PE=1 SV=3	0	387.398	90.303	31	776	25	165	18.5	89.7	85.4	89.3	107.3	105.3	104.8	97.7	98.4	97.1	105.3	110.8	108.8
Q6ZQK5	Arf-GAP with coiled-coil, ANK repeat and PH domain-containing protein 2 OS=Mus musculus GN=Acap2 PE=1 SV=2	0	385.852	57.2727	44	273	39	770	87.2	102.9	102.8	101.1	97	98.5	101.6	100.9	101.9	97.5	99.2	96.8	99.7
F6WR04	Cathepsin S OS=Mus musculus GN=Ctss PE=1 SV=1	0	385.066	68.0352	29	503	29	341	38.6	103.7	99.1	100	92	89	91.5	101.4	108.6	103.2	103	103.4	105.3
Q62422	Osteoclast-stimulating factor 1 OS=Mus musculus GN=Ostf1 PE=1 SV=2	0	385.039	69.7674	21	513	21	215	23.8	101.9	103.9	106.4	97.9	100.1	94	102.6	97.3	103	97.6	98.7	96.6
O88879	Apoptotic protease-activating factor 1 OS=Mus musculus GN=Apaf1 PE=1 SV=3	0	384.996	42.0336	55	278	54	1249	140.9	97.3	97.9	99.1	106.7	101.5	101.6	97.5	101.5	100.5	98.6	99.2	98.8
Q9QZQ8	Core histone macro-H2A.1 OS=Mus musculus GN=H2afy PE=1 SV=3	0	384.425	62.0968	33	447	31	372	39.7	94.7	111.5	95.7	95.4	91.1	94.1	83.9	79.8	81.9	126	117.7	128.4
Q9QY81	Nuclear pore membrane glycoprotein 210 OS=Mus musculus GN=Nup210 PE=1 SV=2	0	384.331	29.0032	40	209	40	1886	204	100.3	96.8	96.5	98.7	98.5	102.2	103	103.5	99.8	98	101.1	101.5
A2AL50	Alkylglycerone-phosphate synthase OS=Mus musculus GN=Agps PE=1 SV=1	0	383.746	60.9538	35	311	35	671	74.3	94.7	94	95.9	105.5	99.6	104.5	104.7	104.4	106	95	102	93.6
Q99020	Heterogeneous nuclear ribonucleoprotein A/B OS=Mus musculus GN=Hnrnpab PE=1 SV=1	0	383.465	67.7193	37	533	36	285	30.8	104.1	105.7	104.7	99.1	100.7	100.4	97.3	94.3	99.3	99.5	99.3	95.6
Q3UGX2	Spectrin beta chain OS=Mus musculus GN=Sptb PE=1 SV=1	0	382.634	30.3564	63	225	53	2329	267.9	68.2	60.6	67.8	151.4	152.5	156.2	65.8	63.4	64.2	114.6	123.5	111.9
Q6PAR5	GTPase-activating protein and VPS9 domain-containing protein 1 OS=Mus musculus GN=Gapvd1 PE=1 SV=2	0	382.485	35.1852	45	274	21	1458	162.3	104.5	102.6	100.7	96.3	98.2	101.3	98.8	102.9	98	100.4	96.3	100
O70475	UDP-glucose 6-dehydrogenase OS=Mus musculus GN=Ugdh PE=1 SV=1	0	382.418	81.1359	41	254	41	493	54.8	93.2	91	93.3	96.5	96.9	97.2	104.3	105.6	104.9	106	106.5	104.6
Q61029-4	Isoform Gamma of Lamina-associated polypeptide 2, isoforms beta/delta/epsilon/gamma OS=Mus musculus GN=Tmpo	0	382.113	66.4723	28	425	2	343	38.5	100.7	121.3	109.9	97.1	90.8	79.4	90.9	83.4	99.3	111.4	104.4	111.4
Q3U432	Growth arrest-specific protein 7 OS=Mus musculus GN=Gas7 PE=1 SV=1	0	381.917	64.4231	33	331	33	416	47.6	107.2	107	108.7	101.8	98.4	97.8	91.6	89.7	93.8	99.3	105	99.6
Q08EB6	CLIP associating protein 2 OS=Mus musculus GN=Clasp2 PE=1 SV=1	0	381.786	43.7451	49	220	34	1287	140.8	99.7	99.2	103.7	107.3	104	101.9	94.6	94.9	97.7	98.4	101.9	96.8
Q8BV49	Pyrin and HIN domain-containing protein 1 OS=Mus musculus GN=Pyhin1 PE=1 SV=1	0	381.103	70.9524	37	423	35	420	46.9	89	91	89.6	101.2	98.5	101.7	104.2	109.1	104.5	105.7	101.4	104.2
Q9R1P0	Proteasome subunit alpha type-4 OS=Mus musculus GN=Psma4 PE=1 SV=1	0	380.958	68.1992	24	516	24	261	29.5	103.3	100.7	97.4	99.4	98.9	104.3	96.8	105.4	95.2	100.4	94.9	103.1
P97371	Proteasome activator complex subunit 1 OS=Mus musculus GN=Psme1 PE=1 SV=2	0	380.273	86.3454	30	506	4	249	28.7	93.3	96.5	93.7	99.6	97.4	102.6	106.7	113.9	101.4	100.5	92.2	102.3
Q8R146	Acylamino-acid-releasing enzyme OS=Mus musculus GN=Apeh PE=1 SV=3	0	380.145	54.3716	36	254	24	732	81.5	100.4	95.3	95.4	105.3	109.8	110.9	92.8	96.1	92.7	101.5	98.8	101
P16460	Argininosuccinate synthase OS=Mus musculus GN=Ass1 PE=1 SV=1	0	380.138	71.3592	34	403	34	412	46.6	98.9	97.2	97.3	102.6	102.3	101.7	102.6	106.6	106.6	95.9	93.9	94.4
Q9CPV4	Glyoxalase domain-containing protein 4 OS=Mus musculus GN=Glod4 PE=1 SV=1	0	379.961	82.8859	29	401	29	298	33.3	106.2	105.3	107.3	95.9	96.4	96	100	103	98.2	97.9	95.3	98.5
Q3UI33	Methionine aminopeptidase 2 OS=Mus musculus GN=Metap2 PE=1 SV=1	0	379.711	64.1393	29	334	29	488	54.1	104	103.4	103.3	96.1	98.8	99	102	103.9	103.1	98	93.9	94.7
Q8C2Q3	RNA-binding protein 14 OS=Mus musculus GN=Rbm14 PE=1 SV=1	0	379.332	56.0538	36	319	30	669	69.4	107.7	105	107	97	95.9	97.9	98.1	96.1	93.9	97.2	103	101.2
F6VW30	14-3-3 protein theta (Fragment) OS=Mus musculus GN=Ywhaq PE=1 SV=1	0	378.951	64.0264	30	668	22	303	34.3	111.1	107.7	105.6	91.6	93.4	96.1	97.9	98.6	95.6	99.4	100.3	102.7
P50544	Very long-chain specific acyl-CoA dehydrogenase, mitochondrial OS=Mus musculus GN=Acadvl PE=1 SV=3	0	378.912	61.5854	36	266	36	656	70.8	109.1	105.7	108.2	93.2	92.9	93.6	97.3	100.2	97.3	100.4	101.2	101
Q9D154	Leukocyte elastase inhibitor A OS=Mus musculus GN=Serpinb1a PE=1 SV=1	0	378.734	64.3799	33	353	33	379	42.5	90.3	91.7	89.3	115.7	117.7	115.2	87.5	86.8	90.7	106.6	103.8	104.8
P62806	Histone H4 OS=Mus musculus GN=Hist1h4a PE=1 SV=2	0	378.626	82.5243	24	1293	24	103	11.4	72.2	110.5	70.7	106	99.5	107.1	49.6	56.6	50.2	172.2	133.3	172
Q99JI6	Ras-related protein Rap-1b OS=Mus musculus GN=Rap1b PE=1 SV=2	0	378.499	84.2391	21	504	7	184	20.8	113.8	105.6	110.5	92.8	91.5	96.4	88	87.4	87.5	105.4	115.5	105.6
Q5RKN9	Capping protein (Actin filament) muscle Z-line, alpha 1 OS=Mus musculus GN=Capza1 PE=1 SV=1	0	378.169	86.3636	25	629	3	286	32.9	109.2	91.3	94.5	97	103.4	112.6	94.1	101.3	88.9	99.7	103.9	104.1
Q5SUH7	Clathrin interactor 1 OS=Mus musculus GN=Clint1 PE=1 SV=1	0	377.808	35.1525	30	289	30	623	67.7	116.1	111	112.4	90.6	91.7	92	94.9	96.6	99.5	98.4	100.8	96.1
G5E8N7	Bifunctional polynucleotide phosphatase/kinase OS=Mus musculus GN=Pnkp PE=1 SV=1	0	377.418	75.2874	36	322	36	522	57.2	90	90.4	93.7	104	107.3	102.6	104.5	102.2	104.6	101.5	100.1	99.1
Q8BT60	Copine-3 OS=Mus musculus GN=Cpne3 PE=1 SV=2	0	377.164	57.9737	36	432	34	533	59.5	96.4	95.6	93.4	101.1	100.5	101.4	98	100.3	98.7	104.4	103.5	106.5
Q9Z1Q5	Chloride intracellular channel protein 1 OS=Mus musculus GN=Clic1 PE=1 SV=3	0	377.117	78.8382	24	1019	23	241	27	100.3	99.3	102.2	95.4	96.8	93.1	107.2	106.7	107.1	97.1	97.3	97.6
P97384	Annexin A11 OS=Mus musculus GN=Anxa11 PE=1 SV=2	0	376.799	48.7078	34	580	32	503	54	92.5	96.1	94.7	102	102.2	99.9	101.5	106	102.6	104	95.8	102.9
Q8BJW6	Eukaryotic translation initiation factor 2A OS=Mus musculus GN=Eif2a PE=1 SV=2	0	376.396	69.5353	34	304	34	581	64.4	100.9	99.9	100.8	100.4	100.2	101.2	97.6	99.2	99.1	101.1	100.7	98.9
P28474	Alcohol dehydrogenase class-3 OS=Mus musculus GN=Adh5 PE=1 SV=3	0	376.071	72.7273	24	391	24	374	39.5	106.6	101.9	101.2	97.3	97.3	99.9	97.4	100.6	98.2	98.7	100.2	100.7
P70429	Ena/VASP-like protein OS=Mus musculus GN=Evl PE=1 SV=2	0	376.057	66.4251	32	342	32	414	44.3	113.9	111.5	111.3	93	92.5	94.2	98.6	101.1	98	94.4	95	96.5
P17563	Selenium-binding protein 1 OS=Mus musculus GN=Selenbp1 PE=1 SV=2	0	375.976	75.8475	31	329	31	472	52.5	94.9	95.3	96.4	103.7	104.5	103.3	100.6	103.6	100.5	100.8	96.7	99.8
Q80YR5	Scaffold attachment factor B2 OS=Mus musculus GN=Safb2 PE=1 SV=2	0	375.304	42.0787	45	226	33	991	111.8	98.5	98.8	100.9	103.7	105	102	102	98.2	104.2	95.7	98	92.8
Q9CQN1	Heat shock protein 75 kDa, mitochondrial OS=Mus musculus GN=Trap1 PE=1 SV=1	0	375.212	55.8074	37	386	36	706	80.2	114.8	120.1	116.2	92.6	90.1	90.3	97.3	97.8	99.1	95.4	92	94.3
Q4FZC9	Nesprin-3 OS=Mus musculus GN=Syne3 PE=1 SV=1	0	375.2	48.7179	48	217	48	975	112	100.5	104.2	98.7	92.9	92.5	97.3	100.1	103.7	99.2	106.4	99.6	104.7
Q8BPU7	Engulfment and cell motility protein 1 OS=Mus musculus GN=Elmo1 PE=1 SV=2	0	375.103	53.7827	48	390	38	727	83.9	105.6	104	101.4	99.1	99.1	104.8	92.6	95.7	91.8	102.7	101.1	101.9
E9PWG2	Trafficking protein particle complex 8 OS=Mus musculus GN=Trappc8 PE=1 SV=1	0	375.022	41.4057	51	248	51	1437	160.8	100.5	102.2	102.1	100.8	101.7	101.5	100.5	97	98.9	98.3	99.1	97.5
Q8BG32	26S proteasome non-ATPase regulatory subunit 11 OS=Mus musculus GN=Psmd11 PE=1 SV=3	0	375.013	70.1422	36	357	36	422	47.4	97.6	99.6	99.2	99.9	98.7	98.5	101.1	101.4	102.1	101.4	100.3	100.2
Q3UIR3	E3 ubiquitin-protein ligase DTX3L OS=Mus musculus GN=Dtx3l PE=1 SV=1	0	374.975	55.7487	39	277	38	748	83	80.9	81.5	81.2	103.2	103.6	102.2	108.3	109.7	109.8	107.5	105.3	106.8
Q3UE92	Putative uncharacterized protein OS=Mus musculus GN=Xpnpep1 PE=1 SV=1	0	374.874	60.0601	35	316	35	666	74.5	100.1	97.8	97.9	97.9	99.1	102.4	99.2	102.2	97.7	102.7	100.9	102
Q9DB77	Cytochrome b-c1 complex subunit 2, mitochondrial OS=Mus musculus GN=Uqcrc2 PE=1 SV=1	0	374.343	50.3311	28	432	28	453	48.2	114.4	113.8	111.5	86	85.6	89	100.9	102.3	100.4	98.7	98.3	99.1
P20918	Plasminogen OS=Mus musculus GN=Plg PE=1 SV=3	0	374.283	61.2069	46	253	45	812	90.7	57.3	55	56.8	160.1	160	159.5	99	99.9	98.4	83.6	85.2	85.3
F6RPJ9	Insulin-degrading enzyme (Fragment) OS=Mus musculus GN=Ide PE=1 SV=1	0	374.178	50.2533	52	250	52	987	114.2	103.1	100.9	99.9	98.4	98.2	102.1	99.2	108	98.7	99.2	92.9	99.2
Q11136	Xaa-Pro dipeptidase OS=Mus musculus GN=Pepd PE=1 SV=3	0	373.784	57.8093	31	450	31	493	55	114.6	113.2	108.7	90.4	92.5	92.1	94.4	98.6	96.6	100.6	95.7	102.6
P70333	Heterogeneous nuclear ribonucleoprotein H2 OS=Mus musculus GN=Hnrnph2 PE=1 SV=1	0	373.499	62.5835	29	609	13	449	49.2	96.5	98.7	101.2	104.2	103.6	101.7	99.6	98.5	99.1	99.7	99.3	98
P30416	Peptidyl-prolyl cis-trans isomerase FKBP4 OS=Mus musculus GN=Fkbp4 PE=1 SV=5	0	373.355	70.7424	39	339	39	458	51.5	106.3	108.9	107.3	101	99.4	98.6	98.7	101.6	101.7	94	90.2	92.4
Q9JMA1	Ubiquitin carboxyl-terminal hydrolase 14 OS=Mus musculus GN=Usp14 PE=1 SV=3	0	372.933	80.1217	38	260	38	493	56	101.9	97.5	97.3	94	96.5	95.7	100	101.3	103.1	104.2	104.7	103.8
P62908	40S ribosomal protein S3 OS=Mus musculus GN=Rps3 PE=1 SV=1	0	372.924	86.4198	30	712	30	243	26.7	109.1	103.4	103.3	90	94.7	97.9	106.2	111.1	105.5	94.7	90.9	93.3
Q9JLV5	Cullin-3 OS=Mus musculus GN=Cul3 PE=1 SV=1	0	372.726	57.6823	51	264	50	768	88.9	90.2	86.8	89.3	105.1	104.9	106.2	98.7	100.6	98.1	106.1	107.7	106.5
P14206	40S ribosomal protein SA OS=Mus musculus GN=Rpsa PE=1 SV=4	0	372.701	64.4068	23	527	22	295	32.8	106.2	103	104.4	96	102.5	96	100.1	104.1	100.5	97.7	90.4	99.1
O54824	Pro-interleukin-16 OS=Mus musculus GN=Il16 PE=1 SV=3	0	372.667	25.1135	32	312	32	1322	141.3	95.9	98.5	100.8	104.6	104	104	98.8	95.2	95.5	100.7	102.4	99.7
Q8CG48	Structural maintenance of chromosomes protein 2 OS=Mus musculus GN=Smc2 PE=1 SV=2	0	372.095	53.8203	61	236	61	1191	134.2	91.1	89.7	91.8	109.3	111.5	111.6	95.8	96.3	93.8	103.8	102.5	102.8
P14576	Signal recognition particle 54 kDa protein OS=Mus musculus GN=Srp54 PE=1 SV=2	0	372.068	68.6508	37	323	4	504	55.7	102.8	106	107.2	95.9	89.3	89.8	105.4	106.4	109.5	95.9	98.3	93.5
G5E829	Plasma membrane calcium-transporting ATPase 1 OS=Mus musculus GN=Atp2b1 PE=1 SV=1	0	371.502	34.1803	44	301	31	1220	134.7	129.5	124.7	125.2	90.3	90.4	89.1	85.1	85.9	88.5	95.1	99.1	97.2
Q9DB05	Alpha-soluble NSF attachment protein OS=Mus musculus GN=Napa PE=1 SV=1	0	370.846	82.3729	24	296	24	295	33.2	104.2	107.8	104.2	86	89.4	87.8	104.6	105.1	104.5	105.2	97.7	103.5
P10711	Transcription elongation factor A protein 1 OS=Mus musculus GN=Tcea1 PE=1 SV=2	0	370.755	82.7243	32	422	32	301	33.9	102.4	104	105.8	101	100.7	98.5	102.2	99	103.8	94.4	96.3	91.9
Q9ERK4	Exportin-2 OS=Mus musculus GN=Cse1l PE=1 SV=1	0	370.462	40.8857	38	335	38	971	110.4	106.9	108.1	104	95.3	96.9	98	99.1	101.1	99.2	98.7	94	98.8
Q9CPY7	Cytosol aminopeptidase OS=Mus musculus GN=Lap3 PE=1 SV=3	0	370.213	68.2081	31	277	31	519	56.1	105.2	106.5	107.3	99.9	101.6	100.7	98.7	96.2	99.2	96.2	95.7	92.8
A0A0R4IZW8	Calpain small subunit 1 OS=Mus musculus GN=Capns1 PE=1 SV=1	0	370.083	71.2687	20	310	20	268	28.4	108.6	102.3	103.2	85.8	90.7	89.2	100.8	106.2	102.5	104.8	100.9	105.2
A0A0R4J0M9	Deubiquitinating protein VCIP135 OS=Mus musculus GN=Vcpip1 PE=1 SV=1	0	369.949	40.4098	45	243	44	1220	134.4	92	91.4	95	103.9	109	99.7	100.6	97.6	101	103.5	102	104.2
Q9Z2X1	Heterogeneous nuclear ribonucleoprotein F OS=Mus musculus GN=Hnrnpf PE=1 SV=3	0	369.886	68.1928	27	806	24	415	45.7	108.4	107	104.9	98.4	97.1	100.1	96.9	100.5	98.4	96.3	95.4	96.6
Q3UEB3-2	Isoform 2 of Poly(U)-binding-splicing factor PUF60 OS=Mus musculus GN=Puf60	0	369.781	57.2212	31	318	31	547	58.5	104.3	102.6	103.3	98.4	98.6	100.1	98.8	100.9	99.9	98.5	97.9	96.7
P31725	Protein S100-A9 OS=Mus musculus GN=S100a9 PE=1 SV=3	0	369.78	84.0708	15	1334	15	113	13	49.8	47.3	48.2	144.4	139.7	126.3	99.5	111.2	115.1	106.2	101.8	110.4
O88746	Target of Myb protein 1 OS=Mus musculus GN=Tom1 PE=1 SV=1	0	369.724	67.4797	23	254	23	492	54.3	106.3	109.1	111.1	95.5	93	92.3	100.8	100.6	103.3	97.5	97.3	93.4
O88325	Alpha-N-acetylglucosaminidase OS=Mus musculus GN=Naglu PE=1 SV=1	0	369.193	41.0014	27	329	27	739	82.5	103.4	98.6	99.9	97.1	101.3	100.8	92.4	96.6	92.8	107.1	103.5	106.5
Q8R5A3	Amyloid beta A4 precursor protein-binding family B member 1-interacting protein OS=Mus musculus GN=Apbb1ip PE=1 SV=2	0	369.085	47.7612	38	476	35	670	74.3	106.1	109.6	106.9	96.6	94.4	93.7	98.6	100.3	100.6	98.7	95.7	98.8
A0A1L1SQ51	Talin-2 OS=Mus musculus GN=Tln2 PE=1 SV=1	0	369.053	9.55189	38	755	2	2544	271.8	98.5	98.2	79.3	105.6	108.6	122.7	105.8	109	98.1	90.2	84.3	99.9
A0A0R4J0F6	Cyclin-G-associated kinase OS=Mus musculus GN=Gak PE=1 SV=1	0	368.892	41.3027	50	300	50	1305	143.6	103.8	103.4	102.9	91.3	94.7	92.6	103.3	103	102.7	101.5	98.9	101.8
Q3TWV4	AP-2 complex subunit mu OS=Mus musculus GN=Ap2m1 PE=1 SV=1	0	368.883	70.4388	37	430	37	433	49.4	107.8	112.5	109.2	94.5	93.6	96.6	95.3	94.4	95.1	102.4	99.6	99.1
B1AUY3	Rho GTPase-activating protein 4 OS=Mus musculus GN=Arhgap4 PE=1 SV=1	0	368.608	46.4249	41	273	41	965	107.5	99.7	99.1	100.5	99.7	99.7	100.2	103.5	104.6	101.9	97.2	96.6	97.4
Q62351	Transferrin receptor protein 1 OS=Mus musculus GN=Tfrc PE=1 SV=1	0	368.483	52.4246	40	285	40	763	85.7	140.7	135.9	137.9	83	85.8	85.1	81.4	82.4	82.1	94.9	95.9	94.9
Q8K2Q9	Shootin-1 OS=Mus musculus GN=Shtn1 PE=1 SV=1	0	368.298	65.1347	52	229	52	631	71.3	109.5	109.5	111.8	98	97.3	95.6	100.4	94.4	100.1	92.1	98.8	92.5
Q8CJG0	Protein argonaute-2 OS=Mus musculus GN=Ago2 PE=1 SV=3	0	368.258	50.5814	41	217	34	860	97.2	100.5	99.2	100.7	100.2	102.5	100.7	99.4	99	98.4	100	99.3	100.2
Q04750	DNA topoisomerase 1 OS=Mus musculus GN=Top1 PE=1 SV=2	0	367.994	56.8449	57	333	57	767	90.8	96.7	102	96.2	96.8	96.7	95.5	97.3	100.6	96.1	109.2	100.7	112.2
Q61107	Guanylate-binding protein 4 OS=Mus musculus GN=Gbp4 PE=1 SV=1	0	366.991	59.0323	40	351	38	620	70.8	76.3	73.9	74.8	115.8	120.4	117.7	91.6	90.8	92.1	116.3	114.9	115.4
Q6GQT9	Nodal modulator 1 OS=Mus musculus GN=Nomo1 PE=1 SV=1	0	366.862	42.7512	40	246	40	1214	133.3	106.1	99.7	101.3	99.4	95.1	100.3	99.3	104.9	103	95.2	100.2	95.4
Q9Z0N1	Eukaryotic translation initiation factor 2 subunit 3, X-linked OS=Mus musculus GN=Eif2s3x PE=1 SV=2	0	366.542	66.9492	34	404	8	472	51	98.9	103.4	101.3	103.1	99.7	100	98.7	100.6	100.4	99.2	96.4	98.3
Q91YW3	DnaJ homolog subfamily C member 3 OS=Mus musculus GN=Dnajc3 PE=1 SV=1	0	366.472	68.6508	46	341	45	504	57.4	109.3	105.8	105.8	99.2	95.7	99.5	98.6	103.7	101.5	92.9	94.8	93.1
P61982	14-3-3 protein gamma OS=Mus musculus GN=Ywhag PE=1 SV=2	0	366.438	84.2105	27	965	18	247	28.3	105.1	107	103.8	91	89.1	89.7	103.6	102.5	108.3	100.3	101.4	98.2
P14869	60S acidic ribosomal protein P0 OS=Mus musculus GN=Rplp0 PE=1 SV=3	0	366.123	67.5079	27	884	11	317	34.2	109.9	111.3	109.3	85	95.2	89.6	103.6	113.4	102.7	101.5	80	98.4
Q07417	Short-chain specific acyl-CoA dehydrogenase, mitochondrial OS=Mus musculus GN=Acads PE=1 SV=2	0	365.983	70.1456	29	243	29	412	44.9	111.5	113.9	112.2	89.9	90.1	93	97.7	97.7	96.2	100.8	98.3	98.5
Q6A028	Switch-associated protein 70 OS=Mus musculus GN=Swap70 PE=1 SV=2	0	365.345	61.1966	50	258	49	585	69	115.1	111.8	115.2	98.2	99.1	96.4	96.5	96.1	97.1	90.3	93	91.3
P68404-2	Isoform Beta-II of Protein kinase C beta type OS=Mus musculus GN=Prkcb	0	365.092	51.5602	40	301	30	673	76.8	109	107.9	109.5	98.2	99.2	97	96.2	96.4	97.4	96.6	96.5	96
A2A5R2	Brefeldin A-inhibited guanine nucleotide-exchange protein 2 OS=Mus musculus GN=Arfgef2 PE=1 SV=1	0	365.056	31.808	51	233	37	1792	202.1	103.1	102.7	102.2	99.2	102.4	102.2	97.5	96.5	96.6	100.2	98.4	99
P01899	H-2 class I histocompatibility antigen, D-B alpha chain OS=Mus musculus GN=H2-D1 PE=1 SV=2	0	365.056	53.5912	26	633	15	362	40.8	104.1	100.8	102.1	89.8	88.7	89.2	109.2	111.6	112.4	96.9	98.9	96.3
Q921W7	Putative uncharacterized protein OS=Mus musculus GN=Tes PE=1 SV=2	0	364.49	70.4057	32	236	32	419	47.7	80.8	79.8	81.6	113.3	113.8	110.4	97.5	94.9	96.7	108.3	111.5	111.4
P63276	40S ribosomal protein S17 OS=Mus musculus GN=Rps17 PE=1 SV=2	0	364.474	72.5926	16	409	16	135	15.5	105.5	109.4	106.3	94.9	97.1	92.8	95.2	94.3	94.6	104.3	99.2	106.3
P51150	Ras-related protein Rab-7a OS=Mus musculus GN=Rab7a PE=1 SV=2	0	364.33	89.372	25	671	25	207	23.5	114.9	110.8	110	87.5	87.7	89.7	94.7	98.6	94.9	102.9	102.9	105.3
Q61166	Microtubule-associated protein RP/EB family member 1 OS=Mus musculus GN=Mapre1 PE=1 SV=3	0	364.079	82.8358	30	306	26	268	30	102.4	103.8	106.1	98.2	99	95	100.6	99.6	102.4	98.8	97.7	96.5
P47811	Mitogen-activated protein kinase 14 OS=Mus musculus GN=Mapk14 PE=1 SV=3	0	364.068	78.6111	24	309	4	360	41.3	106.1	112.2	103.4	94.2	90.8	98.4	97.7	103.8	97.2	102	93.1	101
Q3TW96	UDP-N-acetylhexosamine pyrophosphorylase-like protein 1 OS=Mus musculus GN=Uap1l1 PE=1 SV=1	0	363.913	66.6667	35	477	33	507	56.6	107.9	105.2	108.8	89.8	91.6	90.6	101.6	100	101.9	100.6	103.2	98.7
Q9Z0P5	Twinfilin-2 OS=Mus musculus GN=Twf2 PE=1 SV=1	0	362.252	75.0716	28	329	24	349	39.4	96.3	93.9	96	98	99.9	99.9	103.2	105.7	103	102.4	100.5	101.2
Q9CZN7	Serine hydroxymethyltransferase OS=Mus musculus GN=Shmt2 PE=1 SV=1	0	362.129	73.2143	33	334	32	504	55.7	107	110.3	108	102.3	101	101.2	92.8	94.2	96.3	97.9	94.6	94.5
G3X9H5	Huntingtin OS=Mus musculus GN=Htt PE=1 SV=1	0	360.997	20.4808	54	212	53	3120	344.6	100.8	99.9	102.2	104	104.1	101.6	94.9	95.3	98.8	100.3	100.7	97.3
P31938	Dual specificity mitogen-activated protein kinase kinase 1 OS=Mus musculus GN=Map2k1 PE=1 SV=2	0	360.801	60.8142	31	348	21	393	43.4	86.5	89.5	90.4	98.9	98.8	95	109.5	109.5	110.9	105.2	102.1	103.6
Q9QXX4	Calcium-binding mitochondrial carrier protein Aralar2 OS=Mus musculus GN=Slc25a13 PE=1 SV=1	0	360.028	58.284	32	270	26	676	74.4	115.8	109.5	113.1	90.5	97	94.4	95.8	98	93.8	97.9	95.5	98.7
Q80U93	Nuclear pore complex protein Nup214 OS=Mus musculus GN=Nup214 PE=1 SV=2	0	359.87	25.4676	44	217	44	2085	212.8	98.8	100.2	100.4	104.7	105	105.7	97.2	93.6	94.9	99.4	101.2	99
Q9QYE6	Golgin subfamily A member 5 OS=Mus musculus GN=Golga5 PE=1 SV=2	0	359.592	59.5336	43	186	43	729	82.3	102.5	102	102.2	97.2	97.1	97.9	100.3	101.6	99.8	99.9	99.2	100.1
Q9D6Z1	Nucleolar protein 56 OS=Mus musculus GN=Nop56 PE=1 SV=2	0	359.282	67.931	36	247	36	580	64.4	105	107.4	106.6	103.6	102.5	101.6	88.6	87.9	88	102.8	102.2	103.8
P99029	Peroxiredoxin-5, mitochondrial OS=Mus musculus GN=Prdx5 PE=1 SV=2	0	359.102	62.8571	17	1599	17	210	21.9	88.4	88.3	90.9	102.4	107.4	103.9	104.2	103.6	102.3	105	100.7	102.9
Q9Z2U0	Proteasome subunit alpha type-7 OS=Mus musculus GN=Psma7 PE=1 SV=1	0	358.866	69.3548	25	493	25	248	27.8	98.2	103.3	102	101.5	103.5	98.9	103	100.7	103.2	97.3	92.6	95.9
Q99NH0	Ankyrin repeat domain-containing protein 17 OS=Mus musculus GN=Ankrd17 PE=1 SV=2	0	358.544	23.4345	51	211	30	2603	274	93.6	89.1	94.5	101.1	106.9	101.6	100.6	98.2	100.6	104.7	105.8	103.3
P47757	F-actin-capping protein subunit beta OS=Mus musculus GN=Capzb PE=1 SV=3	0	358.288	69.6751	25	905	2	277	31.3		81.4	100		114.8	103.6		94.8	95.6		109	100.7
Q80YQ1	Thrombospondin 1 OS=Mus musculus GN=Thbs1 PE=1 SV=1	0	358.11	36.0376	41	246	41	1171	129.6	60.6	60.3	62.2	145.6	142.8	142.5	71.1	71.4	74.3	122.6	125.4	121
F8WGT1	Adenosylhomocysteinase OS=Mus musculus GN=Ahcyl2 PE=1 SV=1	0	357.554	55.8824	36	296	21	612	66.7	110.8	107.3	107.4	96.6	102.7	97.2	97.5	95.4	102.6	95.1	94.5	92.8
A2AH25	Rho GTPase-activating protein 1 OS=Mus musculus GN=Arhgap1 PE=1 SV=1	0	357.452	58.8727	29	439	28	479	54.4	108.4	109.6	106.7	94.5	92.4	95.4	98.9	103.5	99.6	98.2	94.5	98.3
Q921T2-2	Isoform 2 of Torsin-1A-interacting protein 1 OS=Mus musculus GN=Tor1aip1	0	357.435	64.5833	37	327	36	576	64.8	91	90.6	89.8	95.6	88.3	93.5	103.4	104.1	106.6	110	117.1	110.1
O08917	Flotillin-1 OS=Mus musculus GN=Flot1 PE=1 SV=1	0	357.043	86.4486	38	224	38	428	47.5	91.1	92.7	95.5	101.4	98.7	98.6	102.3	103.7	105.6	105.2	105	100.4
Q8BQ30	Phostensin OS=Mus musculus GN=Ppp1r18 PE=1 SV=1	0	356.936	56.734	41	282	41	594	65.6	100.9	98.7	101.5	98.8	99.2	98.4	102.2	100.5	101.5	98.1	101.6	98.6
P09055	Integrin beta-1 OS=Mus musculus GN=Itgb1 PE=1 SV=1	0	356.63	45.7393	38	342	38	798	88.2	114.4	111.2	114.1	95.6	91.1	94.5	95.2	96.6	97	94.8	101.1	94.4
Q6ZQ58	La-related protein 1 OS=Mus musculus GN=Larp1 PE=1 SV=3	0	356.226	53.1716	49	296	49	1072	121.1	94.7	94.1	93.3	104	104.1	105.4	100.1	100.2	99.6	101.3	101.6	101.7
Q61510	E3 ubiquitin/ISG15 ligase TRIM25 OS=Mus musculus GN=Trim25 PE=1 SV=2	0	355.384	54.1009	38	246	37	634	71.7	105.5	104	105.1	97.6	99.6	100.9	99	98.2	98.6	97.9	98.2	95.3
D3Z7P3	Glutaminase kidney isoform, mitochondrial OS=Mus musculus GN=Gls PE=1 SV=1	0	355.205	54.7478	35	294	5	674	73.9	120.1	117.5	113.6	82.7	94.6	94.5	99	96.4	96.7	98.2	91.5	95.1
P32020	Non-specific lipid-transfer protein OS=Mus musculus GN=Scp2 PE=1 SV=3	0	355.156	45.7038	31	425	31	547	59.1	99	96.9	99.5	100.8	102.8	102.3	94.2	95.3	93.4	106	105	104.8
Q3UW53	Protein Niban OS=Mus musculus GN=Fam129a PE=1 SV=2	0	354.712	49.676	42	257	42	926	102.6	91.9	88.3	91.1	103.6	103.6	105.5	96.4	97.7	94.5	108.1	110.3	108.9
Q9WUA2	Phenylalanine--tRNA ligase beta subunit OS=Mus musculus GN=Farsb PE=1 SV=2	0	354.678	61.1205	39	450	38	589	65.7	105.4	110.2	110.3	96.7	94.9	94.2	105	102.6	99.3	92.8	92.3	96.2
A0A0B4J1E2	SNW domain-containing protein 1 OS=Mus musculus GN=Snw1 PE=1 SV=1	0	354.466	69.9627	43	295	43	536	61.4	102	101.1	105.7	103.1	96.5	98.3	96.5	95	99	98.4	107.5	97
Q9CRB6	Tubulin polymerization-promoting protein family member 3 OS=Mus musculus GN=Tppp3 PE=1 SV=1	0	354.139	81.8182	31	552	31	176	19	137.8	139.7	143.4	86.9	85.9	81.7	96.5	89.7	96.2	78.9	84.6	78.7
P97742	Carnitine O-palmitoyltransferase 1, liver isoform OS=Mus musculus GN=Cpt1a PE=1 SV=4	0	354.05	48.1242	37	279	37	773	88.2	116.7	115.3	115.7	85.1	87.1	84.7	97	97.3	99.6	101.2	100.3	100
Q60930	Voltage-dependent anion-selective channel protein 2 OS=Mus musculus GN=Vdac2 PE=1 SV=2	0	353.885	70.8475	21	641	21	295	31.7	115.9	117.6	112.9	90.3	87.8	91.9	95.5	97.5	95	98.3	97.2	100.2
Q9JIG7	Coiled-coil domain-containing protein 22 OS=Mus musculus GN=Ccdc22 PE=1 SV=1	0	353.729	71.1324	40	261	40	627	70.8	107.1	108.4	110.1	97.4	99	97.3	99.1	98.5	99.6	96.4	94.2	93
P26638	Serine--tRNA ligase, cytoplasmic OS=Mus musculus GN=Sars PE=1 SV=3	0	353.538	72.8516	42	318	42	512	58.4	107	106.9	106.3	95.7	98.2	96.8	97.9	100.6	97.8	99.4	94.3	99.1
P60335	Poly(rC)-binding protein 1 OS=Mus musculus GN=Pcbp1 PE=1 SV=1	0	353.328	72.191	21	674	12	356	37.5	101.8	101.7	105.4	102.7	102.7	99.3	98.9	94.4	99.9	96.6	101.2	95.4
Q8R5H1	Ubiquitin carboxyl-terminal hydrolase 15 OS=Mus musculus GN=Usp15 PE=1 SV=1	0	353.17	46.789	45	232	2	981	112.3	98.1	93.2	85.3	95.2	119.5	129.1	113.3	98.5	99	93.5	88.8	86.6
P12970	60S ribosomal protein L7a OS=Mus musculus GN=Rpl7a PE=1 SV=2	0	352.881	59.7744	29	499	29	266	30	91.5	111	91.4	99.1	89.8	93.3	75.7	72.9	75.3	133.7	126.3	140
Q9Z1N5	Spliceosome RNA helicase Ddx39b OS=Mus musculus GN=Ddx39b PE=1 SV=1	0	352.827	61.4486	35	417	21	428	49	102.8	103.2	101.7	96.8	97	97.3	99.4	98	100.1	101	101.9	100.8
Q6W4W7	DIA3 OS=Mus musculus GN=Diaph2 PE=1 SV=1	0	352.728	41.0163	44	280	44	1102	125.3	103	102.2	101.9	94.7	96.2	98.4	99.1	101.8	96.8	103.2	99.9	102.9
A2AWT5	Nucleolar transcription factor 1 OS=Mus musculus GN=Ubtf PE=1 SV=1	0	352.156	57.4607	59	253	2	764	89.4	102.7	113.1	104	106.9	100.7	104.6	84.3	105.1	87.6	106	81.2	103.8
Q7TSV4	Phosphoglucomutase-2 OS=Mus musculus GN=Pgm2 PE=1 SV=1	0	351.763	58.5484	39	293	38	620	68.7	109.7	106	106.9	95	97.2	98	98.8	99.9	98	96.4	96.9	97.1
Q60575-2	Isoform 2 of Kinesin-like protein KIF1B OS=Mus musculus GN=Kif1b	0	351.663	33.3333	53	177	45	1770	198.8	100.4	102.4	104.4	101.6	103.3	99.9	100.9	97.6	100.5	97.2	96.7	95.2
B2RSU7	GRIP and coiled-coil domain containing 2 OS=Mus musculus GN=Gcc2 PE=1 SV=1	0	351.604	38.8095	59	152	58	1680	194.4	99	98.2	99.3	99.2	100.6	103.8	100.2	100.1	96.7	101.7	101.1	100.3
P28650	Adenylosuccinate synthetase isozyme 1 OS=Mus musculus GN=Adssl1 PE=1 SV=2	0	351.374	60.3939	32	373	26	457	50.2	85.8	86.8	87.2	97.1	98.7	97	107.6	104.6	106.9	109.4	109.9	108.9
D3Z7P3-2	Isoform 2 of Glutaminase kidney isoform, mitochondrial OS=Mus musculus GN=Gls	0	351.36	58.209	34	296	4	603	66	104.6	110.5	109.7	98.2	96.1	91.8	100.2	92.9	103.6	97	100.5	94.8
P41245	Matrix metalloproteinase-9 OS=Mus musculus GN=Mmp9 PE=1 SV=2	0	350.53	50.5479	30	324	30	730	80.5	111.6	109	111.2	56.7	62.3	58.9	152.9	149.8	150.6	78.8	79	79.3
Q91VM5	RNA binding motif protein, X-linked-like-1 OS=Mus musculus GN=Rbmxl1 PE=1 SV=1	0	349.938	66.7526	40	589	10	388	42.1	105.8	106	104.4	99.7	101	102.3	96.7	99.8	96.4	97.8	93.2	96.9
Q923D2	Flavin reductase (NADPH) OS=Mus musculus GN=Blvrb PE=1 SV=3	0	349.283	96.6019	20	464	20	206	22.2	104.4	103.5	104.9	104.6	105.7	103	88.8	87.5	90.8	102.2	103.3	101.3
P35235	Tyrosine-protein phosphatase non-receptor type 11 OS=Mus musculus GN=Ptpn11 PE=1 SV=2	0	349.148	70.3518	49	229	49	597	68.4	100.2	99	99.3	100.8	99.1	101	99.5	100.2	102.3	99.5	101.7	97.4
Q8BUK6	Protein Hook homolog 3 OS=Mus musculus GN=Hook3 PE=1 SV=2	0	349.064	61.0028	44	223	44	718	83.2	106.1	108.2	106.9	98.3	97.6	99.4	99	97.1	97.9	96.6	97.1	95.8
Q99PT1	Rho GDP-dissociation inhibitor 1 OS=Mus musculus GN=Arhgdia PE=1 SV=3	0	348.871	74.5098	24	840	24	204	23.4	107	109.3	109.2	98	95.5	92.3	99.5	98.2	101.6	95.5	97	97
Q80U87	Ubiquitin carboxyl-terminal hydrolase 8 OS=Mus musculus GN=Usp8 PE=1 SV=2	0	348.854	51.9444	51	236	50	1080	122.5	103.8	102.9	106.7	98.3	99.4	96.9	100.5	101.9	99.5	97.4	95.8	96.9
Q07076	Annexin A7 OS=Mus musculus GN=Anxa7 PE=1 SV=2	0	348.271	55.5076	34	664	32	463	49.9	98	99.2	96.8	87.7	90.2	87.1	109.7	108.2	112.8	104.6	102.3	103.3
Q60949-2	Isoform 2 of TBC1 domain family member 1 OS=Mus musculus GN=Tbc1d1	0	348.025	42.685	48	222	47	1162	131.9	91.3	90.4	91.6	106.8	106.5	106.4	100.5	103	102.4	101.4	100.1	99.6
A2A5V4	SH3 domain-binding protein 1 OS=Mus musculus GN=Sh3bp1 PE=1 SV=1	0	347.812	50.5882	30	363	3	680	74.1	98.9	100.4	105.8	95.1	107.4	103.2	106	92	87.1	100	100.2	103.9
Q91VB8	Alpha globin 1 OS=Mus musculus GN=Hba-a2 PE=1 SV=1	0	347.774	95.7746	13	2955	13	142	15.1	45	38.2	42	204.2	215.4	211.4	35	27.8	31.5	115.8	118.6	115.2
Q3UQN2	F-BAR domain only protein 2 OS=Mus musculus GN=Fcho2 PE=1 SV=1	0	347.485	52.7812	38	201	37	809	88.7	112.3	112.3	113.2	96.1	96.8	95	95.7	95.2	95.4	95.9	95.7	96.4
P61222	ATP-binding cassette sub-family E member 1 OS=Mus musculus GN=Abce1 PE=1 SV=1	0	347.452	56.2604	37	311	37	599	67.3	107.3	105.8	107.7	97.3	99.6	98.4	97.9	96.4	96.8	97.4	98.2	97.1
Q9DBG6	Dolichyl-diphosphooligosaccharide--protein glycosyltransferase subunit 2 OS=Mus musculus GN=Rpn2 PE=1 SV=1	0	347.346	45.0079	24	250	24	631	69	112.7	101.6	101.7	92.3	91.1	103.5	102	107	98.9	93	100.3	95.9
Q80WQ2	Protein VAC14 homolog OS=Mus musculus GN=Vac14 PE=1 SV=1	0	347.212	44.2455	36	232	36	782	88	107.8	107.8	111.4	95.6	94.5	92.9	98.2	103.7	101.3	98.4	94	94.4
A2A7S7	Tyrosine--tRNA ligase OS=Mus musculus GN=Yars PE=1 SV=1	0	347.045	68.0851	50	294	50	564	63	102.2	100.6	102.9	102	102.2	100.7	97.9	98.3	97.2	98	99	99.2
Q9EPB4	Apoptosis-associated speck-like protein containing a CARD OS=Mus musculus GN=Pycard PE=1 SV=1	0	346.893	85.4922	20	397	20	193	21.4	111.5	98.9	98.7	88.2	97.5	102.2	98.8	101.5	96.9	101.5	102.1	102.2
Q9JJZ2	Tubulin alpha-8 chain OS=Mus musculus GN=Tuba8 PE=1 SV=1	0	346.864	45.8797	20	1274	4	449	50	77.1	73.6	88.5	120.5	139.1	101.7	99.2	89.2	102	103.2	98.1	107.8
Q3UKW2	Calmodulin-1 OS=Mus musculus GN=Calm1 PE=1 SV=1	0	346.753	68.5279	17	1061	16	197	21.5	96.5	103.8	104.1	102.9	90.6	98.2	101.9	110.3	91.4	98.7	95.3	106.4
Q9R190	Metastasis-associated protein MTA2 OS=Mus musculus GN=Mta2 PE=1 SV=1	0	346.714	58.6826	49	320	40	668	75	97.6	101.5	98.7	102.1	96.8	100.4	97.8	97.9	96.9	102.6	103.8	104
E9PVA6	ARF GTPase-activating protein GIT2 OS=Mus musculus GN=Git2 PE=1 SV=1	0	346.437	59.6838	43	232	7	759	84.4	103.2	102.1	105	101.7	100.1	99.6	95.4	96.4	97.8	99.7	101.4	97.6
P17918	Proliferating cell nuclear antigen OS=Mus musculus GN=Pcna PE=1 SV=2	0	346.037	84.2912	23	459	23	261	28.8	106.8	108.9	109.7	91.9	94.4	91.1	109	106.7	107.3	92.3	90	91.9
A0A087WS29	Kinectin OS=Mus musculus GN=Ktn1 PE=1 SV=1	0	345.318	46.9055	48	171	3	1228	140.8	81.7		89.6	118.1		110.1	94.6		92.8	105.7		107.4
F6WMJ3	Rho guanine nucleotide exchange factor 6 OS=Mus musculus GN=Arhgef6 PE=1 SV=1	0	345.179	51.6981	42	220	39	795	89.8	96.1	98.3	98.4	104.9	102.1	100.4	94.1	95.9	98.1	104.9	103.8	103.1
P35492	Histidine ammonia-lyase OS=Mus musculus GN=Hal PE=1 SV=1	0	345.043	54.4901	39	263	38	657	72.2	127.9	125.5	128.7	84.7	88.5	86.8	91.5	93.9	90.5	95.9	92.1	94
Q99JB2	Stomatin-like protein 2, mitochondrial OS=Mus musculus GN=Stoml2 PE=1 SV=1	0	344.879	73.9377	29	185	29	353	38.4	110.3	105	108.7	94.2	98.4	92.6	97.4	96.4	105.5	98.2	100.1	93.2
Q99JI4	26S proteasome non-ATPase regulatory subunit 6 OS=Mus musculus GN=Psmd6 PE=1 SV=1	0	344.456	50.8997	32	327	32	389	45.5	100.3	99.1	98.7	101.8	103.2	103.4	98.9	104.3	98.1	99	93.4	99.7
Q8R016	Bleomycin hydrolase OS=Mus musculus GN=Blmh PE=1 SV=1	0	344.166	61.5385	31	244	31	455	52.5	101.9	97.2	95.6	96.8	103.9	105.2	100.1	101.2	96	101.3	97.7	103.2
O88958	Glucosamine-6-phosphate isomerase 1 OS=Mus musculus GN=Gnpda1 PE=1 SV=3	0	343.745	89.9654	21	407	18	289	32.5	124.9	123.2	123.8	85.6	89.5	85.3	96.2	95.4	97.9	93.3	91.9	93
Q9Z1G3	V-type proton ATPase subunit C 1 OS=Mus musculus GN=Atp6v1c1 PE=1 SV=4	0	343.728	70.4188	38	461	38	382	43.9	115.4	111.9	112.2	91.9	92.8	95	93.5	94.8	92.7	99.2	100.5	100
Q8CGF7	Transcription elongation regulator 1 OS=Mus musculus GN=Tcerg1 PE=1 SV=2	0	343.467	38.8182	54	302	53	1100	123.7	103.5	102.4	103.6	102.4	102.8	101.2	98.4	97.4	101.7	95.7	97.4	93.5
Q9Z0N2	Eukaryotic translation initiation factor 2 subunit 3, Y-linked OS=Mus musculus GN=Eif2s3y PE=1 SV=2	0	343.429	64.6186	33	332	7	472	51.1	97.7	98.5	102.3	102.6	101.6	93.1	98.9	100.9	104.2	100.8	98.9	100.3
Q9CZ13	Cytochrome b-c1 complex subunit 1, mitochondrial OS=Mus musculus GN=Uqcrc1 PE=1 SV=2	0	343.039	56.4583	26	327	25	480	52.8	112.7	114	113.9	90.4	93.1	89.6	99.5	94.5	99.4	97.4	98.4	97.1
P97821	Dipeptidyl peptidase 1 OS=Mus musculus GN=Ctsc PE=1 SV=1	0	342.866	38.5281	20	670	20	462	52.3	101	99.9	97.4	108	107.3	111.1	93.4	98.9	92.2	97.7	93.9	99.3
Q6PFQ7	Ras GTPase-activating protein 4 OS=Mus musculus GN=Rasa4 PE=1 SV=1	0	342.644	55.1122	48	246	47	802	90	91.2	92	91.4	105.1	103.4	103.7	95.5	93.8	97.2	108.3	110.7	107.8
Q6ZWV3	60S ribosomal protein L10 OS=Mus musculus GN=Rpl10 PE=1 SV=3	0	342.481	83.1776	28	506	28	214	24.6	98.1	109.5	98.1	96.9	96	94.6	87.2	84.9	85.9	117.8	109.6	121.4
Q921F4	Heterogeneous nuclear ribonucleoprotein L-like OS=Mus musculus GN=Hnrnpll PE=1 SV=3	0	342.466	63.621	31	248	31	591	64.1	106	104.5	106.9	95.3	96	94	99.6	102	100	99.1	97.5	99.1
P70460	Vasodilator-stimulated phosphoprotein OS=Mus musculus GN=Vasp PE=1 SV=4	0	342.408	54.9333	23	398	23	375	39.6	87.1	86.6	86.7	106.5	106.3	109	100.1	102.3	98	106.3	104.8	106.3
Q9D8C9	Purine nucleoside phosphorylase OS=Mus musculus GN=Pnp2 PE=1 SV=1	0	341.654	61.6393	18	578	4	305	33.9	71.8	68.1	63.8	115.8	148.7	140.1	95.7	74.1	83.7	116.6	109.1	112.4
P22892	AP-1 complex subunit gamma-1 OS=Mus musculus GN=Ap1g1 PE=1 SV=3	0	341.564	43.1873	40	318	37	822	91.3	107.6	102.2	103.1	91.1	95.6	96.2	100.7	105.4	99.6	100.6	96.8	101.2
P50396	Rab GDP dissociation inhibitor alpha OS=Mus musculus GN=Gdi1 PE=1 SV=3	0	341.539	74.7204	32	296	23	447	50.5	88.3	85.3	91	99.2	104.7	101.7	100.8	104.2	103.4	111.6	105.8	103.9
Q99L45	Eukaryotic translation initiation factor 2 subunit 2 OS=Mus musculus GN=Eif2s2 PE=1 SV=1	0	341.024	58.9124	29	382	29	331	38.1	102.2	106	102	99.5	99	100	97.8	99.7	97.2	100.5	95.4	100.7
Q91WK2	Eukaryotic translation initiation factor 3 subunit H OS=Mus musculus GN=Eif3h PE=1 SV=1	0	341.022	67.3295	30	315	30	352	39.8	103.8	98.8	98.1	93.9	97.7	101.8	100.4	103.6	98.1	101.9	99.9	102
Q9CX34	Protein SGT1 homolog OS=Mus musculus GN=Sugt1 PE=1 SV=3	0	341	81.5476	34	233	34	336	38.1	103.2	96.9	100.6	99.2	102.1	102.1	100.2	99.9	99.4	97.3	101.1	97.9
P42230	Signal transducer and activator of transcription 5A OS=Mus musculus GN=Stat5a PE=1 SV=1	0	340.921	48.1715	40	232	12	793	90.8	87.4	84.7	87.8	107.3	108.2	106.1	98.8	98	100.4	106.4	109.1	105.6
Q4VA53	Sister chromatid cohesion protein PDS5 homolog B OS=Mus musculus GN=Pds5b PE=1 SV=1	0	340.89	36.9295	57	245	49	1446	164.3	98.9	101.4	100.1	100.8	101	100.3	97.2	98.3	100	103.2	99.4	99.6
Q61753	D-3-phosphoglycerate dehydrogenase OS=Mus musculus GN=Phgdh PE=1 SV=3	0	340.473	52.3452	29	314	29	533	56.5	92.8	96.3	97.2	110.3	108.2	108.6	97.6	96.5	96.3	99.3	99.1	98
Q9WTM5	RuvB-like 2 OS=Mus musculus GN=Ruvbl2 PE=1 SV=3	0	340.416	62.851	31	273	31	463	51.1	99.5	99.5	99.7	101.2	101.2	100.3	99.7	99.3	99.4	99.6	100.1	100.6
O88428	Bifunctional 3'-phosphoadenosine 5'-phosphosulfate synthase 2 OS=Mus musculus GN=Papss2 PE=1 SV=2	0	340.394	56.8438	35	207	34	621	70.3	108.2	104.2	105.4	99.6	104.2	103.5	95.7	97.5	95.5	96.5	94.2	95.5
Q99J87	Probable ATP-dependent RNA helicase DHX58 OS=Mus musculus GN=Dhx58 PE=1 SV=2	0	340.115	60.9145	42	273	41	678	76.7	68.3	65.8	68.4	98.8	100	101.6	111.2	111.6	109	121.8	122.6	121.1
Q3U319	E3 ubiquitin-protein ligase BRE1B OS=Mus musculus GN=Rnf40 PE=1 SV=2	0	339.443	48.6513	51	180	42	1001	113.9	96.5	96.1	99.9	106.6	108.8	103.2	97.4	96.4	99.3	99.5	98.7	97.6
Q3UMT1	Protein phosphatase 1 regulatory subunit 12C OS=Mus musculus GN=Ppp1r12c PE=1 SV=1	0	339.386	59.8465	46	188	4	782	84.6	101.2	98.1	104.2	104.2	107.2	99.5	97.4	96.4	103	97.2	98.3	93.3
P46061	Ran GTPase-activating protein 1 OS=Mus musculus GN=Rangap1 PE=1 SV=2	0	339.295	57.0458	34	211	34	589	63.5	100.2	100.4	100.8	100	99	100.3	100	101.1	99.3	99.8	99.6	99.6
O55106	Striatin OS=Mus musculus GN=Strn PE=1 SV=2	0	339.253	55.1282	40	280	36	780	85.9	99.9	94.9	98.6	102.5	108.3	106.3	97.8	97.3	97	99.8	99.4	98.1
Q6PGC1	ATP-dependent RNA helicase DHX29 OS=Mus musculus GN=Dhx29 PE=1 SV=1	0	339.177	34.9451	49	210	48	1365	153.9	103.8	98.3	104.2	99.8	103	100.8	98.2	95.5	99.3	98.2	103.2	95.7
P35486	Pyruvate dehydrogenase E1 component subunit alpha, somatic form, mitochondrial OS=Mus musculus GN=Pdha1 PE=1 SV=1	0	338.94	73.8462	38	388	35	390	43.2	111	112.2	111.2	95	95.3	96	94.4	94	94.3	99.7	98.5	98.5
Q9DCL9	Multifunctional protein ADE2 OS=Mus musculus GN=Paics PE=1 SV=4	0	338.856	78.1176	35	281	34	425	47	101.8	101.6	103.8	98.9	104.4	99.5	98.2	93.4	97.4	101	100.7	99.4
A0A140T8V3	Uncharacterized protein OS=Mus musculus GN=Vdac3-ps1 PE=4 SV=1	0	338.583	72.0848	26	457	25	283	30.7	116.4	111.9	112.7	88.2	92.1	92.9	97	99	97.5	98.5	97	96.9
P63005	Platelet-activating factor acetylhydrolase IB subunit alpha OS=Mus musculus GN=Pafah1b1 PE=1 SV=2	0	338.194	75.6098	33	357	32	410	46.6	105.6	101.1	98	92.2	95.6	100.4	100.6	109.4	100.2	101.6	93.9	101.4
Q8BMD8	Calcium-binding mitochondrial carrier protein SCaMC-1 OS=Mus musculus GN=Slc25a24 PE=1 SV=1	0	337.796	61.6842	32	295	32	475	52.9	115.8	116	112.8	86.2	86.8	88	100.1	96.6	101.9	98	100.6	97.2
P47811-3	Isoform 3 of Mitogen-activated protein kinase 14 OS=Mus musculus GN=Mapk14	0	337.756	77.7778	22	276	2	360	41.5	95.7	99.1	101.6	99.3	100.2	97.9	106.6	105.6	104.6	98.4	95	95.8
Q9QZK7	Docking protein 3 OS=Mus musculus GN=Dok3 PE=1 SV=1	0	337.438	72.5225	34	275	34	444	48	87.3	86.4	87.1	110.3	113.9	113.1	97.1	96.4	97.5	105.3	103.3	102.2
Q9WUM3	Coronin-1B OS=Mus musculus GN=Coro1b PE=1 SV=1	0	337.392	58.2645	36	569	33	484	53.9	102.8	104.5	107.5	97.6	95	92.4	104	104	108.5	95.6	96.5	91.6
Q69ZK0	Phosphatidylinositol 3,4,5-trisphosphate-dependent Rac exchanger 1 protein OS=Mus musculus GN=Prex1 PE=1 SV=2	0	337.374	32.6061	52	199	52	1650	184.8	99.9	101.6	99	105	103.2	108.3	100.1	99.4	99.1	95.1	95.8	93.6
Q9D8W5	26S proteasome non-ATPase regulatory subunit 12 OS=Mus musculus GN=Psmd12 PE=1 SV=4	0	337.279	58.7719	33	285	32	456	52.9	105.2	100.4	97.5	94	101.2	101.8	98.1	102.3	97.8	102.8	96.1	102.9
P16045	Galectin-1 OS=Mus musculus GN=Lgals1 PE=1 SV=3	0	337.27	62.963	15	1354	15	135	14.9	115	112	112.5	91.3	95.4	96.9	96.5	100.9	94.4	97.2	91.6	96.3
B2RY56	RNA-binding protein 25 OS=Mus musculus GN=Rbm25 PE=1 SV=2	0	337.124	43.5561	46	263	44	838	99.5	102.6	102.6	101.8	100.8	99.5	103.5	99.3	103.8	98.4	97.4	94.1	96.3
Q91Z67	SLIT-ROBO Rho GTPase-activating protein 2 OS=Mus musculus GN=Srgap2 PE=1 SV=2	0	337.123	43.5107	44	216	44	1071	120.7	103.3	105.8	105.7	98	95.3	95.1	99	99.8	100.4	99.8	99.2	98.8
Q99MK8	Beta-adrenergic receptor kinase 1 OS=Mus musculus GN=Grk2 PE=1 SV=2	0	337.027	60.8128	44	228	44	689	79.6	99.3	100.9	98.2	94	99.4	98.1	103.9	104.2	103.5	102.9	95.6	100.2
Q9QYB1	Chloride intracellular channel protein 4 OS=Mus musculus GN=Clic4 PE=1 SV=3	0	336.783	70.751	23	398	22	253	28.7	85.1	85.7	86.6	103.1	105	104.2	103.5	104	102.4	108.2	105.3	106.9
A0A1W2P7A1	40S ribosomal protein S12 OS=Mus musculus GN=Rps12 PE=4 SV=1	0	336.615	64.1892	18	472	18	148	16	105.8	104.4	108.3	99	99.3	93.7	98.6	101	102.1	96.6	95.2	95.9
P35821	Tyrosine-protein phosphatase non-receptor type 1 OS=Mus musculus GN=Ptpn1 PE=1 SV=2	0	336.14	56.4815	30	321	28	432	49.6	90.5	95	88.1	97.9	98.3	102.7	114	117.7	110	97.6	88.9	99.3
P62082	40S ribosomal protein S7 OS=Mus musculus GN=Rps7 PE=2 SV=1	0	335.677	80.9278	26	323	26	194	22.1	108.1	111.2	109.3	96.3	94.8	94.8	98.9	105.8	101.8	96.8	88.2	94.1
Q9DBP5	UMP-CMP kinase OS=Mus musculus GN=Cmpk1 PE=1 SV=1	0	335.602	76.5306	21	439	20	196	22.2	107.7	107.4	111.3	94.3	98.7	92.7	102.2	98	101.9	95.8	95.9	94.1
Q8C2Q7	Heterogeneous nuclear ribonucleoprotein H OS=Mus musculus GN=Hnrnph1 PE=1 SV=1	0	334.26	64.6186	30	569	13	472	51.2	94	96.6	98.9	104.5	108.8	104.4	101.7	98.5	100.3	99.9	96.1	96.3
Q9QYI3	DnaJ homolog subfamily C member 7 OS=Mus musculus GN=Dnajc7 PE=1 SV=2	0	334.026	62.5506	38	234	38	494	56.4	107.1	104.3	106.6	94.5	96.6	94.3	104.7	106.4	105.5	93.8	92.8	93.5
Q9Z2I0	LETM1 and EF-hand domain-containing protein 1, mitochondrial OS=Mus musculus GN=Letm1 PE=1 SV=1	0	333.659	41.7344	33	244	33	738	82.9	111.6	112.4	112.3	92.9	90.6	92.1	96	97.2	97.2	99.5	99.7	98.5
A0A087WQ04	Tyrosine-protein kinase OS=Mus musculus GN=Hck PE=1 SV=1	0	333.483	60.687	33	362	30	524	59.1	87.2	86.3	87.2	100.9	99.6	101.6	101.2	103.1	99.4	110.7	110.9	111.8
Q3U9G9	Lamin-B receptor OS=Mus musculus GN=Lbr PE=1 SV=2	0	333.236	39.2971	37	415	22	626	71.4	100.5	106.5	93.9	91.9	87.9	94.3	93.4	101.4	95.4	114.3	104.2	116.4
Q9Z277	Tyrosine-protein kinase BAZ1B OS=Mus musculus GN=Baz1b PE=1 SV=2	0	333.085	37.0521	53	215	53	1479	170.5	93.9	102.1	94.6	104.8	105	103.1	91.3	95.1	96	110.1	97.8	106.3
Q810A7	ATP-dependent RNA helicase DDX42 OS=Mus musculus GN=Ddx42 PE=1 SV=3	0	332.998	48.2239	37	253	37	929	101.9	96.6	97.6	99.1	102.6	103.2	100.3	101.9	101.3	103.4	99	97.9	97.2
Q8BX90	Fibronectin type-III domain-containing protein 3A OS=Mus musculus GN=Fndc3a PE=1 SV=3	0	332.947	45.9098	39	204	39	1198	131.9	91.5	92.2	91.5	96	91.5	92.4	110	112	112.9	102.5	104.3	103.3
Q7M6Y3-5	Isoform 5 of Phosphatidylinositol-binding clathrin assembly protein OS=Mus musculus GN=Picalm	0	332.938	50.5344	33	305	14	655	70.9	107.7	109.7	103.4	96.2	95.2	99.5	97.9	96.3	95.4	98.3	98.8	101.7
A2ADY9	Protein DDI1 homolog 2 OS=Mus musculus GN=Ddi2 PE=1 SV=1	0	332.794	67.1679	26	347	26	399	44.6	105.5	107.4	106.3	100.2	99.5	100	98.2	98.4	98	96.1	94.7	95.7
Q6DFZ1	Golgi-specific brefeldin A-resistance factor 1 OS=Mus musculus GN=Gbf1 PE=1 SV=1	0	332.664	26.0613	45	259	43	1861	206.7	98.3	100.1	101.3	107.4	99.5	101.1	94.9	101.2	98.6	99.3	99.2	99
P25206	DNA replication licensing factor MCM3 OS=Mus musculus GN=Mcm3 PE=1 SV=2	0	332.585	54.6798	40	191	39	812	91.5	91.4	91.2	91.2	113.9	116	113.4	91.8	92.4	94.3	102.9	100.4	101.1
Q8K124	Pleckstrin homology domain-containing family O member 2 OS=Mus musculus GN=Plekho2 PE=1 SV=1	0	332.556	64.2424	33	226	33	495	53.8	103.1	104.3	105.1	101.5	98.3	99.4	88.5	91.5	91.1	107	106	104.4
A0A0R4J112	Eukaryotic translation initiation factor 4 gamma 3 OS=Mus musculus GN=Eif4g3 PE=1 SV=1	0	332.231	33.6502	54	272	2	1578	174.6		70.6	103.3		122.5	106.3		91.1	104.3		115.8	86.1
G5E8A0	Oxysterol-binding protein OS=Mus musculus GN=Osbpl11 PE=1 SV=1	0	332.198	59.181	38	269	38	757	84.3	108.3	111.3	111.9	96.3	90	90	101.6	100.2	102	93.8	98.4	96
Q5SNZ0	Girdin OS=Mus musculus GN=Ccdc88a PE=1 SV=2	0	332.164	33.1554	62	179	57	1873	215.8	100.5	101.7	102.1	101.3	100.2	100.6	99.8	98.5	101.3	98.3	99.6	96.1
A0A0J9YTU3	Cytospin-B OS=Mus musculus GN=Specc1 PE=1 SV=1	0	332.161	50.9452	51	218	50	1058	117	101.3	99	99.6	100.1	100.7	104.4	99.1	98	97.4	99.5	102.3	98.6
P62137	Serine/threonine-protein phosphatase PP1-alpha catalytic subunit OS=Mus musculus GN=Ppp1ca PE=1 SV=1	0	332.083	76.0606	25	302	7	330	37.5	101.5	99.6	103.5	98.2	99.5	100.4	100	97.5	97	100.2	103.4	99.2
Q8CHY6	Transcriptional repressor p66 alpha OS=Mus musculus GN=Gatad2a PE=1 SV=2	0	331.917	59.7774	35	198	31	629	67.3	97.4	97.6	99.6	100.7	101	98.8	99.9	96.2	102.9	102	105.2	98.7
Q9Z1Z2	Serine-threonine kinase receptor-associated protein OS=Mus musculus GN=Strap PE=1 SV=2	0	331.81	70	24	262	24	350	38.4	99.3	99.9	101.7	103.8	100.6	101.2	97.3	100.8	98.7	99.6	98.7	98.5
Q8K3H0	DCC-interacting protein 13-alpha OS=Mus musculus GN=Appl1 PE=1 SV=1	0	331.737	57.8501	37	195	35	707	79.3	106.9	104.8	106.6	93.5	97.8	95.7	101.7	102.1	100.6	97.9	95.3	97
Q8BZY3	DEAD (Asp-Glu-Ala-Asp) box polypeptide 19b OS=Mus musculus GN=Ddx19b PE=1 SV=1	0	331.375	60.1215	30	219	4	494	55.6	97.2	86	98.6	107.3	114.5	100.8	92.5	87.9	97.9	102.9	111.6	102.7
P11881	Inositol 1,4,5-trisphosphate receptor type 1 OS=Mus musculus GN=Itpr1 PE=1 SV=2	0	331.148	24.7363	55	180	41	2749	313	103.4	106.3	104.7	95.9	94.6	97	102.2	101.9	99.3	98.5	97.2	99
P29452	Caspase-1 OS=Mus musculus GN=Casp1 PE=1 SV=1	0	330.945	60.9453	35	328	35	402	45.6	99.3	100.1	98	91.3	94.8	94	106.8	107.1	106.1	102.6	98.1	101.9
Q60634	Flotillin-2 OS=Mus musculus GN=Flot2 PE=1 SV=2	0	330.75	69.3925	33	206	33	428	47	95	93.9	95.3	99.4	95.8	98.5	100.9	103.3	102.8	104.6	107	103.4
A0A0N4SVL0	Eukaryotic translation initiation factor 4 gamma 3 OS=Mus musculus GN=Eif4g3 PE=1 SV=1	0	330.013	30.874	55	280	3	1762	192.7	99.4	99.2	97.3	105.5	102.2	101.5	99.7	103.1	109.8	95.4	95.4	91.4
P14148	60S ribosomal protein L7 OS=Mus musculus GN=Rpl7 PE=1 SV=2	0	329.985	71.1111	37	515	36	270	31.4	93.4	111.2	92.1	97	92.8	96	67.9	65.8	64.9	141.7	130.2	147
Q08093	Calponin-2 OS=Mus musculus GN=Cnn2 PE=1 SV=1	0	329.519	82.9508	24	340	21	305	33.1	91.3	92.5	94.2	104.8	103.8	101.9	97.6	94	100.7	106.3	109.8	103.2
P54923	[Protein ADP-ribosylarginine] hydrolase OS=Mus musculus GN=Adprh PE=1 SV=1	0	329.421	58.5635	27	327	27	362	40	106.6	101.1	101.5	93.5	96.5	95.6	100.3	103.3	102.3	99.7	99.1	100.7
Q91YT0	NADH dehydrogenase [ubiquinone] flavoprotein 1, mitochondrial OS=Mus musculus GN=Ndufv1 PE=1 SV=1	0	329.381	68.319	31	271	31	464	50.8	113.1	112.6	113.5	93.3	92.9	90.9	95.7	100	97.1	97.9	94.5	98.6
Q3B7Z2	Oxysterol-binding protein 1 OS=Mus musculus GN=Osbp PE=1 SV=3	0	328.861	46.087	35	235	34	805	88.7	107.3	106.9	106.2	93	95.2	94.6	102.3	104.2	101.6	97.5	93.8	97.6
Q3U3S6	6-phosphofructo-2-kinase/fructose-2, 6-biphosphatase 3 splice variant 4 OS=Mus musculus GN=Pfkfb3 PE=1 SV=1	0	328.512	82.3315	44	242	4	549	62.9	51	35.8	46.3	139.6	150.6	133.9	83.4	72.1	95.2	126	141.5	124.6
Q99M15	Proline-serine-threonine phosphatase-interacting protein 2 OS=Mus musculus GN=Pstpip2 PE=1 SV=4	0	328.148	78.7425	35	252	35	334	38.9	89.9	89.7	91.8	106.7	116.3	110.5	100.8	90.5	98	102.6	103.4	99.7
Q61335	B-cell receptor-associated protein 31 OS=Mus musculus GN=Bcap31 PE=1 SV=4	0	328.021	44.898	25	367	25	245	27.9	110.6	109.8	108.1	85.2	81.8	87.8	98.6	98.4	95	105.6	109.9	109.1
P29416	Beta-hexosaminidase subunit alpha OS=Mus musculus GN=Hexa PE=1 SV=2	0	327.859	45.6439	29	508	29	528	60.6	109.4	109.2	103.2	94.1	97.2	100.5	93.1	98.5	91.4	103.4	95	104.8
P55302	Alpha-2-macroglobulin receptor-associated protein OS=Mus musculus GN=Lrpap1 PE=1 SV=1	0	327.654	75.8333	43	381	43	360	42.2	101.3	99.3	99	100.9	96.9	102.2	102.3	105.5	102	95.5	98.3	96.8
Q9DBG7	Signal recognition particle receptor subunit alpha OS=Mus musculus GN=Srpra PE=1 SV=1	0	327.617	55.6604	37	263	37	636	69.6	100.4	101.2	100.5	92.1	95.7	95.5	107.4	107.6	103.7	100.1	95.4	100.4
O70400	PDZ and LIM domain protein 1 OS=Mus musculus GN=Pdlim1 PE=1 SV=4	0	327.419	89.2966	24	316	24	327	35.8	124.9	124.7	126.1	102	99	97.4	89.3	89.8	90.7	83.9	86.5	85.8
Q9QUM9	Proteasome subunit alpha type-6 OS=Mus musculus GN=Psma6 PE=1 SV=1	0	327.318	78.0488	22	730	22	246	27.4	100.3	102.3	100	99.9	98.6	100.4	101.5	98.8	101.4	98.2	100.3	98.2
Q8QZY1	Eukaryotic translation initiation factor 3 subunit L OS=Mus musculus GN=Eif3l PE=1 SV=1	0	327.282	52.305	30	369	30	564	66.6	105.6	103.3	99.9	94.4	97.5	96.6	98.9	104	103.9	101.1	95.2	99.5
P47856	Glutamine--fructose-6-phosphate aminotransferase [isomerizing] 1 OS=Mus musculus GN=Gfpt1 PE=1 SV=3	0	327.248	60.1148	35	295	28	697	78.5	108.5	106.1	105.8	94.3	93.4	95.3	100.8	106.4	103.7	96.3	94.1	95.2
Q9CZ44	NSFL1 cofactor p47 OS=Mus musculus GN=Nsfl1c PE=1 SV=1	0	326.693	74.5946	28	312	28	370	40.7	103	98.7	102.2	100.7	104	103.5	96.7	94.3	97.4	99.7	102.9	96.9
Q8BKX6	Serine/threonine-protein kinase SMG1 OS=Mus musculus GN=Smg1 PE=1 SV=3	0	326.443	19.0268	52	122	52	3658	409.5	98.4	94.7	98.5	103.5	100.5	102	99.3	109.7	106.7	98.8	95	92.7
Q91ZA3	Propionyl-CoA carboxylase alpha chain, mitochondrial OS=Mus musculus GN=Pcca PE=1 SV=2	0	326.323	59.8066	37	184	37	724	79.9	109.7	108.8	110.4	94.5	102.5	94.9	98.3	92	100.2	97.5	96.7	94.5
F7BJB9	MORC family CW-type zinc finger protein 3 OS=Mus musculus GN=Morc3 PE=1 SV=1	0	326.297	50	42	188	42	942	106.5	88.6	88	86.4	99.6	103.7	102.4	103.7	103.3	103.7	108.1	104.9	107.4
Q60715-2	Isoform 2 of Prolyl 4-hydroxylase subunit alpha-1 OS=Mus musculus GN=P4ha1	0	325.622	64.794	32	242	2	534	60.8	103.7	119.6	111.3	95.5	80.8	86.5	127	131.1	128	73.8	68.5	74.3
Q99LX0	Protein DJ-1 OS=Mus musculus GN=Park7 PE=1 SV=1	0	325.362	86.7725	20	475	20	189	20	104.7	103.2	106.2	99.9	100	100.6	100.3	100.1	98.1	95.2	96.8	95.1
Q9EPE9	Manganese-transporting ATPase 13A1 OS=Mus musculus GN=Atp13a1 PE=1 SV=2	0	325.194	36.4167	42	211	42	1200	132.3	103.1	105.9	104.5	93.1	93.3	95	100.3	100.8	98	103.5	100	102.5
Q922Q8	Leucine-rich repeat-containing protein 59 OS=Mus musculus GN=Lrrc59 PE=1 SV=1	0	325.158	73.6156	30	539	30	307	34.9	107	113	110.8	92.1	87.4	86.4	98.3	95.6	98.6	102.6	104.1	104.2
E9QAJ9	Rho GTPase-activating protein 17 OS=Mus musculus GN=Arhgap17 PE=1 SV=1	0	325.089	52.2005	35	236	5	818	88.9	94.5	100.7	104.9	105.8	99.6	95.3	117.6	109.5	110.9	82.1	90.3	88.9
P08228	Superoxide dismutase [Cu-Zn] OS=Mus musculus GN=Sod1 PE=1 SV=2	0	324.897	67.5325	18	376	18	154	15.9	101	90	96.9	99.4	106.5	109.7	97.9	97.2	96.2	101.7	106.3	97.3
Q91X72	Hemopexin OS=Mus musculus GN=Hpx PE=1 SV=2	0	324.294	58.913	36	406	36	460	51.3	68.8	64.5	65.8	139.6	143.4	146.3	97.4	97.3	93.6	94.3	94.8	94.4
P59325	Eukaryotic translation initiation factor 5 OS=Mus musculus GN=Eif5 PE=1 SV=1	0	324.084	64.1026	36	349	35	429	48.9	98.5	96.6	97.8	103.6	106.8	102.8	97.5	97.3	100.2	100.4	99.3	99.2
P42232	Signal transducer and activator of transcription 5B OS=Mus musculus GN=Stat5b PE=1 SV=1	0	323.704	45.9288	36	197	8	786	89.9	109.2	102.3	109.8	100.7	105.3	95.4	97.1	93	98	92.9	99.4	96.8
P49138	MAP kinase-activated protein kinase 2 OS=Mus musculus GN=Mapkapk2 PE=1 SV=2	0	323.198	67.6166	32	277	29	386	44	99.4	97.7	100.8	100.6	101.3	100	97.7	99.6	98.1	102.3	101.4	101.1
Q60953	Protein PML OS=Mus musculus GN=Pml PE=1 SV=3	0	323.122	42.8249	38	245	38	885	98.2	98.7	95.8	94.8	101	99.3	105.3	101.8	105.3	101	98.5	99.6	99
O08692	Neutrophilic granule protein OS=Mus musculus GN=Ngp PE=1 SV=1	0	322.565	82.6347	29	852	29	167	19.3	83	83.2	82.7	70.6	67.7	74.1	144.7	148	140.9	101.6	101.2	102.4
P63330	Serine/threonine-protein phosphatase 2A catalytic subunit alpha isoform OS=Mus musculus GN=Ppp2ca PE=1 SV=1	0	322.467	67.3139	21	303	3	309	35.6	101.2	102.7	99.2	100.7	90.2	103.2	97.1	104.2	96.6	101	102.9	101.1
Q6PB44	Tyrosine-protein phosphatase non-receptor type 23 OS=Mus musculus GN=Ptpn23 PE=1 SV=2	0	322.362	31.8558	46	187	46	1692	185.1	100.4	99.1	100.6	99.8	100.9	100.6	99.6	99.9	101.7	100.2	100.1	97.1
Q5DTM8	E3 ubiquitin-protein ligase BRE1A OS=Mus musculus GN=Rnf20 PE=1 SV=2	0	321.565	51.2847	46	173	38	973	113.5	95.6	96.8	97.3	106	103.8	107.1	100.7	97.6	100.8	97.6	101.7	94.8
Q8C052	Microtubule-associated protein 1S OS=Mus musculus GN=Map1s PE=1 SV=2	0	321.159	42.1377	37	279	37	973	102.9	104.1	106.1	106.1	98.2	98.8	98.8	99.5	97.4	97.2	98.3	97.6	97.9
B9EJ86	Oxysterol-binding protein-related protein 8 OS=Mus musculus GN=Osbpl8 PE=1 SV=1	0	320.396	38.9201	38	232	38	889	101.2	111.3	109.3	109.8	84.1	88.9	86.2	99.8	99.6	98	104.8	102.2	106
A0A0R4J079	Acyl-Coenzyme A binding domain containing 3, isoform CRA_b OS=Mus musculus GN=Acbd3 PE=1 SV=1	0	319.987	59.2381	31	170	31	525	60.1	105.7	104.7	100.2	92.8	95.8	102.4	100.9	105.1	95.2	100.6	94.4	102.2
P38060	Hydroxymethylglutaryl-CoA lyase, mitochondrial OS=Mus musculus GN=Hmgcl PE=1 SV=2	0	319.883	59.6923	19	326	19	325	34.2	108.1	109.7	109	92.9	94.2	91.8	98.7	96.7	98.3	100.3	99.4	100.9
P46467	Vacuolar protein sorting-associated protein 4B OS=Mus musculus GN=Vps4b PE=1 SV=2	0	319.522	56.5315	32	319	24	444	49.4	101	102.3	101.6	98.6	96.8	98.2	99.6	102.6	99.5	100.8	98.3	100.7
A0A0M3HEP2	Zinc finger E-box-binding homeobox 2 OS=Mus musculus GN=Zeb2 PE=1 SV=1	0	319.378	39.3963	44	184	43	1259	141.2	105.1	103.7	106.6	102.1	103	96.8	92.8	92.7	96	100	100.6	100.6
P49717	DNA replication licensing factor MCM4 OS=Mus musculus GN=Mcm4 PE=1 SV=1	0	318.909	47.4478	37	159	37	862	96.7	89.4	87.1	89.3	113.9	115.2	113.6	93.9	91	95.9	102.8	106.7	101.2
P36371	Antigen peptide transporter 2 OS=Mus musculus GN=Tap2 PE=1 SV=1	0	318.711	43.7322	25	187	25	702	77.4	96.5	89.7	91.2	97.4	98.9	104.3	100.7	106.8	96.4	105.4	104.6	108
Q80TM9	Nischarin OS=Mus musculus GN=Nisch PE=1 SV=2	0	318.253	29.9435	42	216	42	1593	174.9	98.8	97.8	100.1	95.1	96.5	93.2	108.5	112.5	110.5	97.7	93.2	96.3
D3YYT1	Putative oxidoreductase GLYR1 OS=Mus musculus GN=Glyr1 PE=1 SV=1	0	317.643	59.9638	27	176	27	552	60.4	101	102.6	99.1	98.8	97.7	97.8	99.2	98.6	102.5	101	101.2	100.5
P62918	60S ribosomal protein L8 OS=Mus musculus GN=Rpl8 PE=1 SV=2	0	317.64	66.537	28	368	28	257	28	89.4	110.1	90.5	100.6	90.3	92.1	76.4	70.8	74	133.6	128.8	143.3
Q9QXK3	Coatomer subunit gamma-2 OS=Mus musculus GN=Copg2 PE=1 SV=1	0	317.241	49.9426	34	281	30	871	97.6	104	100.4	99.6	94.1	98.7	99.1	99.2	99.8	99.7	102.6	101.1	101.7
Q9ESY9	Gamma-interferon-inducible lysosomal thiol reductase OS=Mus musculus GN=Ifi30 PE=1 SV=3	0	316.711	36.2903	10	614	10	248	27.8	107.9	111.2	101.8	94.7	102	102.4	92	101.3	87.8	105.4	85.4	107.9
Q8JZQ2	AFG3-like protein 2 OS=Mus musculus GN=Afg3l2 PE=1 SV=1	0	315.955	46.2594	45	214	41	802	89.5	109.6	108.5	109.6	89.3	90.3	88.3	102.1	101.9	100.8	99	99.4	101.3
E9PZF0	Nucleoside diphosphate kinase OS=Mus musculus GN=Gm20390 PE=3 SV=1	0	315.817	85.3933	19	763	9	267	30.2	107.7	111.8	104.4	96.1	95.7	97.9	99.4	104.1	99.4	96.8	88.5	98.4
A2AQ43	Formin-binding protein 1 OS=Mus musculus GN=Fnbp1 PE=1 SV=1	0	315.394	59.7473	44	242	44	554	64.6	100.6	97.2	100.2	100.1	101.3	102.1	99.9	97.4	98.5	99.5	104.1	99.3
Q9CZU6	Citrate synthase, mitochondrial OS=Mus musculus GN=Cs PE=1 SV=1	0	314.69	52.8017	26	522	26	464	51.7	112.9	111.1	106.9	92.4	92.1	93.5	96.6	96.5	102.1	98	100.2	97.5
Q6PHQ9	Polyadenylate-binding protein OS=Mus musculus GN=Pabpc4 PE=1 SV=1	0	314.445	47.1212	33	415	17	660	72.2	99.4	95.6	102.9	110.7	108.8	106.9	93.3	97.5	94.3	96.6	98.1	96
P49722	Proteasome subunit alpha type-2 OS=Mus musculus GN=Psma2 PE=1 SV=3	0	314.325	67.5214	17	428	17	234	25.9	97.7	101	103.9	101.2	101.9	98.1	101.6	99.3	101.3	99.5	97.8	96.8
P28063	Proteasome subunit beta type-8 OS=Mus musculus GN=Psmb8 PE=1 SV=2	0	314.205	76.8116	24	310	24	276	30.2	103.2	98.5	97.3	98.8	102.1	103.2	99.9	102.6	99.6	98.1	96.8	100
Q9EQH2	Endoplasmic reticulum aminopeptidase 1 OS=Mus musculus GN=Erap1 PE=1 SV=2	0	314	40.2151	35	296	35	930	106.5	103.2	98.3	98.1	100.2	96.1	102.4	101.2	108.8	103.9	95.5	96.8	95.6
Q3TMX5	Arginine-rich, mutated in early stage tumors, isoform CRA_b OS=Mus musculus GN=Manf PE=1 SV=1	0	313.946	62.5698	24	408	24	179	20.4	105.2	103.2	105.9	98.4	96.1	95.7	100.8	100	102.2	95.5	100.6	96.2
F7D3W5	Phosphodiesterase OS=Mus musculus GN=Gm45837 PE=1 SV=1	0	313.823	46.9303	40	258	37	961	107.6	93.1	92.9	94	106.6	107.5	107.6	96.6	96.8	95.6	103.7	102.9	102.8
Q5SSL4-2	Isoform 2 of Active breakpoint cluster region-related protein OS=Mus musculus GN=Abr	0	313.741	40.1837	40	220	37	871	98.9	93.6	91.7	91.7	98.3	108.2	103	101.2	98.1	99.2	106.8	102	106.1
P35550	rRNA 2'-O-methyltransferase fibrillarin OS=Mus musculus GN=Fbl PE=1 SV=2	0	313.693	58.4098	21	264	21	327	34.3	106.6	106.8	108	101	101.1	99.1	96.7	97.6	98.2	95.6	94.4	94.7
Q8K411	Presequence protease, mitochondrial OS=Mus musculus GN=Pitrm1 PE=1 SV=1	0	313.535	49.7104	40	191	40	1036	117.3	114.2	111.8	112.9	90.7	95.2	94.8	98.6	97.7	95.6	96.6	95.4	96.6
Q7TMQ7	WD repeat-containing protein 91 OS=Mus musculus GN=Wdr91 PE=1 SV=1	0	313.434	54.2781	40	222	40	748	83.4	112.2	112.8	110.7	95.9	97.7	96.3	92	90.9	92.2	99.9	98.7	100.9
Q91W86	Vacuolar protein sorting-associated protein 11 homolog OS=Mus musculus GN=Vps11 PE=1 SV=3	0	313.256	48.6716	45	215	45	941	107.7	106.9	106.2	104.7	94.8	98.2	97	97.8	98.5	97.5	100.4	97.1	100.8
Q921G7	Electron transfer flavoprotein-ubiquinone oxidoreductase, mitochondrial OS=Mus musculus GN=Etfdh PE=1 SV=1	0	313.123	52.9221	32	251	32	616	68	116.3	114.4	111.3	89.7	91.8	91.2	95.6	99	99.8	98.5	94.8	97.6
P60229	Eukaryotic translation initiation factor 3 subunit E OS=Mus musculus GN=Eif3e PE=1 SV=1	0	313.029	67.6404	30	286	30	445	52.2	102.8	101.1	100.1	97.4	100.3	102.1	98.9	99.8	97	100.9	98.8	100.8
Q3TEA8	Heterochromatin protein 1-binding protein 3 OS=Mus musculus GN=Hp1bp3 PE=1 SV=1	0	313.018	40.9747	40	326	40	554	60.8	92.8	103.3	91.4	94.4	90.6	91.9	85.6	85.1	82.3	127.2	121	134.4
Q9JHJ0	Tropomodulin-3 OS=Mus musculus GN=Tmod3 PE=1 SV=1	0	313.011	62.2159	27	480	26	352	39.5	98.8	94.9	98.7	104.4	108	103.5	97.7	95.9	100.2	99.1	101.2	97.6
P13864	DNA (cytosine-5)-methyltransferase 1 OS=Mus musculus GN=Dnmt1 PE=1 SV=5	0	312.99	40.1852	58	176	6	1620	183.1	100	108	105.9	104.6	100.8	98.8	93.5	98.4	95.6	101.9	92.8	99.8
P61164	Alpha-centractin OS=Mus musculus GN=Actr1a PE=1 SV=1	0	312.867	65.9574	27	373	13	376	42.6	107.5	100	99.1	90.4	100.7	95.2	103.5	102.7	109.4	98.6	96.6	96.2
Q8VDP4	Cell cycle and apoptosis regulator protein 2 OS=Mus musculus GN=Ccar2 PE=1 SV=2	0	312.863	52.3861	41	302	41	922	102.9	102.4	105.2	103.8	100.9	101.1	102.5	96.3	97.4	96.3	100.4	96.4	97.4
P97484	Leukocyte immunoglobulin-like receptor subfamily B member 3 OS=Mus musculus GN=Lilrb3 PE=1 SV=1	0	312.697	39.3579	28	196	14	841	93	82.7	87.4	89.7	110.9	96.1	94.7	102.5	107.2	108.1	103.9	109.4	107.6
Q6PGG2	GEM-interacting protein OS=Mus musculus GN=Gmip PE=1 SV=1	0	312.474	52.3172	44	193	43	971	107.5	95	95.2	93.9	97.7	99.6	106.1	104.3	100.7	102.2	103.1	104.6	97.8
Q8VH51	RNA-binding protein 39 OS=Mus musculus GN=Rbm39 PE=1 SV=2	0	312.419	51.3208	27	267	27	530	59.4	106.3	105.8	104.4	94.8	96.7	99.1	100.4	102.5	99	98.5	95	97.5
D3Z5I1	Zinc finger CCCH-type antiviral protein 1 OS=Mus musculus GN=Zc3hav1 PE=1 SV=1	0	312.259	42.6707	40	247	13	996	112.5	94.6	89.6	91.3	101.9	102.4	104.5	95.9	96	94.8	107.6	112	109.4
Q99L47	Hsc70-interacting protein OS=Mus musculus GN=St13 PE=1 SV=1	0	312.128	47.1698	28	440	28	371	41.6	107.9	109.2	108.5	109.2	99.2	103.5	92.1	97.1	92.9	90.9	94.5	95.1
Q9WV02	RNA-binding motif protein, X chromosome OS=Mus musculus GN=Rbmx PE=1 SV=1	0	312.086	66.2404	39	547	8	391	42.3	97.2	98.9	97.2	103.5	105.8	108.1	98.7	100.3	94.3	100.6	95	100.4
Q8CH18	Cell division cycle and apoptosis regulator protein 1 OS=Mus musculus GN=Ccar1 PE=1 SV=1	0	311.99	34.8168	40	293	40	1146	132	100.4	101.8	104.8	101.4	102.2	99.3	99.9	99.7	101.1	98.3	96.2	94.8
G3UXA6	Polypyrimidine tract-binding protein 3 OS=Mus musculus GN=Ptbp3 PE=1 SV=1	0	311.435	50.5415	22	409	16	554	59.7	99.8	101.1	99.7	101.8	101.6	102.8	97.5	97.4	99	100.9	99.9	98.5
Q9DCW4	Electron transfer flavoprotein subunit beta OS=Mus musculus GN=Etfb PE=1 SV=3	0	311.298	82.7451	23	404	23	255	27.6	115.8	114.2	118.1	94.3	96.9	93.3	93.4	92.9	92.7	96.5	96	95.9
Q61093	Cytochrome b-245 heavy chain OS=Mus musculus GN=Cybb PE=1 SV=1	0	311.298	45.4386	27	453	27	570	65.3	95.2	90.6	90.8	95.4	96.1	101	91.7	95.9	92.2	117.7	117.4	116
Q64345	Interferon-induced protein with tetratricopeptide repeats 3 OS=Mus musculus GN=Ifit3 PE=1 SV=1	0	311.194	76.4268	36	266	5	403	47.2	40.7	34.3	36.9	101.9	97.5	99.2	132.9	131.2	139	124.5	137	124.9
P57759	Endoplasmic reticulum resident protein 29 OS=Mus musculus GN=Erp29 PE=1 SV=2	0	311.051	75.9542	25	535	25	262	28.8	103.9	99.5	102.3	98.2	100.2	98.6	101.9	100.5	101.8	96	99.8	97.3
Q8VDW0	ATP-dependent RNA helicase DDX39A OS=Mus musculus GN=Ddx39a PE=1 SV=1	0	310.987	56.9087	31	328	17	427	49	102.6	105	100.9	97.5	97.8	99.3	98.8	99.1	99.1	101.1	98	100.7
Q9CR16	Peptidyl-prolyl cis-trans isomerase D OS=Mus musculus GN=Ppid PE=1 SV=3	0	310.53	68.1081	27	279	25	370	40.7	103.1	102.9	105.6	105.8	105.2	104.9	98.4	96	94	92.7	95.9	95.5
E9PWE8	Dihydropyrimidinase-related protein 3 OS=Mus musculus GN=Dpysl3 PE=1 SV=1	0	310.323	52.4158	30	299	26	683	73.8	94.8	93.5	96.5	103.2	104.1	103.1	101.2	98.3	100.5	100.8	104.1	99.9
A2AWP8	Rho guanine nucleotide exchange factor 10-like protein OS=Mus musculus GN=Arhgef10l PE=1 SV=1	0	310.293	29.7656	30	191	2	1280	139.9	97.5	106.7	116.8	95.1	105.5	95.8	111.9	122.9	97.3	95.5	65	90
Q9Z1X4-3	Isoform 3 of Interleukin enhancer-binding factor 3 OS=Mus musculus GN=Ilf3	0	310.279	35.8946	34	228	34	911	97.7	102.3	102.3	102.5	99.3	99.9	101.6	98.7	100.4	96.2	99.8	97.3	99.6
P08074	Carbonyl reductase [NADPH] 2 OS=Mus musculus GN=Cbr2 PE=1 SV=1	0	310.084	70.9016	23	672	22	244	25.9	130.7	136.1	132.3	87.6	86.5	87.2	86.6	83.7	87.5	95.1	93.7	93
Q7TQK5	Coiled-coil domain-containing protein 93 OS=Mus musculus GN=Ccdc93 PE=1 SV=1	0	310.058	57.7107	40	223	40	629	72.6	107.5	108.6	107.3	98.6	97.2	97.6	96.5	97.2	98.7	97.4	97.1	96.4
P62960	Nuclease-sensitive element-binding protein 1 OS=Mus musculus GN=Ybx1 PE=1 SV=3	0	309.349	65.2174	24	268	18	322	35.7	108.7	100.5	105.2	94.1	98.9	99.3	99.4	105.1	94.8	97.8	95.6	100.8
E9PYK3	Poly [ADP-ribose] polymerase OS=Mus musculus GN=Parp4 PE=1 SV=1	0	309.304	31.3357	46	172	46	1969	216	99.7	100	98.7	98.7	105.4	104.8	97.9	94.4	96	103.7	100.2	100.6
A2AWP8-5	Isoform 5 of Rho guanine nucleotide exchange factor 10-like protein OS=Mus musculus GN=Arhgef10l	0	309.008	37.753	30	191	2	988	107.7	105.7	69.7	100.6	96.6	145.9	109.3	102.7	84.2	94.3	95	100.2	95.8
Q9JLI8	Squamous cell carcinoma antigen recognized by T-cells 3 OS=Mus musculus GN=Sart3 PE=1 SV=1	0	308.971	42.0998	37	220	37	962	109.6	101.6	99.4	102.4	102.4	101.1	102.9	97.2	97.6	97.1	98.8	101.9	97.7
Q61792	LIM and SH3 domain protein 1 OS=Mus musculus GN=Lasp1 PE=1 SV=1	0	308.669	59.6958	25	615	19	263	30	99.8	98.2	100.2	101.1	99.4	99.9	98.6	98.7	98.2	100.5	103.7	101.7
Q6VNB8	WD repeat and FYVE domain-containing protein 3 OS=Mus musculus GN=Wdfy3 PE=1 SV=1	0	308.596	19.0422	52	145	52	3508	392.1	104.3	102.7	99.9	94.1	97.8	93	103.6	103.4	116.6	98	96.2	90.6
P08226	Apolipoprotein E OS=Mus musculus GN=Apoe PE=1 SV=2	0	308.556	67.2026	30	390	30	311	35.8	100.4	101.2	104	106.2	104.1	103	93.9	90.3	95.9	99.5	104.5	97.1
E9Q1K3	Alpha-adducin OS=Mus musculus GN=Add1 PE=1 SV=1	0	308.198	50.1515	31	195	2	660	72.9	109.7	104.7	105.9	106.1	113.7	98.5	89	79	92.6	95.2	102.6	103
E9QN37	Macrophage-expressed gene 1 protein OS=Mus musculus GN=Mpeg1 PE=1 SV=1	0	307.586	59.0278	31	236	31	720	79.1	114.3	108.6	113.5	85.4	85.7	82.4	102	105.2	106.6	98.2	100.4	97.6
O88544	COP9 signalosome complex subunit 4 OS=Mus musculus GN=Cops4 PE=1 SV=1	0	307.586	74.1379	26	249	26	406	46.3	99.7	103.3	100.6	98.5	99.1	99.2	102.7	102.7	101	99.1	94.9	99.1
Q61584-3	Isoform B of Fragile X mental retardation syndrome-related protein 1 OS=Mus musculus GN=Fxr1	0	307.511	46.6765	33	248	29	677	76.2	98.2	100.7	98.4	97	96.1	97.7	104.3	104.9	104.7	100.5	98.3	99.1
A0A0R4J034	MCG129810, isoform CRA_c OS=Mus musculus GN=Pdxdc1 PE=1 SV=1	0	307.488	48.7959	33	202	33	789	87.4	102.2	104.7	104.4	91.7	94.1	93.9	104.2	103.8	104.4	101.9	97.4	97.2
Q9CXW3	Calcyclin-binding protein OS=Mus musculus GN=Cacybp PE=1 SV=1	0	307.463	70.3057	23	250	23	229	26.5	111.3	109.6	112.3	94.1	96.3	91.3	101	99	101.2	93.6	95.1	95.2
K3W4T3	V-type proton ATPase subunit a OS=Mus musculus GN=Atp6v0a1 PE=1 SV=1	0	307.45	36.5155	29	252	29	838	96.4	124	125.2	124.8	89.4	90.7	89.2	90.1	88.8	92.1	96.6	95.2	93.9
P62715	Serine/threonine-protein phosphatase 2A catalytic subunit beta isoform OS=Mus musculus GN=Ppp2cb PE=1 SV=1	0	307.416	67.3139	20	278	2	309	35.6	98.5	96.5	95.1	103.7	94.4	108.1	95.2	107.4	96.6	102.6	101.7	100.2
P49935	Pro-cathepsin H OS=Mus musculus GN=Ctsh PE=1 SV=2	0	307.319	63.6637	18	540	18	333	37.1	108.3	104.8	107.6	97.5	100.3	96.8	96.2	93.7	96	98	101.3	99.5
Q9DC23	DnaJ homolog subfamily C member 10 OS=Mus musculus GN=Dnajc10 PE=1 SV=2	0	307.261	50.3153	37	186	37	793	90.5	105.6	99.1	101.1	99.6	100.9	105.3	98.6	103.4	98.4	96.2	96.6	95.2
Q9JLQ2	ARF GTPase-activating protein GIT2 OS=Mus musculus GN=Git2 PE=1 SV=2	0	307.119	57.6271	40	209	4	708	78.7	96.3	99.8	101.2	104.5	99.5	104.7	101.5	99	93.4	97.7	101.7	100.7
P25799	Nuclear factor NF-kappa-B p105 subunit OS=Mus musculus GN=Nfkb1 PE=1 SV=2	0	306.545	42.7394	36	222	36	971	105.5	98.8	97.4	98.4	101.9	102.7	103.7	98.9	99.3	97.1	100.3	100.6	100.9
Q60770	Syntaxin-binding protein 3 OS=Mus musculus GN=Stxbp3 PE=1 SV=1	0	306.54	58.4459	44	228	43	592	67.9	84.9	87	86.4	111.3	110.1	111	83.6	84.2	83	120.2	118.6	119.7
P60670	Nuclear protein localization protein 4 homolog OS=Mus musculus GN=Nploc4 PE=1 SV=3	0	306.342	54.7697	35	205	35	608	68	100.4	98.8	99.8	98.4	99.2	99.3	100.5	101.4	99.9	100.7	100.6	101
Q9ES28-2	Isoform A of Rho guanine nucleotide exchange factor 7 OS=Mus musculus GN=Arhgef7	0	306.15	38.9788	33	196	30	803	90.3	103.1	97.8	102.1	98.1	99.2	100.2	99.8	100.7	95.9	99.1	102.2	101.8
A6ZI47	Fructose-bisphosphate aldolase OS=Mus musculus GN=Aldoart2 PE=1 SV=1	0	306.097	28.8462	20	716	2	364	39.3	82.6	89.7		117.6	94.6		111.4	113.3		88.4	102.3
O35685	Nuclear migration protein nudC OS=Mus musculus GN=Nudc PE=1 SV=1	0	305.95	54.2169	30	243	29	332	38.3	106.3	99.7	98.1	94.3	99.5	104.2	98.5	102.6	98	100.9	98.2	99.7
P16627	Heat shock 70 kDa protein 1-like OS=Mus musculus GN=Hspa1l PE=1 SV=4	0	305.769	31.9813	29	722	3	641	70.6	86.4	82.5	89.6	95	118.3	90.7	126.9	122.2	133.1	91.6	77	86.7
Q9CZS1	Aldehyde dehydrogenase X, mitochondrial OS=Mus musculus GN=Aldh1b1 PE=1 SV=1	0	305.465	61.2717	31	236	27	519	57.5	98.4	97.6	99	94.6	98.7	94.3	97.4	95.7	98.9	109.6	108	107.8
Q9CPW4	Actin-related protein 2/3 complex subunit 5 OS=Mus musculus GN=Arpc5 PE=1 SV=3	0	305.374	83.4437	16	540	16	151	16.3	98.4	100.4	102.8	106.4	96.9	101.3	98.2	98.9	96.3	96.9	103.9	99.5
Q14CH1	Molybdenum cofactor sulfurase OS=Mus musculus GN=Mocos PE=1 SV=1	0	305.325	50.8121	32	164	32	862	95	101.4	99.7	99	102.8	100.3	100.1	96.9	98.9	99.7	98.9	101.1	101.1
P62897	Cytochrome c, somatic OS=Mus musculus GN=Cycs PE=1 SV=2	0	305.298	85.7143	19	406	19	105	11.6	94.2	92.3	86.2	109.1	109.2	105.2	93.6	98.3	92.3	103.1	100.2	116.4
D3Z230	Type I inositol 3,4-bisphosphate 4-phosphatase OS=Mus musculus GN=Inpp4a PE=1 SV=1	0	305.22	42.3746	37	165	37	977	109.6	109.6	108.6	110.4	92.6	101.3	95.6	101.9	98.2	100.4	95.9	91.9	93.6
P43275	Histone H1.1 OS=Mus musculus GN=Hist1h1a PE=1 SV=2	0	304.948	58.6854	26	568	19	213	21.8	72.7	94.2	77.2	106.9	84.5	87.7	45.8	33.7	49.2	174.7	187.5	185.9
Q6KCD5	Nipped-B-like protein OS=Mus musculus GN=Nipbl PE=1 SV=1	0	304.85	22.5161	59	177	59	2798	315.3	99.2	101.6	101.1	105.6	101.3	102.3	94.9	98.9	97.1	100.3	98.2	99.5
Q9JI10	Serine/threonine-protein kinase 3 OS=Mus musculus GN=Stk3 PE=1 SV=1	0	304.804	54.1247	26	306	18	497	56.8	99.7	98.7	94.9	99.4	99	112	101.1	101.2	94.7	99.8	101.1	98.4
P63087-2	Isoform Gamma-2 of Serine/threonine-protein phosphatase PP1-gamma catalytic subunit OS=Mus musculus GN=Ppp1cc	0	304.786	58.457	22	251	3	337	38.5	97.5	94.8	98.2	101.6	104.4	108.4	97.9	93.7	101	103	107.2	92.4
P54823	Probable ATP-dependent RNA helicase DDX6 OS=Mus musculus GN=Ddx6 PE=1 SV=1	0	304.613	54.8654	27	243	26	483	54.2	97.4	94.8	93.8	95.9	99.9	101.7	100.8	102.4	96	105.9	102.8	108.4
P62141	Serine/threonine-protein phosphatase PP1-beta catalytic subunit OS=Mus musculus GN=Ppp1cb PE=1 SV=3	0	304.564	72.4771	23	257	8	327	37.2	97.5	94.3	98.6	98.8	106.8	98.5	98.3	94.8	101	105.4	104.2	101.9
Q8BFZ3	Beta-actin-like protein 2 OS=Mus musculus GN=Actbl2 PE=1 SV=1	0	304.462	40.4255	19	5311	4	376	42	84.2	121.9	86.3	124.2	111.5	127.3	86.5	77.9	85.3	105.1	88.7	101.2
Q99P72	Reticulon-4 OS=Mus musculus GN=Rtn4 PE=1 SV=2	0	304.224	44.9225	32	317	32	1162	126.5	108.8	103.6	108.6	92.8	95	95.2	101.4	100.9	100.4	97	100.5	95.8
Q9ERG0	LIM domain and actin-binding protein 1 OS=Mus musculus GN=Lima1 PE=1 SV=3	0	303.82	53.1208	40	251	39	753	84	113.1	109.2	112.5	97.8	101.1	100.1	90.6	88.8	90.6	98.5	100.8	96.7
E9Q0Y4	Signal-induced proliferation-associated protein 1 OS=Mus musculus GN=Sipa1 PE=1 SV=1	0	303.797	42.7746	39	177	39	1038	112.2	98.1	99	99	103	101.2	100.9	98.3	100.5	101.7	100.5	99.3	98.3
Q8BIJ6	Isoleucine--tRNA ligase, mitochondrial OS=Mus musculus GN=Iars2 PE=1 SV=1	0	303.79	38.2411	31	191	31	1012	112.7	115.4	108.7	109.1	87.2	92.8	93.3	97.6	100.9	98.4	99.9	97.7	99.2
P99027	60S acidic ribosomal protein P2 OS=Mus musculus GN=Rplp2 PE=1 SV=3	0	303.552	80.8696	11	378	11	115	11.6	108.1	102.7	106.8	98.6	99.9	103.5	95	102	88.1	98.3	95.4	101.6
P54116	Erythrocyte band 7 integral membrane protein OS=Mus musculus GN=Stom PE=1 SV=3	0	303.183	69.3662	18	494	18	284	31.4	114.4	114.9	115.9	91.6	88.7	89.5	96.8	95.2	97.1	97.2	101.2	97.5
Q8BG07	Phospholipase D4 OS=Mus musculus GN=Pld4 PE=1 SV=1	0	303.014	50.8946	21	348	21	503	56.1	100.9	102.9	98	100.6	104.7	105.4	99.3	101.4	99.9	99.3	91	96.6
G3X8T3	Carboxypeptidase OS=Mus musculus GN=Ctsa PE=1 SV=1	0	302.522	41.2602	21	622	21	492	55.7	109.6	111.5	105.7	99	97.3	99.8	92.1	97.2	95.1	99.3	94	99.4
A0A0R4J0G0	Phosphoenolpyruvate carboxykinase [GTP], mitochondrial OS=Mus musculus GN=Pck2 PE=1 SV=1	0	302.516	55.0225	28	234	28	667	73.4	106.3	107.6	106.5	97.6	99.6	99.2	97.7	98.4	97.2	98.3	94.5	97.1
P10630-2	Isoform 2 of Eukaryotic initiation factor 4A-II OS=Mus musculus GN=Eif4a2	0	302.259	56.6176	28	674	7	408	46.5	115.1	103.5	113.4	93.3	106.5	93.6	101.1	98.6	98.4	90.5	91.4	94.6
E9QKR0	Guanine nucleotide-binding protein G(I)/G(S)/G(T) subunit beta-2 OS=Mus musculus GN=Gnb2 PE=1 SV=1	0	302.221	62.0419	18	310	6	382	41.4	100.6	104.4	106.6	91.8	87.7	89	97.8	101.9	97.4	109.8	106	107
P35278	Ras-related protein Rab-5C OS=Mus musculus GN=Rab5c PE=1 SV=2	0	301.837	72.6852	18	752	15	216	23.4	99.3	94.9	97.8	104.4	105.7	105.2	95.6	97.7	95.7	100.7	101.7	101.4
P23780	Beta-galactosidase OS=Mus musculus GN=Glb1 PE=1 SV=1	0	301.581	32.4575	25	365	24	647	73.1	108.8	107.6	105.2	96.5	100.4	102.6	92	94.4	91.8	102.7	97.6	100.3
A0A0R4J2B2	BTB/POZ domain-containing protein KCTD12 OS=Mus musculus GN=Kctd12 PE=1 SV=1	0	301.493	63.9144	25	555	19	327	35.9	96.8	99.6	96.8	105.1	106.4	104.6	101	102.4	101.8	97	91.6	96.8
Q6DFW4	Nucleolar protein 58 OS=Mus musculus GN=Nop58 PE=1 SV=1	0	301.332	55.597	29	168	29	536	60.3	104.8	111.7	103.7	101	100.5	100.4	93.1	89	90.6	101	98.8	105.2
Q3UER8	Fibrinogen gamma chain OS=Mus musculus GN=Fgg PE=1 SV=1	0	301.183	67.9458	27	395	27	443	50.3	44.2	55.1	48.3	148.3	119.9	136.6	154.5	168.2	153.5	53	56.8	61.6
Q3TVK3	Aspartyl aminopeptidase OS=Mus musculus GN=Dnpep PE=1 SV=1	0	300.79	59.3684	27	243	27	475	52.4	101.7	101.7	102.3	96.4	102.9	101.2	104.1	102.1	102.3	97.7	93.4	94.3
P67778	Prohibitin OS=Mus musculus GN=Phb PE=1 SV=1	0	300.593	81.6176	26	322	26	272	29.8	107.3	112.1	112.6	100.3	96.5	94.3	97.8	96.8	99.5	94.6	94.6	93.6
Q64152-2	Isoform 2 of Transcription factor BTF3 OS=Mus musculus GN=Btf3	0	300.457	84.5679	17	315	15	162	17.7	103.5	107.3	106.9	102.5	99.9	96.1	100.1	96.8	102.4	94	96	94.6
Q9WV55	Vesicle-associated membrane protein-associated protein A OS=Mus musculus GN=Vapa PE=1 SV=2	0	300.326	57.8313	23	467	22	249	27.8	101.1	104.1	102.3	92.2	88.1	90.5	101.7	101.3	101.5	105	106.5	105.6
A0A0A6YW53	Mitogen-activated protein kinase kinase kinase kinase 4 OS=Mus musculus GN=Map4k4 PE=1 SV=1	0	300.1	33.4627	43	182	3	1288	146.6	72.2	64.5	67.3	116.8	114	121.2	92.8	102.6	94.6	118.3	118.8	116.9
P35991	Tyrosine-protein kinase BTK OS=Mus musculus GN=Btk PE=1 SV=4	0	299.969	59.3323	36	234	35	659	76.4	105	105.5	102.6	96.5	99.7	101.1	101.1	100.9	100.2	97.5	93.9	96.1
O35381	Acidic leucine-rich nuclear phosphoprotein 32 family member A OS=Mus musculus GN=Anp32a PE=1 SV=1	0	299.636	46.9636	24	604	19	247	28.5	104.3	105.6	106	99.7	100.1	97.8	96.8	98.5	99	99.2	95.8	97.2
P17742	Peptidyl-prolyl cis-trans isomerase A OS=Mus musculus GN=Ppia PE=1 SV=2	0	299.513	78.0488	18	2289	15	164	18	98.7	99.1	101.3	108.5	112.2	108.6	97.7	94.9	98.9	95.1	93.8	91.3
Q9CQA3	Succinate dehydrogenase [ubiquinone] iron-sulfur subunit, mitochondrial OS=Mus musculus GN=Sdhb PE=1 SV=1	0	299.416	67.3759	27	376	27	282	31.8	117	116.8	118	90.6	89.5	89	95.4	93.1	95.9	97	100.7	97.1
Q8CCJ3	E3 UFM1-protein ligase 1 OS=Mus musculus GN=Ufl1 PE=1 SV=2	0	299.254	48.0454	35	176	34	793	89.5	100	103.3	100.5	95.6	95.8	98.9	105.1	104.2	103.6	99.2	96.7	97
Q9CQI6	Coactosin-like protein OS=Mus musculus GN=Cotl1 PE=1 SV=3	0	299.13	97.1831	26	1085	26	142	15.9	107.5	104.8	106.9	99.9	104.6	101.9	96.1	94.4	95.8	96.5	96.2	95.4
Q61550	Double-strand-break repair protein rad21 homolog OS=Mus musculus GN=Rad21 PE=1 SV=3	0	298.804	42.2047	29	176	29	635	72	101.9	99.8	101.7	97.8	102.7	99.9	101.7	99.6	102.4	98.6	97.9	96
A0A0J9YUD5	Nucleoporin 205 OS=Mus musculus GN=Nup205 PE=1 SV=1	0	298.454	22.7074	43	148	43	2061	233	101.7	102.6	100.8	105	100.5	104.9	94.3	98.4	95.5	99	98.5	98.8
Q8CG47	Structural maintenance of chromosomes protein 4 OS=Mus musculus GN=Smc4 PE=1 SV=1	0	298.444	39.1913	52	182	50	1286	146.8	92.5	90.9	93.3	109	110.5	107.9	96.2	96.8	98.9	102.3	101.8	99.8
P62827	GTP-binding nuclear protein Ran OS=Mus musculus GN=Ran PE=1 SV=3	0	298.245	49.0741	17	460	17	216	24.4	107.8	113.8	104	96.4	94.8	98	98.6	101.2	100.7	97.2	90.1	97.3
P68037	Ubiquitin-conjugating enzyme E2 L3 OS=Mus musculus GN=Ube2l3 PE=1 SV=1	0	297.967	84.4156	19	311	19	154	17.9	111	104.9	106.6	90.1	93.2	96.3	97.9	98.7	93.4	101.1	103.1	103.7
Q91YI0	Argininosuccinate lyase OS=Mus musculus GN=Asl PE=1 SV=1	0	297.94	49.7845	28	255	28	464	51.7	102.1	101.1	99.3	95.6	95.9	98.5	102.1	103	101.2	100.1	100	101
Q9D2G2	Dihydrolipoyllysine-residue succinyltransferase component of 2-oxoglutarate dehydrogenase complex, mitochondrial OS=Mus musculus GN=Dlst PE=1 SV=1	0	297.591	46.0352	26	464	25	454	49	115	114.8	115.9	87.8	90.4	89.3	98.9	97.1	96.2	98.3	97.7	98.6
P62874	Guanine nucleotide-binding protein G(I)/G(S)/G(T) subunit beta-1 OS=Mus musculus GN=Gnb1 PE=1 SV=3	0	297.267	66.1765	16	311	9	340	37.4	112.3	113.1	113.1	97.4	93.6	93.9	90.6	89.8	93	99.7	103.5	100.1
Q99N69	Leupaxin OS=Mus musculus GN=Lpxn PE=1 SV=2	0	297.045	61.658	23	307	23	386	43.5	101.2	100.4	99.8	95.5	96.6	97.2	97.8	97.4	96.8	105.5	105.6	106.1
Q9CYG7	Mitochondrial import receptor subunit TOM34 OS=Mus musculus GN=Tomm34 PE=1 SV=1	0	296.865	85.4369	30	294	30	309	34.3	106.3	104.5	106.7	97	99.1	95.4	100.6	100.2	101.9	96.1	96.2	96.1
P04117	Fatty acid-binding protein, adipocyte OS=Mus musculus GN=Fabp4 PE=1 SV=3	0	296.088	78.0303	17	371	17	132	14.6	131.4	136.9	138.8	93.2	92.8	88.7	79.7	78.1	79.7	95.8	92.2	92.8
Q9R1C7	Pre-mRNA-processing factor 40 homolog A OS=Mus musculus GN=Prpf40a PE=1 SV=1	0	296.08	33.5782	35	232	34	953	108.4	103.7	102.5	103.6	97.3	98	98.9	100.6	103.1	97.9	98.4	96.4	99.5
P56959	RNA-binding protein FUS OS=Mus musculus GN=Fus PE=1 SV=1	0	295.961	30.695	22	369	20	518	52.6	97.5	97	94.6	104.9	103.1	108.3	94.6	98.3	91.1	103	101.6	106
H7BX95	Serine/arginine-rich-splicing factor 1 OS=Mus musculus GN=Srsf1 PE=1 SV=1	0	295.85	65.2174	31	509	30	253	28.3	103.6	104.4	107.1	103.8	104	98.2	98.2	94.9	100	94.4	96.7	94.8
Q3UIA2-2	Isoform 2 of Rho GTPase-activating protein 17 OS=Mus musculus GN=Arhgap17	0	295.617	50	34	216	4	768	84.3	111.9	112.3	110.2	95.8	94.2	94.3	97.5	93.7	98.7	94.8	99.8	96.7
Q8C129	Leucyl-cystinyl aminopeptidase OS=Mus musculus GN=Lnpep PE=1 SV=1	0	295.166	28.1951	28	238	28	1025	117.2	107.9	101.9	102.1	95.2	100	102.7	94.4	96.4	93.4	102.4	101.6	101.8
B1ASZ3	Glycerol kinase OS=Mus musculus GN=Gk PE=1 SV=1	0	295.128	55.4348	31	224	24	552	59.8	89.6	92.2	88	104.8	102.3	107	97.9	103.8	98.9	107.8	101.7	106.2
Q91YR9	Prostaglandin reductase 1 OS=Mus musculus GN=Ptgr1 PE=1 SV=2	0	294.831	59.5745	20	347	20	329	35.5	103.2	103.2	103	96.4	101.4	98.6	96.6	98.5	96	103.9	96.9	102.5
P35831	Tyrosine-protein phosphatase non-receptor type 12 OS=Mus musculus GN=Ptpn12 PE=1 SV=3	0	294.805	49.5484	33	178	33	775	86.5	101.6	99.7	101.8	101	102.1	99.9	99	94.4	98.3	98.3	103.7	100
Q8BKX1	Brain-specific angiogenesis inhibitor 1-associated protein 2 OS=Mus musculus GN=Baiap2 PE=1 SV=2	0	294.757	84.6729	40	219	40	535	59.2	109.8	109	112.4	98.4	100	97.5	96.2	95.2	96.6	95.6	95.8	93.4
Q6ZQM8	UDP-glucuronosyltransferase 1-7C OS=Mus musculus GN=Ugt1a7c PE=1 SV=1	0	294.742	54.8023	27	295	27	531	59.7	103.1	95.7	94.6	93.5	90	99.8	100.8	106.3	100.1	102.6	108	105.6
Q921F2	TAR DNA-binding protein 43 OS=Mus musculus GN=Tardbp PE=1 SV=1	0	294.729	50.7246	21	272	21	414	44.5	103.6	107.5	105.8	99.4	97.6	96.5	100.1	99.8	103.4	96.9	95.2	94.3
Q7TNC4	Putative RNA-binding protein Luc7-like 2 OS=Mus musculus GN=Luc7l2 PE=1 SV=1	0	294.192	52.551	33	339	25	392	46.6	101.3	105.9	107.8	98.5	101.7	96.1	103.7	99.4	106.6	96.5	93	89.5
Q60787	Lymphocyte cytosolic protein 2 OS=Mus musculus GN=Lcp2 PE=1 SV=2	0	294.116	51.0319	31	309	31	533	60.2	82	83.9	83.5	110.7	110.7	107.2	95.5	94.6	97.5	111.8	110.8	111.8
Q6P1H6	Ankyrin repeat and LEM domain-containing protein 2 OS=Mus musculus GN=Ankle2 PE=1 SV=2	0	293.907	50.3112	47	184	47	964	106.1	91.5	94.7	93.9	104.1	104	102.7	104.1	101	106.1	100.3	100.3	97.3
Q91XV3	Brain acid soluble protein 1 OS=Mus musculus GN=Basp1 PE=1 SV=3	0	293.828	90.708	20	168	20	226	22.1	99.4	91.3	92.4	104.5	98.6	109.1	84.1	92.3	81.3	112	117.8	117.2
Q6P1B9	Bin1 protein OS=Mus musculus GN=Bin1 PE=1 SV=1	0	293.666	62.6834	27	230	25	477	52.7	98.2	108.1	104.5	106.7	100.1	100.3	97.8	95.7	98.7	97.4	96.1	96.5
P08030	Adenine phosphoribosyltransferase OS=Mus musculus GN=Aprt PE=1 SV=2	0	293.626	90	19	309	19	180	19.7	104.3	99.8	101.2	87.2	95.8	92.6	107.2	108.6	104.6	101.2	95.8	101.5
Q8K183	Pyridoxal kinase OS=Mus musculus GN=Pdxk PE=1 SV=1	0	293.564	56.7308	22	273	22	312	35	116.6	116.4	113.8	90.6	94.8	93.9	95.8	95.4	94	97	93.4	98.3
Q61646	Haptoglobin OS=Mus musculus GN=Hp PE=1 SV=1	0	293.308	52.4496	23	411	23	347	38.7	48.4	49.9	51.1	172.1	159.4	163.2	79.2	86.2	84.6	100.2	104.4	101.1
P14234	Tyrosine-protein kinase Fgr OS=Mus musculus GN=Fgr PE=1 SV=2	0	293.302	64.2166	35	220	31	517	58.8	97.7	97.1	96.7	97.4	93.5	97.9	91.7	97.6	94.5	113.1	111.8	110.9
P49586	Choline-phosphate cytidylyltransferase A OS=Mus musculus GN=Pcyt1a PE=1 SV=1	0	293.273	79.2916	33	238	33	367	41.6	99.7	102.9	103.9	105.3	100.8	101	94.4	92.9	96.8	100.6	103.4	98.2
Q9QUI0	Transforming protein RhoA OS=Mus musculus GN=Rhoa PE=1 SV=1	0	292.873	69.9482	19	625	11	193	21.8	104.7	103.1	106.6	99.6	98.7	95	95.7	90.3	98.8	100	107.9	99.5
Q9JJU8	SH3 domain-binding glutamic acid-rich-like protein OS=Mus musculus GN=Sh3bgrl PE=1 SV=1	0	292.754	96.4912	19	450	19	114	12.8	113.2	102.5	101.7	94.4	95	104.3	91.5	100	88.9	101	102.5	105.2
Q80SW1	S-adenosylhomocysteine hydrolase-like protein 1 OS=Mus musculus GN=Ahcyl1 PE=1 SV=1	0	292.723	44.1509	28	240	13	530	58.9	107.2	109.3	107	98	95.1	98.5	96.5	97.2	94.3	98.3	98.4	100.3
A8Y5P4	MAP7 domain-containing protein 1 OS=Mus musculus GN=Map7d1 PE=1 SV=1	0	292.47	44.9631	45	247	2	814	90	93.8	80.5	112.5	100.9	98.4	102.6	103.9	117.6	96.8	101.4	103.5	88.2
E9QKE4	Rab3 GTPase-activating protein non-catalytic subunit OS=Mus musculus GN=Rab3gap2 PE=1 SV=1	0	292.433	34.6071	45	185	45	1387	154.5	105.8	101.2	103.3	92.3	93.8	96.3	102.7	105.7	101.2	99.2	99.4	99.2
Q99KH8	Serine/threonine-protein kinase 24 OS=Mus musculus GN=Stk24 PE=1 SV=1	0	292.392	55.9165	26	237	14	431	47.9	105.8	95.3	98.8	97.7	86.8	103.1	92.9	123.3	99.1	103.5	94.6	99
K4DI77	WD repeat-containing protein 81 (Fragment) OS=Mus musculus GN=Wdr81 PE=1 SV=1	0	292.234	28.4902	44	193	44	1934	211.8	100.4	104.9	104.1	95.7	102.5	100.3	104	93.1	98.1	99.9	99.6	97.6
P62835	Ras-related protein Rap-1A OS=Mus musculus GN=Rap1a PE=1 SV=1	0	292.104	80.4348	19	316	5	184	21	120.2	110.7	111.5	88.8	84.3	96	85.2	89.4	86	105.8	115.6	106.5
Q99KP6	Pre-mRNA-processing factor 19 OS=Mus musculus GN=Prpf19 PE=1 SV=1	0	292.02	53.7698	23	302	23	504	55.2	104.4	99.5	102.8	100.1	102.9	103.1	97.8	97.9	95.4	97.7	99.7	98.7
Q9D554	Splicing factor 3A subunit 3 OS=Mus musculus GN=Sf3a3 PE=1 SV=2	0	291.742	57.2854	30	267	30	501	58.8	100.5	102.1	102	105.3	103.4	102.3	97.1	98.2	99.1	97.1	96.2	96.6
Q8JZR0	Long-chain-fatty-acid--CoA ligase 5 OS=Mus musculus GN=Acsl5 PE=1 SV=1	0	291.503	49.634	32	212	29	683	76.2	98.5	101.1	97.9	88.7	91.8	92	110	107.1	108.5	102.9	100	101.7
P15105	Glutamine synthetase OS=Mus musculus GN=Glul PE=1 SV=6	0	291.421	63.5389	29	330	29	373	42.1	104.1	102.2	101.5	103.5	104.3	106.1	105.8	105.8	104.3	86.6	87.7	88.1
F8VPL5	Mitogen-activated protein kinase kinase kinase kinase 4 OS=Mus musculus GN=Map4k4 PE=1 SV=2	0	291.366	30.8562	40	173	2	1238	141.7	76.9	80	79.7	114	117.9	105.2	102.3	79.1	86.7	106.8	123	128.4
H3BLL3	Leucine-rich repeat and calponin homology domain-containing protein 4 OS=Mus musculus GN=Lrch4 PE=1 SV=1	0	291.211	60.5547	30	177	30	649	69.9	102.3	102.7	103.9	100.6	101.6	101.2	98.8	97.2	98.8	98.3	98.5	96.1
Q9DBC7	cAMP-dependent protein kinase type I-alpha regulatory subunit OS=Mus musculus GN=Prkar1a PE=1 SV=3	0	291.149	70.0787	33	386	24	381	43.2	92.7	92.6	90.8	93.7	98.7	94.5	112.6	108.2	116	100.9	100.5	98.7
P63242	Eukaryotic translation initiation factor 5A-1 OS=Mus musculus GN=Eif5a PE=1 SV=2	0	291.05	56.4935	18	419	18	154	16.8	102.9	100.4	104.2	101.7	105	104.1	96.8	96.2	92.1	98.6	98.3	99.6
A0A0A0MQD1	Tudor domain-containing protein 7 OS=Mus musculus GN=Tdrd7 PE=1 SV=1	0	290.622	45.8445	45	168	45	1119	125.8	91.3	88.3	88.6	99.2	104.5	97	107.8	105.2	116.3	101.7	102	98.1
B7ZNL2	Nap1l4 protein OS=Mus musculus GN=Nap1l4 PE=1 SV=1	0	290.033	42.228	17	256	15	386	43.9	96.5	95.6	98.7	98.9	101.8	97	101.5	98.8	102.1	103.1	103.8	102.3
P47911	60S ribosomal protein L6 OS=Mus musculus GN=Rpl6 PE=1 SV=3	0	289.531	72.6351	33	528	33	296	33.5	78.3	115.8	79.3	109	89.9	101.6	61.6	60.3	59	151.1	134.1	160.1
P54822	Adenylosuccinate lyase OS=Mus musculus GN=Adsl PE=1 SV=2	0	289.317	58.4711	28	170	28	484	54.8	102.6	100.9	99.9	97.1	97.2	102.3	100.6	103	97.8	99.7	98.9	100
P30204	Macrophage scavenger receptor types I and II OS=Mus musculus GN=Msr1 PE=1 SV=3	0	289.099	40.8297	24	200	24	458	50.1	97.1	93.2	90.7	103.3	96.6	110.3	94.1	95.6	88.8	105.5	114.5	110.2
B2RUE8	Map4k4 protein OS=Mus musculus GN=Map4k4 PE=1 SV=1	0	288.902	32.0229	41	178	2	1221	139	77.3	72.8	83.2	112.1	97.2	99.2	96.6	86.6	104.1	114.1	143.4	113.5
G3UXL2	Phosphoribosyl pyrophosphate synthetase 1-like 3 OS=Mus musculus GN=Prps1l3 PE=3 SV=1	0	288.715	70.1258	29	230	16	318	34.8	98.6	104.2	104.3	102.2	104.3	99.5	102.5	101.4	104.1	96.7	90.1	92.1
P70303	CTP synthase 2 OS=Mus musculus GN=Ctps2 PE=1 SV=1	0	288.568	54.0956	33	239	28	586	65.5	107.2	102.5	106.6	91.5	96.5	93.8	103.2	103.3	103.8	98.1	97.8	95.9
Q3UZG4	Aminoacyl tRNA synthase complex-interacting multifunctional protein 1 OS=Mus musculus GN=Aimp1 PE=1 SV=1	0	288.498	80.5643	20	244	20	319	35.1	99.4	100	101.3	103.9	103.1	103.1	97.1	94.8	97.9	99.6	102.1	97.7
O88351	Inhibitor of nuclear factor kappa-B kinase subunit beta OS=Mus musculus GN=Ikbkb PE=1 SV=1	0	288.274	45.7067	38	224	37	757	86.6	108.6	108.4	107.8	95.1	96.9	97.2	100.6	99.9	100.3	95.7	94.8	94.7
Q6NZF1	Zinc finger CCCH domain-containing protein 11A OS=Mus musculus GN=Zc3h11a PE=1 SV=1	0	288.245	52.399	37	180	37	792	86.4	94.7	94.6	96.8	104.4	104.5	102.2	96.3	94.8	99.1	104.6	106.1	101.9
Q9D3L3	Synaptosomal-associated protein OS=Mus musculus GN=Snap23 PE=1 SV=1	0	288.009	78.2805	22	213	22	221	24.5	114.8	109.2	113.5	96.4	101.9	102.7	84.5	84.8	82.7	104.3	104.2	101.1
A0A0R4J083	Long-chain-specific acyl-CoA dehydrogenase, mitochondrial OS=Mus musculus GN=Acadl PE=1 SV=1	0	287.515	52.3256	28	316	28	430	47.9	111.6	111.6	111.1	93.3	93.7	94.8	95.9	94	97.8	99.2	100.7	96.2
Q60902	Epidermal growth factor receptor substrate 15-like 1 OS=Mus musculus GN=Eps15l1 PE=1 SV=3	0	287.072	38.3682	35	227	2	907	99.2		108.8	114.8		97.4	92		89.7	103.9		104.1	89.2
P97496	SWI/SNF complex subunit SMARCC1 OS=Mus musculus GN=Smarcc1 PE=1 SV=2	0	287.02	33.7862	39	254	25	1104	122.8	95.5	96.4	99	105	108.2	101.9	100.1	97.9	99.3	99.5	97.5	99.8
F8VPV0	Pericentrin OS=Mus musculus GN=Pcnt PE=1 SV=1	0	286.994	20.4733	51	119	50	2916	331.1	102.7	104.2	102.9	97.3	104.2	99.8	102.5	95.7	104.7	97.5	95.9	92.7
Q8BMF4	Dihydrolipoyllysine-residue acetyltransferase component of pyruvate dehydrogenase complex, mitochondrial OS=Mus musculus GN=Dlat PE=1 SV=2	0	286.594	44.2368	25	245	25	642	67.9	115	110.9	113.2	84.7	89	86.7	99.6	101.1	100.5	100.7	99	99.6
Q99KV1	DnaJ homolog subfamily B member 11 OS=Mus musculus GN=Dnajb11 PE=1 SV=1	0	286.592	41.3408	18	247	18	358	40.5	104.2	99.5	98.9	99.1	95.8	102.4	101.2	109	101.4	95.4	95.7	97.3
Q8C0C7	Phenylalanine--tRNA ligase alpha subunit OS=Mus musculus GN=Farsa PE=1 SV=1	0	286.586	51.378	29	270	29	508	57.6	109.6	110.3	108.5	94.6	96.1	97.6	99.8	101.1	97.4	96	92.5	96.6
G5E8J0	Neurogenic locus notch homolog protein 2 OS=Mus musculus GN=Notch2 PE=1 SV=1	0	286.496	23.1702	41	142	40	2473	265.5	115.3	109.5	112.7	89.9	94	92.1	108.2	108	111	86.6	88.5	84.2
O35129	Prohibitin-2 OS=Mus musculus GN=Phb2 PE=1 SV=1	0	286.496	83.612	28	442	18	299	33.3	112.1	111.9	114.8	90.9	88.3	89.8	100.9	105.7	102.7	96.1	94.1	92.7
Q8BH95	Enoyl-CoA hydratase, mitochondrial OS=Mus musculus GN=Echs1 PE=1 SV=1	0	286.287	66.5517	21	294	21	290	31.5	114	112.8	115	92.8	92.2	92.4	95.1	94.5	95	98.1	100.5	97.6
G3X9K3	Brefeldin A-inhibited guanine nucleotide-exchange protein 1 OS=Mus musculus GN=Arfgef1 PE=1 SV=1	0	286.24	29.3608	45	176	31	1846	208.4	96	88.8	91.3	99.8	107.2	105.9	100.2	100	97.7	104	104	105.2
Q921C5-2	Isoform 2 of Protein bicaudal D homolog 2 OS=Mus musculus GN=Bicd2	0	286.063	60.1645	48	156	47	851	96.6	103.7	105.3	101.2	97.2	97.6	100	104.3	104.2	103.9	94.8	93	94.9
Q99P88	Nuclear pore complex protein Nup155 OS=Mus musculus GN=Nup155 PE=1 SV=1	0	285.944	27.9655	30	178	30	1391	155	102.2	100.2	100.3	100.1	100.7	105.6	100.6	101.9	98.2	97.1	97.3	95.9
Q99MU3	Double-stranded RNA-specific adenosine deaminase OS=Mus musculus GN=Adar PE=1 SV=2	0	285.591	36.927	37	170	37	1178	130.4	82.9	84.9	86.8	96.3	100	95.3	114.7	115	116	106.2	100.1	102
Q60520-1	Isoform 2 of Paired amphipathic helix protein Sin3a OS=Mus musculus GN=Sin3a	0	285.255	37.9013	43	155	42	1277	145.4	99.9	99.9	98.8	102.3	102.6	109.5	98.1	100.6	92.7	99.8	96.8	99
E9PW66	Nucleosome assembly protein 1-like 1 OS=Mus musculus GN=Nap1l1 PE=1 SV=1	0	285.178	40.6699	18	290	15	418	48.5	99.9	106.9	102.9	103.2	102.1	97.4	98.1	97.4	99.7	98.8	93.6	100
A0A075B5P6	Ig mu chain C region (Fragment) OS=Mus musculus GN=Ighm PE=1 SV=1	0	284.945	48.1319	25	259	25	455	50	85.5	87.1	89.3	115.2	113.7	112.2	114.3	113.9	113.6	85	85.4	84.9
Q9D051	Pyruvate dehydrogenase E1 component subunit beta, mitochondrial OS=Mus musculus GN=Pdhb PE=1 SV=1	0	284.867	56.546	18	344	18	359	38.9	117	115.4	114.8	90.4	93.5	92.5	95.3	98.6	93.2	97.3	92.6	99.5
P16110	Galectin-3 OS=Mus musculus GN=Lgals3 PE=1 SV=3	0	284.754	45.0758	18	1240	18	264	27.5	105.9	107	110.1	97.8	90.6	92.1	96	98.7	98.4	100.3	103.7	99.4
O70469	Docking protein 2 OS=Mus musculus GN=Dok2 PE=1 SV=1	0	284.639	60.4369	24	215	24	412	45.5	106.9	111	109.7	99.9	101.6	98.6	100.6	99.5	101.3	92.5	87.9	90.3
F2Z472	Seminal vesicle secretory protein 3A OS=Mus musculus GN=Svs3a PE=4 SV=1	0	284.605	70.9434	24	1530	4	265	29.9	28.4	28.3	30.3	31	35.5	31.5	311.3	302.7	308.5	29.4	33.5	29.6
A0A0R4J0P5	Proline-serine-threonine phosphatase-interacting protein 1 OS=Mus musculus GN=Pstpip1 PE=1 SV=1	0	284.561	69.3976	32	253	32	415	47.5	87.2	87.9	92.4	110.5	103.9	98.6	101.4	101	104.6	100.8	107.2	104.4
Q91YX0	Protein THEMIS2 OS=Mus musculus GN=Themis2 PE=1 SV=2	0	284.502	44.3439	30	256	30	663	74.3	101.2	100.8	101.5	99.5	98.5	98.6	99.8	103	102	99.5	97.8	97.9
E9QAE3	B-TFIID TATA-box-binding protein-associated factor 1 OS=Mus musculus GN=Btaf1 PE=1 SV=1	0	284.219	25.8658	42	136	42	1848	206.9	99.3	98.9	102	100	101.8	100.3	101	102	100.4	99.7	97.4	97.3
Q80UJ7	Rab3 GTPase-activating protein catalytic subunit OS=Mus musculus GN=Rab3gap1 PE=1 SV=4	0	284.091	42.6096	37	149	37	981	110.1	97.6	99.3	99.5	98.4	100.5	97.5	101.3	101.1	102.4	102.7	99	100.6
F8VQK5	SAM and SH3 domain-containing protein 1 OS=Mus musculus GN=Sash1 PE=1 SV=1	0	283.778	40.8943	44	179	42	1230	135.5	85	81.8	87.2	108.1	111	106.4	94.3	88.3	96	112.5	119	110.3
Q8BK64	Activator of 90 kDa heat shock protein ATPase homolog 1 OS=Mus musculus GN=Ahsa1 PE=1 SV=2	0	283.67	71.8935	26	284	26	338	38.1	109.6	104.5	105.9	93.5	95.2	97	100.6	106.4	101.2	96.3	93.8	95.9
Q8R0H9	ADP-ribosylation factor-binding protein GGA1 OS=Mus musculus GN=Gga1 PE=1 SV=1	0	283.665	43.622	27	288	26	635	69.9	106.2	105.4	106.3	94.5	96.5	97.4	100.5	99.5	99.9	98.8	98.6	96.4
Q60865	Caprin-1 OS=Mus musculus GN=Caprin1 PE=1 SV=2	0	283.632	31.1174	24	335	24	707	78.1	103	102.1	102.3	98.9	98.7	99.8	102.7	100.7	102.9	95.4	98.5	95
Q8BFZ9	Erlin-2 OS=Mus musculus GN=Erlin2 PE=1 SV=1	0	283.335	62.3529	28	234	21	340	37.8	107.1	101.5	107.2	101.6	95	98	98.3	102.8	101.3	93	100.7	93.5
Q6R891	Neurabin-2 OS=Mus musculus GN=Ppp1r9b PE=1 SV=1	0	283.169	47.9804	36	169	34	817	89.5	102.6	99.1	101.7	98.7	103.7	101.7	98.7	96.2	101.4	99.9	101	95.1
E9Q8L9	Rab11 family-interacting protein 1 OS=Mus musculus GN=Rab11fip1 PE=1 SV=1	0	282.894	41.7667	47	194	47	1166	124.9	77.3	73.9	79.6	107.4	107.7	104.9	101.3	98.1	104.7	113.9	120.3	110.8
Q8K3G9	DCC-interacting protein 13-beta OS=Mus musculus GN=Appl2 PE=1 SV=1	0	282.804	70.2417	31	135	29	662	73.8	107.8	106.6	106.7	90.8	90.3	93.8	101.2	102.4	99.3	100.1	100.6	100.2
Q99J77	Sialic acid synthase OS=Mus musculus GN=Nans PE=1 SV=1	0	282.403	64.3454	24	275	24	359	40	108.8	107.9	109.9	100.1	101	95.6	97.9	93.9	100.3	93.2	97.1	94.2
Q8R0G9	Nuclear pore complex protein Nup133 OS=Mus musculus GN=Nup133 PE=1 SV=2	0	282.137	41.7316	34	129	34	1155	128.5	103.3	100.9	99.2	95.3	102.5	104.7	102.6	98.6	98.9	98.8	98	97.2
P52633	Signal transducer and transcription activator 6 OS=Mus musculus GN=Stat6 PE=1 SV=2	0	281.882	48.2676	35	229	34	837	93.4	111	108.9	110.1	90.2	91.7	94.5	102.3	102.5	99.4	96.5	96.9	96
G3X928	SEC23-interacting protein OS=Mus musculus GN=Sec23ip PE=1 SV=1	0	281.774	32.9659	34	281	33	998	110.7	97.1	98	98.4	102	99	100.9	101.5	103.9	101.2	99.4	99	99.5
P58774	Tropomyosin beta chain OS=Mus musculus GN=Tpm2 PE=1 SV=1	0	281.693	60.2113	29	755	9	284	32.8	177	183.5	198	68.1	66.5	55.7	68.5	62.4	62.3	86.4	87.5	84
A0A1L1SRX2	AMP deaminase OS=Mus musculus GN=Ampd3 PE=1 SV=1	0	281.561	44	41	257	40	775	89.5	114.9	112.2	111.4	88.3	90	90.9	98.8	99.8	98.4	98	98	99.3
Q60631	Growth factor receptor-bound protein 2 OS=Mus musculus GN=Grb2 PE=1 SV=1	0	281.14	92.1659	27	313	27	217	25.2	118.8	111.3	111.5	87.4	88.6	94.9	95.1	103.8	94.1	98.7	96.3	99.6
Q9CQE8	UPF0568 protein C14orf166 homolog OS=Mus musculus PE=1 SV=1	0	281.133	83.1967	24	218	24	244	28.1	103	102.7	103.1	98.3	101.8	96.2	100.2	103.9	103.2	98.4	91.6	97.4
A0A0R4J092	Beta-mannosidase OS=Mus musculus GN=Manba PE=1 SV=1	0	280.794	36.9738	32	205	32	879	100.8	102.8	97.9	101.4	100.5	104.8	101.4	93.4	92.7	93.7	103.3	104.6	103.4
G5E8J3	Bromodomain and WD repeat domain containing 2, isoform CRA_a OS=Mus musculus GN=Wdr11 PE=1 SV=1	0	280.765	45.2167	40	146	40	1223	135.9	106.2	111.4	108.3	99	96.9	96.3	98.1	99.5	98.9	96.7	92.1	96.5
E9Q4Q2	Splicing factor 1 OS=Mus musculus GN=Sf1 PE=1 SV=1	0	280.757	41.4234	26	279	26	548	59.7	100.1	101.9	102.8	102.4	100.8	103.3	98.2	95.2	97.4	99.2	102.1	96.5
Q9EP69	Phosphatidylinositide phosphatase SAC1 OS=Mus musculus GN=Sacm1l PE=1 SV=1	0	280.732	45.1448	31	229	31	587	66.9	106.8	108.3	102.5	87.8	88.2	91	99.8	100.1	95	105.7	103.3	111.5
Q80X98	DEAH (Asp-Glu-Ala-His) box polypeptide 38 OS=Mus musculus GN=Dhx38 PE=1 SV=1	0	280.715	36.9707	41	179	39	1228	140.5	92.2	91.4	91.2	103.9	112.4	110	98.4	94.5	97.5	105.5	101.6	101.2
B1ATI0	Aldehyde dehydrogenase OS=Mus musculus GN=Aldh3a2 PE=1 SV=1	0	280.669	43.2331	25	229	24	532	59.2	106.2	109.6	106.1	89.9	89	89.5	99.6	101	99.2	104.2	100.4	105.2
P11352	Glutathione peroxidase 1 OS=Mus musculus GN=Gpx1 PE=1 SV=2	0	280.657	84.5771	19	765	19	201	22.3	110.5	108.1	113.1	97.2	97.8	101.7	97.2	99	96.2	95	95	89
P70388	DNA repair protein RAD50 OS=Mus musculus GN=Rad50 PE=1 SV=1	0	280.447	43.5213	55	142	55	1312	153.4	102	100.2	103.8	102.3	105.3	100.5	96.5	96.6	100.8	99.3	97.9	95
A2AWA9	Rab GTPase-activating protein 1 OS=Mus musculus GN=Rabgap1 PE=1 SV=1	0	280.374	47.0865	51	196	47	1064	120.7	106	104.2	107	101.8	98.4	96.9	94.7	96.1	99.4	97.5	101.3	96.8
P21550	Beta-enolase OS=Mus musculus GN=Eno3 PE=1 SV=3	0	280.349	58.2949	22	1951	12	434	47	105.4	103.7	112.6	107.7	113	101.7	95.3	92.5	97.7	91.6	90.8	88.1
Q8BZH8	Putative uncharacterized protein OS=Mus musculus GN=Svs3b PE=2 SV=1	0	280.186	68.6792	22	1524	2	265	30	17.9	17.6	14.6	21.9	23.9	19.7	343.3	341.4	352.6	16.9	17.1	13.1
Q8C878	NEDD8-activating enzyme E1 catalytic subunit OS=Mus musculus GN=Uba3 PE=1 SV=2	0	280.049	60.8225	22	164	21	462	51.7	99.5	102.5	102.7	97	103	96.3	101.7	99.5	102.1	101.8	95	98.8
Q80X41	Serine/threonine-protein kinase VRK1 OS=Mus musculus GN=Vrk1 PE=1 SV=2	0	280.032	59.5455	29	238	29	440	49.7	102.1	102.9	100.9	99	101.6	102.8	95.5	98.7	94.7	103.4	96.8	101.6
Q9QZD9	Eukaryotic translation initiation factor 3 subunit I OS=Mus musculus GN=Eif3i PE=1 SV=1	0	280.032	84.9231	25	278	25	325	36.4	101.2	101.8	102	101.8	100.8	98.9	98.9	96.9	100.8	98.2	100.5	98.3
Q01730	Ras suppressor protein 1 OS=Mus musculus GN=Rsu1 PE=1 SV=3	0	279.825	66.065	22	421	22	277	31.5	99.2	96.8	98.2	103.1	100.9	102	91.6	96.4	93.7	106.1	105.9	106.1
F8WI14	Extracellular matrix protein 1 OS=Mus musculus GN=Ecm1 PE=1 SV=1	0	279.761	67.7419	31	189	2	558	62.7		80.8	99.1		127.9	103.6		108.9	102.4		82.3	94.9
Q9R0E1	Procollagen-lysine,2-oxoglutarate 5-dioxygenase 3 OS=Mus musculus GN=Plod3 PE=1 SV=1	0	279.435	43.4548	30	202	29	741	84.9	102	104.8	103.9	92.5	91.7	91	116.4	113.7	117.4	89.1	89.8	87.7
Q99LR1	Monoacylglycerol lipase ABHD12 OS=Mus musculus GN=Abhd12 PE=1 SV=2	0	279.252	59.0452	27	244	27	398	45.2	102	106.7	105.7	98.1	87.5	92.8	102.8	101.8	105.6	97.1	104	95.9
Q9WTP6	Adenylate kinase 2, mitochondrial OS=Mus musculus GN=Ak2 PE=1 SV=5	0	279.172	81.59	22	311	15	239	26.5	105.8	110.5	106	98.4	96.3	100.2	96.8	99	100.3	99.1	94.2	93.5
Q9DAR7	m7GpppX diphosphatase OS=Mus musculus GN=Dcps PE=1 SV=1	0	279.128	70.7101	27	266	27	338	39	105.3	103.2	105.9	100.6	104	100.9	98.6	99.4	100.1	95.5	93.4	93.1
Q62376	U1 small nuclear ribonucleoprotein 70 kDa OS=Mus musculus GN=Snrnp70 PE=1 SV=2	0	278.842	60.4911	31	289	31	448	52	101.2	109.6	102.1	101.5	102.4	100.8	98.3	106.9	100.1	99	81.1	97
Q8C405	Nuclear autoantigen Sp-100 OS=Mus musculus GN=Sp100 PE=1 SV=1	0	278.256	46.0237	34	269	3	591	68.1	93.4	90.8	96.9	90.5	111.6	98	108.6	92.2	100.2	107.5	105.4	104.9
P11928	2'-5'-oligoadenylate synthase 1A OS=Mus musculus GN=Oas1a PE=1 SV=2	0	278.252	50.1362	25	204	24	367	42.4	76.5	76.7	84.6	102	103.9	88.3	116.9	112.3	128.8	104.6	107.1	98.3
P21958	Antigen peptide transporter 1 OS=Mus musculus GN=Tap1 PE=1 SV=3	0	278.161	33.1492	28	260	28	724	78.8	84.1	87	83.6	98.2	97.8	98.4	103.2	105	102.7	114.5	110.2	115.3
E9PV22	Leucine-rich repeat-containing protein 47 OS=Mus musculus GN=Lrrc47 PE=1 SV=1	0	278.084	67.1642	33	236	33	603	65.9	95.6	95.9	98.4	103.1	104.5	103.2	100.5	98.2	100.2	100.8	101.3	98.3
Q9DB20	ATP synthase subunit O, mitochondrial OS=Mus musculus GN=Atp5o PE=1 SV=1	0	277.736	77.9343	23	451	23	213	23.3	113.7	114	117.1	90.9	91.2	85.8	96.8	96.3	99.8	98.6	98.5	97.2
A0A087WQS2	Basic leucine zipper and W2 domain-containing protein 1 OS=Mus musculus GN=Bzw1 PE=1 SV=1	0	277.601	54.9889	34	369	32	451	51.2	110.4	106.4	105.6	92.8	96.4	96.7	93.3	98	94.5	103.4	99.1	103.2
P13439	Uridine 5'-monophosphate synthase OS=Mus musculus GN=Umps PE=1 SV=3	0	277.154	49.4802	30	166	30	481	52.3	100.1	100.9	100.2	98.3	102.8	101.6	104.6	102.8	103.5	97	93.5	94.7
Q3UMB9	WASH complex subunit 4 OS=Mus musculus GN=Washc4 PE=1 SV=2	0	276.873	32.6513	38	187	36	1173	136.3	111.4	108.4	105.7	89.9	99	98.6	97.6	101.6	97.8	101.1	91	97.9
Q9Z0I7	Schlafen 1 OS=Mus musculus GN=Slfn1 PE=1 SV=1	0	276.827	69.4362	25	279	25	337	38	70.5	71.3	70.3	106.3	107.2	107.8	108	109.5	108.1	115.1	112	113.8
Q9WTX6	Cullin-1 OS=Mus musculus GN=Cul1 PE=1 SV=1	0	276.349	50.6443	41	200	41	776	89.6	102.8	103.7	103.8	97.2	96	96.3	97.2	94.8	97.1	102.8	105.5	102.9
Q3UMP4	Plasminogen activator inhibitor 1 RNA-binding protein OS=Mus musculus GN=Serbp1 PE=1 SV=1	0	276.263	56.3591	29	414	29	401	44	104.8	108.8	106.6	100.1	99.3	97.6	98.4	94.6	98.5	96.6	97.2	97.3
Q7TT50	Serine/threonine-protein kinase MRCK beta OS=Mus musculus GN=Cdc42bpb PE=1 SV=2	0	276.061	32.6328	51	133	47	1713	194.6	108.5	110.4	109.3	98	98.7	101.4	96.7	92.6	90.9	96.7	98.3	98.4
P70206	Plexin-A1 OS=Mus musculus GN=Plxna1 PE=1 SV=1	0	275.952	34.0021	53	145	53	1894	211	114.2	112.5	114.7	92.1	94.6	92.4	88.3	82.7	87.1	105.4	110.3	105.7
E9QMX7	Rho GTPase-activating protein 30 OS=Mus musculus GN=Arhgap30 PE=1 SV=1	0	275.778	36.505	32	174	30	1093	119.4	105.9	104.4	103.7	95.3	97.6	98.6	97.6	98.2	99.8	101.2	99.8	97.8
E9PZJ8	Activating signal cointegrator 1 complex subunit 3 OS=Mus musculus GN=Ascc3 PE=1 SV=1	0	275.694	23.0209	47	129	47	2198	250.4	97.5	101.9	98.5	95.8	99.1	99.4	107	101.7	102.7	99.7	97.3	99.4
Q9DCV7	Keratin, type II cytoskeletal 7 OS=Mus musculus GN=Krt7 PE=1 SV=1	0	275.607	66.9584	31	432	25	457	50.7	70.8	70	71.2	157.8	165.3	163.1	83.7	77.3	79.2	87.7	87.4	86.6
Q62523	Zyxin OS=Mus musculus GN=Zyx PE=1 SV=2	0	275.552	49.4681	20	354	20	564	60.5	93.5	92.1	96.1	114	108.6	107.6	90.1	87.8	92.2	102.3	111.6	104.1
P28667	MARCKS-related protein OS=Mus musculus GN=Marcksl1 PE=1 SV=2	0	275.537	90.5	17	169	17	200	20.2	57.8	56.9	57.6	137.7	132	137.3	70.8	71.1	68	133.7	140	137.2
P45376	Aldose reductase OS=Mus musculus GN=Akr1b1 PE=1 SV=3	0	275.094	68.038	24	609	23	316	35.7	112.9	113.1	110.8	94.8	95.5	97.1	96.5	100.1	96.1	95.8	91.3	96
Q8BJY1	26S proteasome non-ATPase regulatory subunit 5 OS=Mus musculus GN=Psmd5 PE=1 SV=4	0	274.691	58.3333	27	192	26	504	55.9	98.9	101.6	99.3	103	103	101.4	97.7	98.3	101.7	100.4	97.1	97.6
Q9R1T2	SUMO-activating enzyme subunit 1 OS=Mus musculus GN=Sae1 PE=1 SV=1	0	274.625	70.8571	27	220	27	350	38.6	101.3	98.4	101.3	99.6	103.7	98.8	101	102.8	101.9	98.1	95.1	98
P10810	Monocyte differentiation antigen CD14 OS=Mus musculus GN=Cd14 PE=1 SV=1	0	274.57	54.0984	19	655	19	366	39.2	73.5	71	73.8	98.7	108.6	106.8	72.3	71.9	73.2	155.5	148.5	146.2
Q63932	Dual specificity mitogen-activated protein kinase kinase 2 OS=Mus musculus GN=Map2k2 PE=1 SV=2	0	273.95	55.611	26	264	15	401	44.4	91.3	101.1	96.7	105.4	99.6	106.3	99.9	106.8	92.2	103.5	92.5	104.7
Q9ERL7	Glia maturation factor gamma OS=Mus musculus GN=Gmfg PE=1 SV=1	0	273.95	77.4648	17	339	15	142	16.7	98.9	97.3	100.7	99.9	98.6	96	99.7	100.7	106	101.5	103.4	97.4
E9QPR5	Serine/threonine-protein phosphatase 4 regulatory subunit 1 OS=Mus musculus GN=Ppp4r1 PE=1 SV=1	0	273.752	37.8549	31	157	31	951	106.3	98.3	96.5	99.3	99.5	103.6	101.8	102.7	101	101.6	99.5	98.9	97.3
Q99LJ0	CTTNBP2 N-terminal-like protein OS=Mus musculus GN=Cttnbp2nl PE=1 SV=1	0	273.683	59.8746	39	163	39	638	69.8	89.9	74.6	85.4	108.4	142.8	119.1	99	86.9	97.4	102.7	95.8	98.1
O35382	Exocyst complex component 4 OS=Mus musculus GN=Exoc4 PE=1 SV=2	0	273.375	35.3846	30	138	30	975	110.5	106.6	107.3	105.1	93.7	100.7	98.4	97.7	100.6	97.6	102	91.5	98.9
Q924B0	Inositol (Myo)-1(Or 4)-monophosphatase 1 OS=Mus musculus GN=Impa1 PE=1 SV=1	0	273.323	66.065	23	308	23	277	30.4	99.5	101.2	101.3	97.3	98	95.9	102.2	100.6	101.3	101.1	100.2	101.5
Q3UM45	Protein phosphatase 1 regulatory subunit 7 OS=Mus musculus GN=Ppp1r7 PE=1 SV=2	0	273.239	67.036	28	232	28	361	41.3	101.1	99.8	99.3	99.6	102.7	101.3	99	100.8	98	100.3	96.7	101.4
Q60605-2	Isoform Smooth muscle of Myosin light polypeptide 6 OS=Mus musculus GN=Myl6	0	273.235	88.0795	15	791	12	151	17	95.3	94.5	96.8	103.6	106.6	105.4	101.1	96.6	99	99.9	102.2	98.8
P60766	Cell division control protein 42 homolog OS=Mus musculus GN=Cdc42 PE=1 SV=2	0	272.907	53.9267	15	534	5	191	21.2	106.5	106.3	108	100.2	99.9	96.2	96.8	95.6	99.9	96.4	98.2	95.9
Q8CFB4	Guanylate-binding protein 5 OS=Mus musculus GN=Gbp5 PE=1 SV=2	0	272.614	51.6949	33	246	32	590	66.9	40.1	34.4	41.2	140.2	138.2	139.6	73.1	70.5	73.1	146.6	156.9	146.1
Q3UH60	Disco-interacting protein 2 homolog B OS=Mus musculus GN=Dip2b PE=1 SV=1	0	272.135	32.9098	43	132	9	1574	171	87.9	97.3	103.1	112.9	109.5	102.5	100.6	96.3	103.3	98.6	96.9	91.1
P00493	Hypoxanthine-guanine phosphoribosyltransferase OS=Mus musculus GN=Hprt1 PE=1 SV=3	0	271.987	79.3578	18	372	18	218	24.6	103.3	107	106.5	96.2	99.2	94.2	99.4	103.7	98.8	101.2	90.2	100.4
P97310	DNA replication licensing factor MCM2 OS=Mus musculus GN=Mcm2 PE=1 SV=3	0	271.951	52.2124	39	147	39	904	102	91.6	88.3	89.8	111.7	117.3	114.1	91.9	91.8	94.1	104.8	102.7	102
Q8VDQ8	NAD-dependent protein deacetylase sirtuin-2 OS=Mus musculus GN=Sirt2 PE=1 SV=2	0	271.921	64.7815	26	183	26	389	43.2	108.8	107.1	107.2	92	96	92.9	100.8	100.6	102.2	98.4	96.3	97.6
Q9R0T8	Inhibitor of nuclear factor kappa-B kinase subunit epsilon OS=Mus musculus GN=Ikbke PE=1 SV=2	0	271.461	51.325	37	220	36	717	80.9	86	85.4	86.5	106.5	103.2	107.1	94.9	97.7	94.8	112.6	113.7	111.6
P58681	Toll-like receptor 7 OS=Mus musculus GN=Tlr7 PE=1 SV=1	0	271.455	35.1429	36	207	35	1050	121.8	93.1	93.4	94.6	100.4	103.1	101.7	96.6	97.7	96	109.9	105.8	107.6
Q62419	Endophilin-A2 OS=Mus musculus GN=Sh3gl1 PE=1 SV=1	0	271.384	67.1196	30	226	30	368	41.5	91.5	91.8	94.1	107.7	107.5	105	96.5	94.5	97	104.2	106.2	103.8
A0A0R4IZY0	Thimet oligopeptidase OS=Mus musculus GN=Thop1 PE=1 SV=1	0	271.25	57.6419	41	200	41	687	78	101.6	99.3	102	98.3	101.6	98.8	99.5	100.7	101	100.6	98.3	98.2
Q8CDN6	Thioredoxin-like protein 1 OS=Mus musculus GN=Txnl1 PE=1 SV=3	0	271.113	59.1696	17	263	17	289	32.2	97.7	100.2	99.8	105.3	105.1	103.7	97.7	98.9	98.4	99.4	95.8	98.1
A0A140T8M7	Uncharacterized protein OS=Mus musculus GN=Rpl23a-ps3 PE=3 SV=1	0	271.001	66.6667	22	367	22	156	17.7	99	120.4	97.2	94.9	85.1	90.3	83.2	86.3	83	122.8	108.2	129.5
Q9CQM9	Glutaredoxin-3 OS=Mus musculus GN=Glrx3 PE=1 SV=1	0	270.991	57.5668	25	203	25	337	37.8	107.6	106.4	107.2	97.1	95.3	97.3	97.9	102.5	97.5	97.5	95.8	97.9
Q9D0L8	mRNA cap guanine-N7 methyltransferase OS=Mus musculus GN=Rnmt PE=1 SV=1	0	270.9	62.3656	30	186	30	465	53.3	102.3	102.7	99.9	92.4	99.7	98.7	104.4	106	100.4	100.9	91.6	101.1
Q99P91	Transmembrane glycoprotein NMB OS=Mus musculus GN=Gpnmb PE=1 SV=2	0	270.654	35.7143	20	267	20	574	63.6	120.3	121.3	122.5	95.9	92.5	91.7	82.3	81.1	81.2	101.5	105.1	104.6
O55222	Integrin-linked protein kinase OS=Mus musculus GN=Ilk PE=1 SV=2	0	270.639	70.1327	32	270	32	452	51.3	100.4	99.2	100.1	100	102.1	100.4	95.2	94	96.4	104.4	104.6	103.1
O35226	26S proteasome non-ATPase regulatory subunit 4 OS=Mus musculus GN=Psmd4 PE=1 SV=1	0	270.596	48.1383	22	285	2	376	40.7	97.5	98.6	100.3	102.4	106	103.3	100.6	98.8	102	99.5	96.5	94.4
Q6P549	Phosphatidylinositol 3,4,5-trisphosphate 5-phosphatase 2 OS=Mus musculus GN=Inppl1 PE=1 SV=1	0	270.594	37.0724	41	187	38	1257	138.9	103.3	109.3	110	94.1	97.8	92.9	102.2	99.4	101.7	100.4	93.5	95.4
Q6PAV2	Probable E3 ubiquitin-protein ligase HERC4 OS=Mus musculus GN=Herc4 PE=1 SV=2	0	270.398	38.789	33	161	33	1057	118.3	105.3	99.6	104.7	100.2	102.1	100.1	94.2	94.2	99.3	100.3	104.1	95.9
Q3TUQ5	Pinin OS=Mus musculus GN=Pnn PE=1 SV=1	0	270.271	39.6694	42	183	41	726	82.5	98.9	97.1	101.2	106.8	106.2	105.4	97.6	93.2	98.5	96.7	103.6	94.9
P57784	U2 small nuclear ribonucleoprotein A' OS=Mus musculus GN=Snrpa1 PE=1 SV=2	0	270.201	75.6863	30	224	30	255	28.3	101.1	99.4	103.4	99.8	100.9	99.1	96.9	102.7	98.5	102.1	97	99
Q8CH25	SAFB-like transcription modulator OS=Mus musculus GN=Sltm PE=1 SV=1	0	269.843	32.4927	38	210	38	1031	116.9	103.2	104.4	103.7	98	100.2	97.6	98.1	96.6	97.6	100.7	98.7	101.1
Q9QUK4	Baculoviral IAP repeat-containing protein 1b OS=Mus musculus GN=Naip2 PE=1 SV=2	0	269.717	36.1437	44	171	28	1447	164	96.7	99	98.4	103.8	103.4	103.1	94.7	95.8	93.9	104.9	101.9	104.6
Q8C6G8	WD repeat-containing protein 26 OS=Mus musculus GN=Wdr26 PE=1 SV=3	0	269.229	55.0702	31	168	31	641	70.5	100.3	102.5	101.9	102.3	99.5	101.6	98.8	100	99.4	98.5	98	97.1
Q9JKC8	AP-3 complex subunit mu-1 OS=Mus musculus GN=Ap3m1 PE=1 SV=1	0	269.143	62.6794	21	238	16	418	46.9	113.2	115.4	110.3	86.9	90.7	92.1	100.4	104.1	100.6	99.5	89.8	97
A0A1L1STE6	Isocitrate dehydrogenase [NAD] subunit, mitochondrial OS=Mus musculus GN=Idh3a PE=1 SV=1	0	269.071	56.5104	29	339	29	384	41.5	104.8	111.2	110.1	103	93.5	98.1	93.9	96.4	93	98.3	98.9	98.9
Q8BWY3	Eukaryotic peptide chain release factor subunit 1 OS=Mus musculus GN=Etf1 PE=1 SV=4	0	268.693	64.5309	25	201	25	437	49	103.8	97.2	95.7	95.7	100.9	103.5	98.5	105.7	98.6	102.1	96.3	102.3
P25444	40S ribosomal protein S2 OS=Mus musculus GN=Rps2 PE=1 SV=3	0	268.681	66.5529	21	552	21	293	31.2	102.7	106.4	105.7	91.3	91.1	90.4	103.9	104.4	107.2	102.1	98	96.8
Q99K85	Phosphoserine aminotransferase OS=Mus musculus GN=Psat1 PE=1 SV=1	0	268.555	65.4054	24	188	16	370	40.4	102.3	99.4	102.5	100.9	103.9	102.4	96.6	98.1	95.6	100.2	98.6	99.5
Q61687	Transcriptional regulator ATRX OS=Mus musculus GN=Atrx PE=1 SV=3	0	268.476	21.2843	43	138	40	2476	278.4	100	103.7	101.6	108	102.4	105.6	93.5	94.2	94.8	98.5	99.7	98.1
O35226-2	Isoform Rpn10B of 26S proteasome non-ATPase regulatory subunit 4 OS=Mus musculus GN=Psmd4	0	267.965	48.5488	23	278	3	379	41	96.5	100.1	100.4	105	105.1	104.2	99.8	96.4	98.7	98.7	98.4	96.7
Q91W90	Thioredoxin domain-containing protein 5 OS=Mus musculus GN=Txndc5 PE=1 SV=2	0	267.45	50.1199	22	290	22	417	46.4	102.6	98.4	100	98.7	99.4	102	101.8	105.3	102.4	97	97	95.6
P19001	Keratin, type I cytoskeletal 19 OS=Mus musculus GN=Krt19 PE=1 SV=1	0	267.425	89.0819	35	221	26	403	44.5	76.5	74.3	75.3	151.6	156.8	156.3	83.3	80.7	81.6	88.7	88.3	86.8
P01029	Complement C4-B OS=Mus musculus GN=C4b PE=1 SV=3	0	267.407	29.977	47	186	47	1738	192.8	86.8	89.4	89.2	126.9	126	125.2	99.7	98.9	100.1	86.6	85.8	85.5
Q8K1R3	Polyribonucleotide nucleotidyltransferase 1, mitochondrial OS=Mus musculus GN=Pnpt1 PE=1 SV=1	0	267.35	48.9144	34	177	34	783	85.6	104.4	100.5	103.3	95.9	96.5	97.4	100	100	100.9	99.7	102.9	98.4
E0CZ22	Maestro heat-like repeat family member 1 OS=Mus musculus GN=Mroh1 PE=1 SV=1	0	267.245	29.5122	41	114	41	1640	181.7	103.9	98.1	101.9	97.3	102.6	100.6	97.3	99.4	99.4	101.4	99.8	98.1
O09061	Proteasome subunit beta type-1 OS=Mus musculus GN=Psmb1 PE=1 SV=1	0	267.039	62.0833	18	339	18	240	26.4	98.8	98.8	98.4	99.5	101.8	100.6	101.7	103.1	101.8	100	96.3	99.1
Q8CFQ3	Intron-binding protein aquarius OS=Mus musculus GN=Aqr PE=1 SV=2	0	266.732	37.4072	42	136	41	1481	170.2	98.8	103.6	102.8	101.4	100.6	100.2	99.4	96.7	99	100.5	99.2	98
Q9CYA6	Zinc finger CCHC domain-containing protein 8 OS=Mus musculus GN=Zcchc8 PE=1 SV=3	0	266.688	50.7757	31	124	30	709	78	101	102.4	100	102.8	103.4	105.4	97	96.8	97.4	99.1	97.4	97.2
Q9WUU7	Cathepsin Z OS=Mus musculus GN=Ctsz PE=1 SV=1	0	266.665	63.3987	20	579	20	306	34	107.1	96.6	103.8	99.4	102.8	102.7	94	95	93.2	99.5	105.6	100.3
P12265	Beta-glucuronidase OS=Mus musculus GN=Gusb PE=1 SV=2	0	266.61	48.3025	28	247	28	648	74.1	111.4	82.9	102	102.6	104.9	120.5	96.6	118.7	98.1	89.4	93.5	79.4
O70435	Proteasome subunit alpha type-3 OS=Mus musculus GN=Psma3 PE=1 SV=3	0	266.252	63.1373	28	427	27	255	28.4	100	102.4	101.7	100.8	96.2	96.3	101.7	103.6	104.8	97.4	97.9	97.2
P27005	Protein S100-A8 OS=Mus musculus GN=S100a8 PE=1 SV=3	0	266.166	100	10	900	10	89	10.3	49.3	53.9	45.9	139.6	123.2	138.3	102.1	116	101.1	109	106.9	114.7
Q6NZN0	RNA-binding protein 26 OS=Mus musculus GN=Rbm26 PE=1 SV=2	0	266.086	35.7708	39	175	3	1012	114.1	102.5	97.7	99.7	101	105.6	106.3	87.3	106.5	94.9	109.1	90.2	99.1
E9PV04	Uncharacterized protein OS=Mus musculus GN=Gm8994 PE=3 SV=2	0	265.84	47.9319	27	321	2	411	46.8	84.1	99.7	105.2	110.8	111	108	103.7	114.2	103.6	101.4	75.1	83.2
Q9Z1E4	Glycogen [starch] synthase, muscle OS=Mus musculus GN=Gys1 PE=1 SV=2	0	265.82	40.3794	26	148	26	738	83.9	82.2	81.1	81.7	101.3	106.3	107.1	105.4	105.4	103.4	111.1	107.2	107.8
E9QML5	Zinc finger protein 638 OS=Mus musculus GN=Zfp638 PE=1 SV=2	0	265.71	29.7959	52	165	52	1960	218	106.8	107.2	103.8	97.8	97.2	103.5	97.9	97.8	95.5	97.5	97.8	97.2
Q80UM7	Mannosyl-oligosaccharide glucosidase OS=Mus musculus GN=Mogs PE=1 SV=1	0	265.696	32.6139	26	221	26	834	91.8	105.8	102.2	100.6	98.5	97	103.1	100.4	102	99.5	95.4	98.7	96.8
Q9DAW6	U4/U6 small nuclear ribonucleoprotein Prp4 OS=Mus musculus GN=Prpf4 PE=1 SV=1	0	265.435	55.0864	30	172	30	521	58.3	102.4	101.5	101.2	99.9	105.8	104.3	99.8	93.1	98.9	97.9	99.7	95.6
Q925I1	ATPase family AAA domain-containing protein 3 OS=Mus musculus GN=Atad3 PE=1 SV=1	0	265.393	55.8376	37	192	37	591	66.7	112.3	109.8	113.6	97.1	95.1	94.5	93.3	96.6	94.9	97.3	98.4	97
P70158	Acid sphingomyelinase-like phosphodiesterase 3a OS=Mus musculus GN=Smpdl3a PE=1 SV=2	0	265.345	46.5169	21	212	21	445	49.8	119.8	121.2	116.6	95.2	96.5	99	90	88.2	88.4	95	94.1	95.9
Q9D8T2	Gasdermin-D OS=Mus musculus GN=Gsdmdc1 PE=1 SV=1	0	265.118	53.7988	28	277	28	487	53.2	94.3	90.1	91.7	98.7	102.2	103.5	104.3	107	104.8	102.7	100.7	100.1
Q9Z2I9	Succinate--CoA ligase [ADP-forming] subunit beta, mitochondrial OS=Mus musculus GN=Sucla2 PE=1 SV=2	0	264.986	57.8834	30	320	30	463	50.1	110.2	113	113	91.4	88.7	86.6	99.9	99.3	103.4	98.5	99	97
Q922U1	U4/U6 small nuclear ribonucleoprotein Prp3 OS=Mus musculus GN=Prpf3 PE=1 SV=1	0	264.873	49.634	33	193	33	683	77.4	102.7	105.3	103.3	102.3	104.5	102.1	93.2	88	93.6	101.7	102.2	100.9
Q3TCU5	Putative uncharacterized protein OS=Mus musculus GN=Tapbp PE=1 SV=1	0	264.769	44.206	22	299	22	466	49.8	92.4	82.9	88.7	98.2	96.4	101.3	109.4	109	109.4	100	111.7	100.5
P09671	Superoxide dismutase [Mn], mitochondrial OS=Mus musculus GN=Sod2 PE=1 SV=3	0	264.703	59.009	19	445	19	222	24.6	97.8	95.6	96.7	92	93.2	96.3	102.1	105.6	101.9	108.1	105.6	105.1
P70315	Wiskott-Aldrich syndrome protein homolog OS=Mus musculus GN=Was PE=1 SV=1	0	264.585	45.9615	22	174	22	520	54.2	97.5	93.8	93.2	105.6	106.1	114.4	93.5	95.9	89.6	103.4	104.2	102.8
Q9CY64	Biliverdin reductase A OS=Mus musculus GN=Blvra PE=1 SV=1	0	264.544	69.8305	26	315	26	295	33.5	114.4	115.8	112.5	91.3	89.7	91.5	97.8	101.1	101.5	96.5	93.4	94.6
Q9Z2I8	Succinate--CoA ligase [GDP-forming] subunit beta, mitochondrial OS=Mus musculus GN=Suclg2 PE=1 SV=3	0	264.494	62.5866	29	212	29	433	46.8	116.7	116.1	118.2	93.7	93.1	90.8	95.3	96.3	95.6	94.3	94.5	95.4
Q9ER72	Cysteine--tRNA ligase, cytoplasmic OS=Mus musculus GN=Cars PE=1 SV=2	0	264.154	43.923	37	201	37	831	94.8	99.1	102	104	98.7	98.9	97.7	103.6	99.1	100.8	98.6	100	97.4
O70310	Glycylpeptide N-tetradecanoyltransferase 1 OS=Mus musculus GN=Nmt1 PE=1 SV=1	0	264.124	43.3468	24	266	21	496	56.9	105.6	107	104.6	93.2	91.2	93.8	99.8	100.2	99.5	101.3	101.6	102
E9QP62	LIM and senescent cell antigen-like-containing domain protein OS=Mus musculus GN=Lims1 PE=1 SV=1	0	264.115	62.0155	27	186	21	387	44.3	98.6	99	98.8	102.9	100.1	101.3	95.9	102.5	97.8	102.6	98.4	102.1
Q9Z0J0	Epididymal secretory protein E1 OS=Mus musculus GN=Npc2 PE=1 SV=1	0	264.028	59.0604	20	649	20	149	16.4	91.7	85	85.6	103.6	96.8	107.6	105.1	117.3	101.3	99.6	100.8	105.5
Q99L13	3-hydroxyisobutyrate dehydrogenase, mitochondrial OS=Mus musculus GN=Hibadh PE=1 SV=1	0	263.954	53.4328	21	128	21	335	35.4	100.1	104.8	105.6	102	94.1	93.3	94.7	100.1	101.1	103.2	101.1	100
P22599	Alpha-1-antitrypsin 1-2 OS=Mus musculus GN=Serpina1b PE=1 SV=2	0	263.886	44.7942	18	240	5	413	45.9	75.2	72.2	73.4	110.1	105.6	111.8	124.1	126.6	119.4	90.7	95.6	95.4
P97855	Ras GTPase-activating protein-binding protein 1 OS=Mus musculus GN=G3bp1 PE=1 SV=1	0	263.71	51.828	21	331	20	465	51.8	103	104.5	104.2	99.5	100.1	99.2	96.2	99.3	97.8	101.4	96.1	98.9
Q60855	Receptor-interacting serine/threonine-protein kinase 1 OS=Mus musculus GN=Ripk1 PE=1 SV=1	0	263.533	45.4268	30	255	30	656	74.8	108.8	109.3	107.5	93	91.1	91.6	99.3	101.6	101.5	98.9	98	99.5
A0A0B4J1E7	Importin subunit alpha-3 OS=Mus musculus GN=Kpna4 PE=1 SV=1	0	263.457	42.8571	26	159	14	623	68	100.7	96.2	98.9	102.8	108.9	106.1	101.3	99.9	101.6	95.2	95	93.4
D3Z0Y1	SAM domain-containing protein SAMSN-1 OS=Mus musculus GN=Samsn1 PE=1 SV=1	0	263.361	55.0898	28	168	26	501	55.7	83.4	85.1	84.1	113	111.9	113.3	93.1	98.7	92.7	110.5	104.2	109.9
Q9DCC5	Cbx3 protein OS=Mus musculus GN=Cbx3 PE=1 SV=1	0	263.212	75.4098	17	402	15	183	20.8	108.4	104.5	105.9	98.3	100.8	98.4	97.1	95.4	97.7	96.2	99.4	98
Q6A0A2	La-related protein 4B OS=Mus musculus GN=Larp4b PE=1 SV=2	0	262.776	46.5587	35	174	35	741	81.6	96.6	97	98	101.5	100.9	100.5	102.3	99	103.6	99.6	103.1	97.9
Q6PDL0	Cytoplasmic dynein 1 light intermediate chain 2 OS=Mus musculus GN=Dync1li2 PE=1 SV=2	0	262.591	67.0732	33	140	32	492	54.2	104.5	105	106.6	97.3	98.3	96.7	101.8	99.2	100.3	96.4	97.5	96.3
P99026	Proteasome subunit beta type-4 OS=Mus musculus GN=Psmb4 PE=1 SV=1	0	262.51	51.8939	10	333	10	264	29.1	99.5	101.3	97.6	99.5	96.9	101.2	101.4	104.4	100.2	99.6	97.3	101
Q6ZWQ0	Nesprin-2 OS=Mus musculus GN=Syne2 PE=1 SV=2	0	262.148	10.3579	55	102	51	6874	782.2	90.2	92.1	91.5	107.2	109.6	106.8	98.3	98.4	100.2	104.3	99.9	101.5
P17439	Glucosylceramidase OS=Mus musculus GN=Gba PE=1 SV=1	0	261.996	37.8641	16	201	16	515	57.6	98.9	98.3	96.3	97.5	102.8	99.6	99.7	101.5	99.5	104	97.3	104.6
P26231	Catenin alpha-1 OS=Mus musculus GN=Ctnna1 PE=1 SV=1	0	261.136	48.5651	34	128	34	906	100	102.9	105.4	103.1	98.2	96	99.7	106.6	105.8	106.2	92.4	92.8	91.1
A0A0G2JFT8	Protein RUFY3 OS=Mus musculus GN=Rufy3 PE=1 SV=1	0	261.116	67.1151	44	174	42	669	74.7	110.9	108.7	111.5	90.6	92.7	94.1	99.8	99.5	97.5	98.6	99.2	96.9
Q60967	Bifunctional 3'-phosphoadenosine 5'-phosphosulfate synthase 1 OS=Mus musculus GN=Papss1 PE=1 SV=1	0	260.831	56.4103	28	200	27	624	70.7	101.6	103.6	104.2	97.4	98.4	98.1	102.4	101.7	99.6	98.6	96.3	98.1
P62242	40S ribosomal protein S8 OS=Mus musculus GN=Rps8 PE=1 SV=2	0	260.82	56.25	19	391	19	208	24.2	98.9	111.6	100.2	95.9	92	91.8	95.8	98.4	93.1	109.4	98.1	114.9
O89079	Coatomer subunit epsilon OS=Mus musculus GN=Cope PE=1 SV=3	0	260.732	60.3896	23	243	22	308	34.5	101	103.8	100.5	91.5	97.9	94.2	103.3	103.1	102	104.3	95.3	103.3
P63325	40S ribosomal protein S10 OS=Mus musculus GN=Rps10 PE=1 SV=1	0	260.597	83.0303	25	512	23	165	18.9	107.1	102.9	101.9	96.3	99.6	104.8	97.7	103.3	93.6	99	94.2	99.8
P41233	ATP-binding cassette sub-family A member 1 OS=Mus musculus GN=Abca1 PE=1 SV=4	0	260.422	24.2813	46	109	42	2261	253.7	115.8	115.8	117.2	98.1	93.5	92.4	96.7	97.5	101.6	89.5	93.1	88.8
Q8BLF1	Neutral cholesterol ester hydrolase 1 OS=Mus musculus GN=Nceh1 PE=1 SV=1	0	260.107	50.9804	21	188	21	408	45.7	120	113.9	114.7	86.8	83	87.7	95.9	100.7	97.6	97.2	102.4	100
P20060	Beta-hexosaminidase subunit beta OS=Mus musculus GN=Hexb PE=1 SV=2	0	260.014	46.8284	30	514	30	536	61.1	100.3	97.5	96.5	100.3	103.8	103.9	93.9	96.4	93.3	105.4	102.4	106.3
Q5SWN2	Replication protein A 70 kDa DNA-binding subunit OS=Mus musculus GN=Rpa1 PE=1 SV=2	0	259.74	47.6708	32	156	32	644	71.4	99.4	99.9	101.5	108.5	113.1	103.8	93.6	93.6	96.2	98.4	93.3	98.4
Q9DBK7	MCG18845, isoform CRA_d OS=Mus musculus GN=Uba7 PE=1 SV=1	0	259.523	39.0993	29	163	28	977	108.6	86.2	80.4	84	98.3	101.1	100.2	114.3	120.2	117.4	101.2	98.3	98.5
E9QA47	CUGBP Elav-like family member 2 OS=Mus musculus GN=Celf2 PE=1 SV=1	0	259.461	43.5146	26	326	18	478	50.9	104.6	105.7	109.5	100.1	98.8	94.5	98.5	94.4	101.5	96.8	101.1	94.4
Q9DBS1	Transmembrane protein 43 OS=Mus musculus GN=Tmem43 PE=1 SV=1	0	259.326	62.5	26	213	26	400	44.8	100.4	100.3	97.8	97.5	92.6	97.1	105.2	103.5	108.6	97	103.6	96.5
P31266	Recombining binding protein suppressor of hairless OS=Mus musculus GN=Rbpj PE=1 SV=1	0	259.303	52.4715	28	192	28	526	58.5	106.8	107.4	103.5	89.6	93.1	92	105	109.6	106.3	98.6	89.9	98.2
Q65Z40	Wings apart-like protein homolog OS=Mus musculus GN=Wapl PE=1 SV=2	0	259.163	37.1667	39	144	39	1200	134	96.6	95.3	97.1	104.1	102.1	103.3	98.5	96.4	97.7	100.9	106.2	101.9
E9Q2H1	E3 ubiquitin-protein ligase UBR5 OS=Mus musculus GN=Ubr5 PE=1 SV=1	0	258.916	21.8013	47	128	47	2798	308.8	93.2	91.5	92.8	106.5	115.2	107.1	95.6	92.3	99	104.7	101	101.1
P26450	Phosphatidylinositol 3-kinase regulatory subunit alpha OS=Mus musculus GN=Pik3r1 PE=1 SV=2	0	258.661	47.3757	41	190	34	724	83.5	100.3	100.7	101.8	102.7	102.2	102.7	97.7	96.5	96.1	99.3	100.6	99.4
Q9CPX4	Ferritin OS=Mus musculus GN=Ftl1 PE=1 SV=1	0	258.515	80.3279	17	285	17	183	20.8	61.2	48.6	60.5	166	151.3	166.3	88.9	110.2	98.5	83.9	89.9	74.7
Q6PNC0	DmX-like protein 1 OS=Mus musculus GN=Dmxl1 PE=1 SV=1	0	258.495	18.6857	45	125	44	3013	335.8	108.2	109.7	107.3	93.9	96.8	96	99.2	98.4	100.2	98.8	95.1	96.5
Q3TC93	HCLS1-binding protein 3 OS=Mus musculus GN=Hs1bp3 PE=1 SV=2	0	258.295	60	21	164	21	395	43.7	110.5	105.7	107.5	96.4	99.3	99	95.7	98.8	98.9	97.4	96.2	94.6
P45952	Medium-chain specific acyl-CoA dehydrogenase, mitochondrial OS=Mus musculus GN=Acadm PE=1 SV=1	0	258.237	54.8694	30	224	30	421	46.5	113.6	113.3	117.6	94.7	91.6	91.3	94.6	94.8	94.2	97.1	100.4	96.9
Q9EPU4	Cleavage and polyadenylation specificity factor subunit 1 OS=Mus musculus GN=Cpsf1 PE=1 SV=1	0	258.207	30.8813	42	144	42	1441	160.7	99.4	99.8	97.9	104.2	106.2	108.3	98	96.3	96.7	98.3	97.8	97.2
Q91Z50	Flap endonuclease 1 OS=Mus musculus GN=Fen1 PE=1 SV=1	0	257.996	69.7368	28	209	28	380	42.6	97.3	96.3	96.2	104.4	105.7	104.6	95.4	95.3	97.7	103	102.8	101.5
Q3ULW8	Poly [ADP-ribose] polymerase OS=Mus musculus GN=Parp3 PE=1 SV=1	0	257.708	59.2871	33	196	9	533	59.9	97.9	95.2	95.4	97.3	92.3	95.2	108.2	117.3	114.2	96.6	95.2	95.2
Q8BVI4	Dihydropteridine reductase OS=Mus musculus GN=Qdpr PE=1 SV=2	0	257.604	61.4108	14	221	14	241	25.6	103.2	106.4	108.7	100.8	100.3	95.1	98.7	93.3	98.5	97.3	100.1	97.6
Q9DCM0	Persulfide dioxygenase ETHE1, mitochondrial OS=Mus musculus GN=Ethe1 PE=1 SV=2	0	257.25	82.6772	16	228	16	254	27.7	107.7	118.5	111.7	97.5	92.5	93.7	97.1	94.5	100.7	97.7	94.5	93.8
Q9EQG9	Collagen type IV alpha-3-binding protein OS=Mus musculus GN=Col4a3bp PE=1 SV=1	0	257.188	45.6731	36	232	36	624	71.1	111.7	111.2	111.2	95.6	92.7	94	98	100.8	97.8	94.7	95.4	97
A0A0R4J0H8	Fibronectin type III domain-containing protein 3B OS=Mus musculus GN=Fndc3b PE=1 SV=1	0	256.827	35.0456	33	112	33	1207	132.7	105.2	105	104.6	92.8	92.2	89.3	103.1	105.5	111	98.9	97.3	95.1
Q8CJF7	Protein ELYS OS=Mus musculus GN=Ahctf1 PE=1 SV=1	0	256.537	24.7436	42	134	42	2243	247.5	95.1	95.8	98.1	106.1	107.8	104	96.1	92.6	94.6	102.7	103.8	103.3
P11679	Keratin, type II cytoskeletal 8 OS=Mus musculus GN=Krt8 PE=1 SV=4	0	256.502	59.1837	37	404	27	490	54.5	77.6	76.9	77	145.7	146.5	151.5	84.1	85.5	81.9	92.6	91.1	89.6
F8WJ93	Echinoderm microtubule-associated protein-like 4 OS=Mus musculus GN=Eml4 PE=1 SV=1	0	256.322	39.2713	38	152	38	988	109.9	101.3	100	99.1	103	104.3	102.7	99.1	98.6	100.1	96.6	97.2	98.1
Q8VC28	Aldo-keto reductase family 1 member C13 OS=Mus musculus GN=Akr1c13 PE=1 SV=2	0	256.118	81.7337	28	190	27	323	37	113.2	108.1	110.3	94.1	100.1	95.3	94.5	98.8	95	98.2	93.1	99.3
Q91YP2	Neurolysin, mitochondrial OS=Mus musculus GN=Nln PE=1 SV=1	0	256.085	46.4489	36	149	36	704	80.4	105.6	96	104.5	94.5	102	95.8	98	97.1	97.5	102	104.8	102.2
P14152	Malate dehydrogenase, cytoplasmic OS=Mus musculus GN=Mdh1 PE=1 SV=3	0	255.905	55.3892	25	496	18	334	36.5	103.1	106.3	106.9	109.7	102.8	102.2	94.7	95.5	95.3	92.6	95.4	95.6
O08547	Vesicle-trafficking protein SEC22b OS=Mus musculus GN=Sec22b PE=1 SV=3	0	255.738	64.186	17	225	17	215	24.7	102.6	102.9	101.7	94.2	91.2	93	100.5	102.2	100.4	102.7	103.7	104.9
Q8BRN9	Coiled-coil and C2 domain-containing protein 1B OS=Mus musculus GN=Cc2d1b PE=1 SV=1	0	255.585	49.4104	37	164	37	848	93	102.6	101.6	108	99.4	104.7	99.1	100.5	95	97.5	97.5	98.7	95.3
Q3UMA3	Hepatocyte growth factor-regulated tyrosine kinase substrate OS=Mus musculus GN=Hgs PE=1 SV=1	0	255.492	33.8918	35	219	35	776	86.1	103.9	106.5	106	98.9	95.1	97.6	101.8	102.1	101.9	95.4	96.3	94.5
Q99L04	Dehydrogenase/reductase SDR family member 1 OS=Mus musculus GN=Dhrs1 PE=1 SV=1	0	255.366	62.9393	21	218	21	313	34	105.9	106.9	107.6	83.1	84.1	84.4	108.4	106.8	106.6	102.5	102.2	101.5
Q8BFW7	Lipoma-preferred partner homolog OS=Mus musculus GN=Lpp PE=1 SV=1	0	254.894	56.77	25	159	25	613	65.8	109.9	111.4	112.4	101.6	99	99	93.1	89.1	92.7	95.4	100.4	96
Q99M51	Cytoplasmic protein NCK1 OS=Mus musculus GN=Nck1 PE=1 SV=1	0	254.648	63.6605	28	182	6	377	42.9	103.1	99.8	95.6	101.2	106.9	107.6	99.9	93.3	98	95.8	100	98.7
A2AUK8	Band 4.1-like protein 1 OS=Mus musculus GN=Epb41l1 PE=1 SV=1	0	254.4	44.5213	31	213	4	867	96.8	98.7	97.9	98.3	98.3	118.9	72.5	113.8	84.9	92	89.2	98.4	137.2
Q91V61	Sideroflexin-3 OS=Mus musculus GN=Sfxn3 PE=1 SV=1	0	254.335	68.5358	18	252	16	321	35.4	113.5	118	116.1	92.2	88.7	88.7	99.2	96.4	101.6	95.1	96.9	93.6
Q5BLK4	Terminal uridylyltransferase 7 OS=Mus musculus GN=Zcchc6 PE=1 SV=3	0	254.23	28.7726	42	127	41	1491	169	98.9	98.1	97.3	101.4	107	103.6	95.8	93.2	98.2	103.9	101.7	100.9
P00920	Carbonic anhydrase 2 OS=Mus musculus GN=Ca2 PE=1 SV=4	0	254.048	65.3846	16	235	16	260	29	58.7	49.9	54.6	161.5	179.2	175.1	43.9	39.1	41.9	135.9	131.9	128.4
O35295	Transcriptional activator protein Pur-beta OS=Mus musculus GN=Purb PE=1 SV=3	0	253.98	78.3951	25	218	23	324	33.9	106.7	103.5	107.2	98.6	100.4	95.9	98.5	97.2	100.9	96.3	98.9	96.1
Q99JR1	Sideroflexin-1 OS=Mus musculus GN=Sfxn1 PE=1 SV=3	0	253.742	63.354	19	203	17	322	35.6	106.1	110	111.1	96.7	95.9	98.1	96.3	94.3	93.9	100.8	99.9	96.9
Q9D1D4	Transmembrane emp24 domain-containing protein 10 OS=Mus musculus GN=Tmed10 PE=1 SV=1	0	253.719	54.3379	17	316	17	219	24.9	103.6	100.8	101	103.1	96.3	103.4	104.8	107.5	106.6	88.5	95.3	88.9
Q08943-2	Isoform 2 of FACT complex subunit SSRP1 OS=Mus musculus GN=Ssrp1	0	253.598	46.2833	36	273	36	713	81.4	107.5	107.5	103.2	94.5	100.4	100.9	98.6	107.9	98	99.5	84.2	97.8
Q5XJF6	Ribosomal protein OS=Mus musculus GN=Rpl10a PE=1 SV=1	0	253.597	63.1336	19	419	19	217	24.8	104.9	114.4	105.5	98.9	98.1	98.1	86.4	85.7	84.9	109.8	101.7	111.5
Q5SQX6	Cytoplasmic FMR1-interacting protein 2 OS=Mus musculus GN=Cyfip2 PE=1 SV=2	0	253.444	28.1724	35	255	11	1253	145.6	89.2	92.1	97.1	109.8	111.7	101.5	96.5	86.3	101.8	104.5	109.9	99.7
P11688	Integrin alpha-5 OS=Mus musculus GN=Itga5 PE=1 SV=3	0	253.304	35.2327	32	171	32	1053	115	77	75.1	79	110.5	109.4	108.4	98.5	97.9	100.3	113.9	117.6	112.3
Q99KW3-2	Isoform 2 of TRIO and F-actin-binding protein OS=Mus musculus GN=Triobp	0	253.178	21.3578	41	133	40	2018	223.8	94.6	93.7	94.3	101.1	103	99.8	101.7	101.7	107.2	102.5	101.5	98.6
Q7TSC1	Protein PRRC2A OS=Mus musculus GN=Prrc2a PE=1 SV=1	0	253.102	23.1696	39	164	36	2158	229.1	98.9	98.4	98.9	100.9	96.5	99.9	97.6	97.8	100.1	102.6	107.4	101.1
P57080	Ubiquitin carboxyl-terminal hydrolase 25 OS=Mus musculus GN=Usp25 PE=1 SV=2	0	252.982	35.545	38	159	38	1055	121.3	84	83	82.9	103.2	105.1	106.9	104.4	105.6	102.9	108.3	106.3	107.2
Q99JX7	Nuclear RNA export factor 1 OS=Mus musculus GN=Nxf1 PE=1 SV=3	0	252.977	55.3398	29	151	29	618	70.3	103.2	101	102.3	99.1	102.7	100.7	98	101.4	100.2	99.8	94.9	96.8
Q9R0C8	Guanine nucleotide exchange factor VAV3 OS=Mus musculus GN=Vav3 PE=1 SV=2	0	252.497	49.7048	39	176	37	847	97.9	105.6	105.2	107.8	96.2	98.3	94.3	99.5	100.6	99.3	98.6	95.9	98.6
Q9CX86	Heterogeneous nuclear ribonucleoprotein A0 OS=Mus musculus GN=Hnrnpa0 PE=1 SV=1	0	252.476	53.4426	21	312	19	305	30.5	95.2	103.8	100.6	107.2	102.6	103	98.8	95.4	94.7	98.8	98.2	101.6
P48999	Arachidonate 5-lipoxygenase OS=Mus musculus GN=Alox5 PE=1 SV=3	0	252.353	43.3234	31	211	31	674	77.9	95.5	91.3	92.3	106.1	113.4	111.4	96.4	97.5	95.3	101.9	97.8	100.9
B1ASP2	Tyrosine-protein kinase OS=Mus musculus GN=Jak1 PE=1 SV=1	0	252.202	35.039	41	176	38	1153	133.3	103.8	105.3	105	99.4	99	100.2	94.5	91.5	95.8	102.2	104.1	99
Q00897	Alpha-1-antitrypsin 1-4 OS=Mus musculus GN=Serpina1d PE=1 SV=1	0	252.131	49.3947	19	236	6	413	46	67.3	71.1	75.3	114.9	116.1	114.6	121.3	125.3	114.2	96.5	87.5	95.9
P70699	Lysosomal alpha-glucosidase OS=Mus musculus GN=Gaa PE=1 SV=2	0	252.092	35.0472	29	179	29	953	106.2	104.1	103.4	101.4	98.5	101.8	105.6	93.8	94	92.7	103.6	100.9	100.2
Q9ES00	Ubiquitin conjugation factor E4 B OS=Mus musculus GN=Ube4b PE=1 SV=3	0	251.856	38.8747	36	126	36	1173	133.2	101.8	101.5	102.4	98.9	100.4	96.8	100.1	102.5	106.4	99.3	95.7	94.4
Q7TNP2	Serine/threonine-protein phosphatase 2A 65 kDa regulatory subunit A beta isoform OS=Mus musculus GN=Ppp2r1b PE=1 SV=2	0	251.812	55.574	32	190	20	601	65.9	92.7	91	94.5	102.1	104.8	103.7	102.7	102.7	105	102.5	101.5	96.9
Q9QWY8-4	Isoform 4 of Arf-GAP with SH3 domain, ANK repeat and PH domain-containing protein 1 OS=Mus musculus GN=Asap1	0	251.691	33.9223	35	146	3	1132	125.8	93.5	103.3	99.4	110.9	101.9	101.2	92.9	94.6	96.3	102.7	100.2	103.1
P28352	DNA-(apurinic or apyrimidinic site) lyase OS=Mus musculus GN=Apex1 PE=1 SV=2	0	251.685	60.8833	21	163	21	317	35.5	109.8	108	111	99.1	100.2	96.7	96.1	98	99.2	95	93.8	93
A2AFF6	Cohesin subunit SA-2 OS=Mus musculus GN=Stag2 PE=1 SV=1	0	251.666	30.6782	37	154	27	1268	145.6	101.1	90.3	89.4	106.2	123.9	119.6	93.3	86.1	87.4	99.4	99.8	103.6
Q91VH2	Sorting nexin-9 OS=Mus musculus GN=Snx9 PE=1 SV=1	0	251.521	56.4706	32	163	32	595	66.5	114	107.8	114.5	96.6	96.6	93.8	91.7	88.9	95.2	97.7	106.7	96.6
Q9DCE9	Interferon gamma-induced GTPase OS=Mus musculus GN=Igtp PE=1 SV=1	0	251.261	52.0095	19	166	17	423	48.5	68.6	66	68	112	108.1	107.5	109.2	112	111.9	110.2	113.9	112.6
Q9Z2H5-3	Isoform 3 of Band 4.1-like protein 1 OS=Mus musculus GN=Epb41l1	0	251.118	46.1012	29	214	2	731	81.9	114.9	132	129.1	93.7	91.1	84.1	96.9	95.4	100	94.6	81.5	86.8
Q9DCX2	ATP synthase subunit d, mitochondrial OS=Mus musculus GN=Atp5h PE=1 SV=3	0	250.859	93.1677	17	321	17	161	18.7	116.7	114.6	113.7	87.8	89.3	90	96.4	97.2	94.2	99	98.9	102.1
P97868	E3 ubiquitin-protein ligase RBBP6 OS=Mus musculus GN=Rbbp6 PE=1 SV=5	0	250.837	28.324	48	138	48	1790	199.5	99.2	101.2	103	99.9	99.5	97.2	96.9	96.2	96.4	104	103.2	103.4
Q00898	Alpha-1-antitrypsin 1-5 OS=Mus musculus GN=Serpina1e PE=1 SV=1	0	250.626	33.8983	18	270	7	413	45.9	73	64	64.4	114	121.3	129.3	126.4	132.1	120.7	86.5	82.6	85.5
P63328-2	Isoform 2 of Serine/threonine-protein phosphatase 2B catalytic subunit alpha isoform OS=Mus musculus GN=Ppp3ca	0	250.459	61.6438	31	255	20	511	57.6	107.6	106.8	108	97	97.5	96.2	96.1	93.1	97.7	99.3	102.6	98.1
Q8K019	Bcl-2-associated transcription factor 1 OS=Mus musculus GN=Bclaf1 PE=1 SV=2	0	250.111	36.9967	41	229	2	919	105.9	99.9	103.5	106.5	98.2	99.3	92.3	100.3	102.1	100	101.7	95.1	101.2
Q9EPL9	Peroxisomal acyl-coenzyme A oxidase 3 OS=Mus musculus GN=Acox3 PE=1 SV=2	0	250.079	40.5714	25	211	25	700	78.4	103.8	98.3	101.8	106.1	107.1	107.4	96.7	98.2	96.9	93.4	96.4	93.9
F8VQD1	Protein polybromo-1 OS=Mus musculus GN=Pbrm1 PE=1 SV=1	0	249.876	30.223	47	134	47	1704	194.6	93.9	97.6	98.7	109.2	103.3	102.3	94.4	104.8	101.7	102.5	94.4	97.2
P51863	V-type proton ATPase subunit d 1 OS=Mus musculus GN=Atp6v0d1 PE=1 SV=2	0	249.86	49.0028	20	335	20	351	40.3	118.2	112.4	113.3	84.8	89.2	87.1	94.3	95.2	96.8	102.7	103.2	102.8
Q91WG2	Rab GTPase-binding effector protein 2 OS=Mus musculus GN=Rabep2 PE=1 SV=3	0	249.854	49.0975	31	145	31	554	62.1	99.5	106	104.1	105.8	100.1	101.3	97.6	98.9	102.1	97.1	95	92.5
Q61881	DNA replication licensing factor MCM7 OS=Mus musculus GN=Mcm7 PE=1 SV=1	0	249.691	63.8387	39	134	39	719	81.2	91.1	92	90.5	110.2	115.1	111.9	95.1	94	95.7	103.6	98.9	101.9
Q9QZL0	Receptor-interacting serine/threonine-protein kinase 3 OS=Mus musculus GN=Ripk3 PE=1 SV=2	0	249.653	56.7901	23	198	23	486	53.3	107.2	110.6	106.6	96.7	95.1	96.6	100.1	102.9	99.8	96	91.4	97
Q91VA7	Isocitrate dehydrogenase [NAD] subunit, mitochondrial OS=Mus musculus GN=Idh3b PE=1 SV=1	0	249.53	51.5625	22	226	21	384	42.2	113.3	118.3	112	92.6	92.4	93.2	97.7	100.8	98.9	96.4	88.6	95.8
Q3UH70	Bromodomain-containing protein 4 OS=Mus musculus GN=Brd4 PE=1 SV=1	0	249.382	24.9108	35	159	8	1401	156	101.1	100.8	100.5	104.2	103.4	104.1	95.3	97.1	95.8	99.4	98.7	99.6
A6H5Y3	Methionine synthase OS=Mus musculus GN=Mtr PE=1 SV=1	0	249.378	33.759	36	154	36	1253	139	104.5	104.9	106.5	98.9	102.9	100.8	98.8	96.4	96.7	97.8	95.9	96
P09581	Macrophage colony-stimulating factor 1 receptor OS=Mus musculus GN=Csf1r PE=1 SV=3	0	249.293	31.6274	33	171	33	977	109.1	152.3	153	152.3	69.9	69.5	69.2	94.1	90.5	96.1	83.7	87	82.4
P39053	Dynamin-1 OS=Mus musculus GN=Dnm1 PE=1 SV=2	0	249.18	32.0646	32	253	15	867	97.7	111.4	110.7	110.6	98.5	102.8	99.6	89.1	90.7	98.1	101.1	95.8	91.8
Q9QWR8	Alpha-N-acetylgalactosaminidase OS=Mus musculus GN=Naga PE=1 SV=2	0	248.933	60.4819	24	276	24	415	47.2	102	100.5	101.2	99.4	100	99.7	93.9	97.1	96.5	104.7	102.4	102.6
P61205	ADP-ribosylation factor 3 OS=Mus musculus GN=Arf3 PE=2 SV=2	0	248.748	65.1934	14	262	4	181	20.6	106.3	107.6	100.2	86.7	95.7	95.7	100.5	100.4	98.7	106.5	96.3	105.4
P51410	60S ribosomal protein L9 OS=Mus musculus GN=Rpl9 PE=2 SV=2	0	248.689	79.6875	19	490	19	192	21.9	106.6	117.9	109.8	89.1	85.9	87.4	102.8	106.8	103.4	101.5	89.4	99.4
Q99MN9	Propionyl-CoA carboxylase beta chain, mitochondrial OS=Mus musculus GN=Pccb PE=1 SV=2	0	248.668	53.6044	22	150	22	541	58.4	113	110.2	110.4	87.3	96.2	96.6	103.9	98.5	98.2	95.8	95	94.8
P40336-2	Isoform 2 of Vacuolar protein sorting-associated protein 26A OS=Mus musculus GN=Vps26a	0	248.382	61.5599	22	285	21	359	41.5	113.7	114.2	109.5	90.2	91.5	94.1	97.7	103.2	98.2	98.5	91.2	98.3
E9Q6J5-3	Isoform New of Biorientation of chromosomes in cell division protein 1-like 1 OS=Mus musculus GN=Bod1l	0	248.31	17.7595	48	118	46	3035	327.6	99.6	99.4	104.7	107.1	104.6	99.5	95.2	94.6	95.7	98.1	101.4	100.1
Q8C788	Sorting nexin OS=Mus musculus GN=Snx18 PE=1 SV=1	0	248.213	48.4553	29	174	29	615	67.7	91.6	86.9	88.4	105.7	108.4	107.5	99.3	103.4	98.7	103.4	101.3	105.4
Q9QXD8	LIM domain-containing protein 1 OS=Mus musculus GN=Limd1 PE=1 SV=2	0	248.138	54.0419	25	122	25	668	71.4	98.7	102.6	99.3	95.6	95.9	100.8	110.1	103.5	101.1	95.6	97.9	98.8
A0A0R4J069	Selenocysteine lyase OS=Mus musculus GN=Scly PE=1 SV=1	0	247.97	54.3981	22	170	22	432	47.2	111.3	107.9	108.5	97.4	98.7	100.3	96.2	96.1	94.1	95.1	97.3	97.2
Q7TSI3	Serine/threonine-protein phosphatase 6 regulatory subunit 1 OS=Mus musculus GN=Ppp6r1 PE=1 SV=1	0	247.638	44.1589	28	152	27	856	94.5	104.2	104.9	98	99	102.2	105.5	95.6	94.1	95.8	101.2	98.8	100.7
P62830	60S ribosomal protein L23 OS=Mus musculus GN=Rpl23 PE=1 SV=1	0	247.55	75	16	352	16	140	14.9	101.1	110.3	103.5	97.6	95.4	93.5	87.7	87.2	86.4	113.6	107.1	116.6
P63085	Mitogen-activated protein kinase 1 OS=Mus musculus GN=Mapk1 PE=1 SV=3	0	247.402	53.0726	21	293	15	358	41.2	107.6	107.4	108.4	95.5	100.5	94.2	100.4	98.8	100.9	96.5	93.3	96.5
Q60737	Casein kinase II subunit alpha OS=Mus musculus GN=Csnk2a1 PE=1 SV=2	0	247.384	59.0793	20	172	19	391	45.1	102.8	106.5	103.8	98.5	99.3	94.7	99.2	105.3	99.8	99.4	88.9	101.8
Q8CCF0	U4/U6 small nuclear ribonucleoprotein Prp31 OS=Mus musculus GN=Prpf31 PE=1 SV=3	0	247.286	53.7074	28	194	28	499	55.4	107	107.6	107.5	95.3	98.1	97.7	101.3	97	97.7	96.3	97.3	97.1
P47963	60S ribosomal protein L13 OS=Mus musculus GN=Rpl13 PE=1 SV=3	0	247.185	61.6114	25	343	24	211	24.3	88.1	114.5	86.3	103.8	91.3	99.7	60.7	60.5	60.7	147.4	133.7	153.3
Q8C0D5	Elongation factor-like GTPase 1 OS=Mus musculus GN=Efl1 PE=1 SV=1	0	246.719	44.9867	40	164	39	1127	125.7	99.1	98.5	102.8	103.7	103.5	101.1	98.4	100.4	98.6	98.7	97.6	97.5
Q91XH5	Sepiapterin reductase OS=Mus musculus GN=Spr PE=1 SV=1	0	246.688	68.3206	16	275	16	262	27.9	109.5	108.8	110.8	96.6	98.9	94.9	96.9	97.4	99.8	96.9	95	94.5
Q8VDP3	[F-actin]-methionine sulfoxide oxidase MICAL1 OS=Mus musculus GN=Mical1 PE=1 SV=1	0	246.226	37.5	42	155	42	1048	116.7	96.7	94.7	97.9	110.6	112.6	108.5	95.5	94.5	98.9	97.2	98.1	94.6
P28843	Dipeptidyl peptidase 4 OS=Mus musculus GN=Dpp4 PE=1 SV=3	0	246.188	43.4211	34	256	34	760	87.4	88.8	86.9	85.7	127.1	128.3	131.1	90.6	93.4	90.1	93.5	91.4	93.1
B1AU75	Nuclear autoantigenic sperm protein OS=Mus musculus GN=Nasp PE=1 SV=1	0	246.104	27.0375	21	172	21	773	84	102.4	101	102.7	97.8	100.5	96.5	103.6	98.1	104.3	96.3	100.4	96.5
Q6PAM1	Alpha-taxilin OS=Mus musculus GN=Txlna PE=1 SV=1	0	245.818	52.7076	31	141	28	554	62.3	98.4	100	100.4	101.6	103	100.7	105.3	99.4	101.8	94.6	97.5	97.1
P61028	Ras-related protein Rab-8B OS=Mus musculus GN=Rab8b PE=1 SV=1	0	245.753	71.9807	20	430	11	207	23.6	107.7	109.5	109.3	92.3	90.8	91.2	89.2	84.8	90.3	110.8	114.9	109.1
Q9D1Q6	Endoplasmic reticulum resident protein 44 OS=Mus musculus GN=Erp44 PE=1 SV=1	0	245.676	51.9704	23	292	22	406	46.8	101.9	98.5	100.5	99.2	96.7	100.4	108.2	109.9	105	90.7	94.9	94
O08992	Syntenin-1 OS=Mus musculus GN=Sdcbp PE=1 SV=1	0	245.581	61.5385	18	229	18	299	32.4	106.3	120.8	115.2	99.1	93.3	90.9	101.8	96.6	103.5	92.8	89.2	90.4
Q9CQF9	Prenylcysteine oxidase OS=Mus musculus GN=Pcyox1 PE=1 SV=1	0	245.576	53.2673	20	159	20	505	56.5	103.1	103.8	102.1	100.3	95.1	101	97.5	101.9	97.7	99.1	99.3	99.2
O09106	Histone deacetylase 1 OS=Mus musculus GN=Hdac1 PE=1 SV=1	0	245.541	52.4896	27	220	19	482	55	106.4	100.5	101.9	94.7	96.7	98.3	98	104.3	97	100.9	98.6	102.8
Q8BYA0	Tubulin-specific chaperone D OS=Mus musculus GN=Tbcd PE=1 SV=1	0	245.357	29.097	32	134	32	1196	133.2	98.3	96.8	96.7	102.2	103.8	103.1	95.5	98.4	100.3	104	100.9	99.9
Q920A5	Retinoid-inducible serine carboxypeptidase OS=Mus musculus GN=Scpep1 PE=1 SV=2	0	245.286	36.9469	22	337	22	452	50.9	112.3	109.6	106.5	93.8	93.5	96.4	94.7	99.8	95.4	99.2	97.1	101.7
Q99KD5	Protein unc-45 homolog A OS=Mus musculus GN=Unc45a PE=1 SV=2	0	245.07	41.3136	36	135	36	944	103.4	95.1	96.7	95.4	104.7	102.4	106	98.3	97.4	98.9	101.9	103.6	99.8
Q8K1R7	Serine/threonine-protein kinase Nek9 OS=Mus musculus GN=Nek9 PE=1 SV=2	0	244.786	38.5163	30	170	30	984	107.1	100.1	97.6	100.9	100.9	104.1	101.2	99.4	99.7	98.7	99.5	98.5	99.2
Q9CXF4	TBC1 domain family member 15 OS=Mus musculus GN=Tbc1d15 PE=1 SV=1	0	244.772	45.9016	30	197	30	671	76.5	106.2	107.2	105.6	100.5	102.2	101.8	92.6	93.5	95.6	100.8	97.1	97
H3BJN3	Protein CASP OS=Mus musculus GN=Cux1 PE=1 SV=1	0	244.762	55.1622	36	118	8	678	77.4	100.6	98.9	82.7	103.3	99.1	86.3	100	100.1	150.8	96.2	101.9	80.2
O54782	Epididymis-specific alpha-mannosidase OS=Mus musculus GN=Man2b2 PE=1 SV=2	0	244.741	28.1925	21	146	21	1018	115.5	94.6	100.7	100	112.8	113.8	110.4	95.8	89.5	91.3	96.8	96	98.4
Q9R0X4	Acyl-coenzyme A thioesterase 9, mitochondrial OS=Mus musculus GN=Acot9 PE=1 SV=1	0	244.627	48.7472	26	233	26	439	50.5	109.7	111.6	108.8	89.3	92.4	94	102.3	101.2	97.3	98.8	94.9	99.9
Q8JZV7	N-acetylglucosamine-6-phosphate deacetylase OS=Mus musculus GN=Amdhd2 PE=1 SV=1	0	244.36	64.0587	19	231	19	409	43.5	108.4	106.9	111.4	93.5	97.7	93.7	99.3	99.5	100.1	98.8	95.8	94.9
Q9QYB5-2	Isoform 1 of Gamma-adducin OS=Mus musculus GN=Add3	0	244.32	43.3234	30	163	30	674	75.4	118.8	116.7	119.9	93	93.5	89.7	98.3	100.7	102.1	89.9	89.1	88.3
A2AHK0	Diacylglycerol kinase OS=Mus musculus GN=Dgkz PE=1 SV=1	0	243.99	31.7898	33	155	33	1123	125	97	102.5	101.6	100	99	99	103.4	99.9	104.4	99.5	98.6	95
Q68FH4	N-acetylgalactosamine kinase OS=Mus musculus GN=Galk2 PE=1 SV=1	0	243.979	52.8384	25	217	25	458	50.5	113.2	120	112.2	92.2	90.3	89	95.7	99	104.6	98.9	90.7	94.3
P18419	Seminal vesicle secretory protein 4 OS=Mus musculus GN=Svs4 PE=1 SV=2	0	243.965	70.7965	13	302	13	113	12.5	24.5	18.8	23.8	29.9	23.5	27.6	308	321.1	311	37.6	36.7	37.6
P62264	40S ribosomal protein S14 OS=Mus musculus GN=Rps14 PE=1 SV=3	0	243.886	43.0464	11	320	11	151	16.3	98.5	104.6	103.6	103.2	100.6	97.3	96	90.7	95.9	102.3	104	103.2
Q91YP3	Deoxyribose-phosphate aldolase OS=Mus musculus GN=Dera PE=1 SV=1	0	243.805	77.673	24	166	24	318	35	98.6	96.5	99.1	97	101.2	98	103.1	103.9	104	101.2	98.3	99
Q6Y7W8	GRB10-interacting GYF protein 2 OS=Mus musculus GN=Gigyf2 PE=1 SV=2	0	243.553	36.7157	44	140	44	1291	149.1	99.9	103.7	108.3	101	96	93.9	101.4	101.6	103.6	97.6	98.6	94.2
Q9CQ60	6-phosphogluconolactonase OS=Mus musculus GN=Pgls PE=1 SV=1	0	243.546	60.7004	15	302	14	257	27.2	99.9	100.4	103.9	97.6	101.5	96.8	102.1	96.3	103	100.4	101.7	96.3
Q5FWI3	Cell surface hyaluronidase OS=Mus musculus GN=Tmem2 PE=1 SV=1	0	243.434	29.718	38	142	38	1383	153.7	72.7	73.1	74.3	117.8	116.5	123.3	88.6	82.2	84.6	120.9	128.2	117.9
Q9JK48	Endophilin-B1 OS=Mus musculus GN=Sh3glb1 PE=1 SV=1	0	243.263	49.3151	24	234	23	365	40.8	100	100.4	103.6	94.1	95.1	91.4	104.3	101.1	105.9	101.6	103.4	99.1
Q60766	Immunity-related GTPase family M protein 1 OS=Mus musculus GN=Irgm1 PE=1 SV=1	0	243.182	58.4352	27	222	27	409	46.5	77.9	77.9	77.3	104	105.1	102.9	99.2	100	101.3	118.9	117	118.5
Q3UZA1	CapZ-interacting protein OS=Mus musculus GN=Rcsd1 PE=1 SV=1	0	243.093	56.3107	27	164	27	412	44.1	97.4	95.9	97.1	105.6	102.6	107.6	97.4	99.5	95.5	99.6	102	99.8
P70372	ELAV-like protein 1 OS=Mus musculus GN=Elavl1 PE=1 SV=2	0	243.025	59.816	20	293	19	326	36.1	105.9	102.5	103	99.1	101.1	103.5	98	101.8	96.1	97.1	94.6	97.3
P97499	Telomerase protein component 1 OS=Mus musculus GN=Tep1 PE=1 SV=1	0	242.961	23.7353	50	131	50	2629	291.3	102.9	100	103.7	98.6	101.6	98	99.6	101	100	98.9	97.4	98.3
F7DEU6	Inosine-5'-monophosphate dehydrogenase OS=Mus musculus GN=Impdh1 PE=1 SV=2	0	242.878	48.6989	20	144	17	538	57.7	104	103.4	105.5	95.3	99.2	97.3	98.4	94.4	98.3	102.3	103	98.8
A2AR02	Peptidyl-prolyl cis-trans isomerase G OS=Mus musculus GN=Ppig PE=1 SV=1	0	242.718	30.4521	29	186	29	752	88.3	95.4	93.4	97.2	106.3	113.6	107.9	95.8	94.1	93.7	102.5	99	101.2
Q9D1P4	Cysteine and histidine-rich domain-containing protein 1 OS=Mus musculus GN=Chordc1 PE=1 SV=1	0	242.368	61.0272	22	189	22	331	37.3	104.5	105.5	106	95.9	96.1	93.7	104.9	105.9	107.3	94.7	92.6	93.1
Q7TSG2	RNA polymerase II subunit A C-terminal domain phosphatase OS=Mus musculus GN=Ctdp1 PE=1 SV=1	0	242.345	43.9583	34	152	34	960	104.5	97.1	95.9	97.8	108.7	106.5	99.8	97	97.5	110.1	97.1	100.2	92.3
Q9JI75	Ribosyldihydronicotinamide dehydrogenase [quinone] OS=Mus musculus GN=Nqo2 PE=1 SV=3	0	242.209	74.8918	20	184	20	231	26.2	110.7	110.5	113.6	98.1	100.7	96.2	93.9	89.5	94.4	97.3	99.3	95.8
P51859	Hepatoma-derived growth factor OS=Mus musculus GN=Hdgf PE=1 SV=2	0	242.179	80.5907	21	287	19	237	26.3	106.8	105.4	106.5	101.8	100.3	100.1	98.6	95.5	99	92.7	98.8	94.4
Q9CQ65	S-methyl-5'-thioadenosine phosphorylase OS=Mus musculus GN=Mtap PE=1 SV=1	0	241.975	76.3251	20	179	20	283	31	106.9	107.6	111	102.7	107.9	102.2	94.7	91.2	95.7	95.7	93.4	91
Q9CZ30	Obg-like ATPase 1 OS=Mus musculus GN=Ola1 PE=1 SV=1	0	241.928	61.8687	25	266	24	396	44.7	106	103.3	104.7	93.9	96.5	98.2	100.4	101.7	98	99.7	98.4	99.1
B1AQZ0	Septin-8 OS=Mus musculus GN=Sept8 PE=1 SV=1	0	241.717	52.4793	32	311	23	484	55.8	112.7	110.5	111.8	93.9	90.7	89.3	100.5	100.8	103.9	92.9	98	95.1
E9QQ10	A-kinase anchor protein 9 OS=Mus musculus GN=Akap9 PE=1 SV=1	0	241.698	15.0834	46	81	46	3779	433.9	90.2	99.6	104.3	121.7	103.6	102.4	93.8	98.6	99.7	94.4	98.2	93.6
Q3TIX6	Far upstream element (FUSE)-binding protein 3 OS=Mus musculus GN=Fubp3 PE=1 SV=1	0	241.592	59.1304	35	201	29	575	61.9	99.9	102.1	100.3	102.5	101	104.1	97.8	97.6	97.2	99.8	99.3	98.3
Q9CSH3	Exosome complex exonuclease RRP44 OS=Mus musculus GN=Dis3 PE=1 SV=4	0	241.566	45.0939	39	153	39	958	108.8	102.4	101.4	103.7	102.8	105.8	102.8	99.4	97.1	100.5	95.3	95.7	93
Q6P1F6	Serine/threonine-protein phosphatase 2A 55 kDa regulatory subunit B alpha isoform OS=Mus musculus GN=Ppp2r2a PE=1 SV=1	0	241.518	57.047	24	209	20	447	51.7	103.9	99.6	101.2	98.3	99.5	100.1	99.3	99.7	99	98.5	101.3	99.7
Q9WTX8	Mitotic spindle assembly checkpoint protein MAD1 OS=Mus musculus GN=Mad1l1 PE=1 SV=1	0	241.159	53.9749	37	127	37	717	83.5	101	101.8	101.9	105.1	104.5	104.8	99.2	96.8	101.7	94.7	96.9	91.6
Q3ULJ0	Glycerol-3-phosphate dehydrogenase 1-like protein OS=Mus musculus GN=Gpd1l PE=1 SV=2	0	241.138	62.1083	24	211	21	351	38.2	103.9	100.5	101.5	93.6	97.9	100.7	103.6	104.2	99	99	97.4	98.8
P52431	DNA polymerase delta catalytic subunit OS=Mus musculus GN=Pold1 PE=1 SV=2	0	241.058	36.1086	39	144	39	1105	123.7	104.4	104.2	103.1	100.7	104.2	103.2	100.3	99.5	100.2	94.6	92.1	93.6
P35293	Ras-related protein Rab-18 OS=Mus musculus GN=Rab18 PE=1 SV=2	0	240.895	80.0971	20	193	20	206	23	101.7	99.4	98.5	88.7	89.6	93.3	104	105.8	101.8	105.6	105.2	106.4
B1AZI6	THO complex subunit 2 OS=Mus musculus GN=Thoc2 PE=1 SV=1	0	240.195	29.862	47	133	47	1594	182.7	100.3	98.7	99.8	101.2	105.1	101.6	98.2	100.4	98.3	100.3	95.9	100.3
P62983	Ubiquitin-40S ribosomal protein S27a OS=Mus musculus GN=Rps27a PE=1 SV=2	0	239.877	82.0513	24	617	14	156	17.9	104.2	103.1	110.1	100.5	96.6	92.9	99.4	85	98.3	95.8	115.4	98.7
Q8CBB9	Radical S-adenosyl methionine domain-containing protein 2 OS=Mus musculus GN=Rsad2 PE=1 SV=1	0	239.524	49.4475	22	168	22	362	41.5	30	32	31.7	138.6	146.2	144.3	66.9	66.1	62.1	164.4	155.8	161.9
A3KG93	Lysine-specific histone demethylase 1A OS=Mus musculus GN=Kdm1a PE=1 SV=1	0	239.332	41.4662	30	135	30	873	94.6	97.7	96.2	99.9	99.3	104.5	100.9	103.8	101.3	100.9	99.1	98	98.3
Q91WD5	NADH dehydrogenase [ubiquinone] iron-sulfur protein 2, mitochondrial OS=Mus musculus GN=Ndufs2 PE=1 SV=1	0	239.093	56.8035	25	156	25	463	52.6	111.5	107.9	111.1	94.6	91.9	93.4	94.9	94.2	98.1	99	105.9	97.4
Q8JZN5	Acyl-CoA dehydrogenase family member 9, mitochondrial OS=Mus musculus GN=Acad9 PE=1 SV=2	0	239.093	46.56	31	179	31	625	68.7	111.3	108	106.9	94.9	97.6	100.3	97	97.3	94.8	96.8	97	98
Q3UHD6	Sorting nexin-27 OS=Mus musculus GN=Snx27 PE=1 SV=2	0	238.973	50.4638	28	180	27	539	61	115.9	113.3	115.2	92	103.9	96.7	95.6	92	95	96.5	90.8	93.1
Q8K0Q5	Rho GTPase-activating protein 18 OS=Mus musculus GN=Arhgap18 PE=1 SV=1	0	238.881	55.2036	33	122	33	663	74.9	106	109.1	108.5	102	104.5	103.6	91.9	91	91.8	100.2	95.4	96.1
Q64475	Histone H2B type 1-B OS=Mus musculus GN=Hist1h2bb PE=1 SV=3	0	238.844	88.8889	21	3464	2	126	13.9		18.8			97.3			18.4			265.4
A0A0R4J1E2	Elongation factor 1-delta OS=Mus musculus GN=Eef1d PE=1 SV=1	0	238.79	27.5758	25	454	4	660	72.9	88.9	118.1	96	113.3	101.2	109.7	105.3	90	100	92.5	90.7	94.2
Q9DBR0	A-kinase anchor protein 8 OS=Mus musculus GN=Akap8 PE=1 SV=1	0	238.758	44.5415	30	138	30	687	76.2	104.8	100.3	104	100.7	110.7	104.8	96.6	91.7	94.7	97.9	97.2	96.4
D3Z5N5	1-phosphatidylinositol 3-phosphate 5-kinase OS=Mus musculus GN=Pikfyve PE=1 SV=2	0	238.738	25.731	42	110	42	2052	231.9	99.2	101.4	103.2	104.4	104.1	104	97.5	95	96.6	98.9	99.4	96.3
Q8R180	ERO1-like protein alpha OS=Mus musculus GN=Ero1a PE=1 SV=2	0	238.644	69.8276	28	227	25	464	54.1	88	80	82.8	106.7	105.8	112.2	104.5	108.3	102	100.9	105.9	103
F8WJD4	Symplekin OS=Mus musculus GN=Sympk PE=1 SV=1	0	238.263	29.4255	35	123	35	1288	142.5	105.2	102.4	104.5	99.8	102.5	99.4	98.5	99.2	98.5	96.6	95.9	97.6
Q9Z1M8	Protein Red OS=Mus musculus GN=Ik PE=1 SV=2	0	238.09	50.8079	31	178	31	557	65.6	104.8	103.7	102.9	99.4	102.7	106.9	99	97.4	95.5	96.7	96.2	94.7
Q3UF95	Large proline-rich protein BAG6 OS=Mus musculus GN=Bag6 PE=1 SV=1	0	238.02	28.9613	28	179	28	1136	119.1	94.9	93.6	96.7	100.9	106.4	103.7	103.4	102	102.5	100.8	98	97
Q8VDC1	FYVE and coiled-coil domain-containing protein 1 OS=Mus musculus GN=Fyco1 PE=1 SV=1	0	237.897	27.2095	35	131	33	1437	162.2	92.1	97.5	93.5	102.7	100.7	101.6	100.9	100	101.3	104.3	101.9	103.5
Q91V89	Protein phosphatase 2, regulatory subunit B (B56), delta isoform OS=Mus musculus GN=Ppp2r5d PE=1 SV=1	0	237.736	51.1785	31	203	24	594	69	102.9	96.8	100.3	98.8	103.9	102.6	96.8	98	96.9	101.5	101.4	100.2
P97372	Proteasome activator complex subunit 2 OS=Mus musculus GN=Psme2 PE=1 SV=4	0	237.736	73.2218	18	310	17	239	27	98.7	100.8	98.4	97.9	95.6	97.1	105.1	106.9	107.1	98.2	96.7	97.4
Q9DCN2	NADH-cytochrome b5 reductase 3 OS=Mus musculus GN=Cyb5r3 PE=1 SV=3	0	237.71	81.3953	21	267	21	301	34.1	101.5	100.4	99	88.7	88.3	91.5	102.3	104.4	98	107.6	106.9	111.5
Q6PFB2	Rcc1 protein OS=Mus musculus GN=Rcc1 PE=1 SV=1	0	237.537	51.1521	17	177	17	434	46.3	106	105.3	106.5	97.8	98.5	100.1	98.6	99.2	96.5	97.6	97	97
Q60676	Serine/threonine-protein phosphatase 5 OS=Mus musculus GN=Ppp5c PE=1 SV=3	0	237.365	54.1082	30	204	30	499	56.8	102.5	100.5	101.7	98.8	101	101.7	103.3	100.1	101.6	95.5	98.5	95
Q61249	Immunoglobulin-binding protein 1 OS=Mus musculus GN=Igbp1 PE=1 SV=1	0	237.277	51.4706	19	152	19	340	38.9	103.5	102.5	103.3	101.5	100.9	102.1	99.5	100.3	99.7	95.5	96.3	94.9
A0A1B0GSU0	Aldehyde dehydrogenase family 16 member A1 OS=Mus musculus GN=Aldh16a1 PE=1 SV=1	0	237.269	31.2968	23	194	23	802	84.7	96.4	99.5	100.1	99.7	101.4	102.5	102.8	98.9	101.1	101.1	100.1	96.4
A2AAY5	SH3 and PX domain-containing protein 2B OS=Mus musculus GN=Sh3pxd2b PE=1 SV=1	0	237.237	39.5374	39	203	39	908	101.5	102	103.4	101.3	95.4	94.4	97.4	103	101.7	96.8	99.6	100.6	104.5
Q9Z2U1	Proteasome subunit alpha type-5 OS=Mus musculus GN=Psma5 PE=1 SV=1	0	237.135	68.0498	15	288	15	241	26.4	96.2	95.4	96.8	102.9	102.5	102.5	100.3	100.6	100.6	100.6	101.4	100.2
Q9CQW2	ADP-ribosylation factor-like protein 8B OS=Mus musculus GN=Arl8b PE=1 SV=1	0	237.11	69.3548	15	210	7	186	21.5	119.6	116.6	117	81.7	86.5	84.2	99.4	100.9	98	99.4	96	100.9
Q8VEM8	Phosphate carrier protein, mitochondrial OS=Mus musculus GN=Slc25a3 PE=1 SV=1	0	236.685	49.5798	20	350	20	357	39.6	120.6	114.9	112.2	88	86.3	92.5	90.8	95.2	91.5	100.5	103.7	103.8
Q91YH5	Atlastin-3 OS=Mus musculus GN=Atl3 PE=1 SV=1	0	236.637	45.4713	22	204	22	541	60.5	107.4	109.1	105.2	84.4	82	85.2	102.6	102.8	102.9	105.7	106.2	106.7
Q923T9-2	Isoform 2 of Calcium/calmodulin-dependent protein kinase type II subunit gamma OS=Mus musculus GN=Camk2g	0	236.511	52.5097	23	200	2	518	58.3	101.5	120.2	111.3	89	81.8	84	115.4	111.6	92.5	94.1	86.3	112.2
Q6ZWQ9	MCG5400 OS=Mus musculus GN=Myl12a PE=1 SV=1	0	236.221	72.6744	16	504	3	172	19.9	93.1	99.7	85.3	98.8	108.3	102.3	106.7	119.5	117.5	101.4	72.5	95
Q6ZWZ7	60S ribosomal protein L17 OS=Mus musculus GN=Rpl17 PE=1 SV=1	0	235.972	73.913	21	257	20	184	21.4	92.3	109.8	88.9	97.4	88.6	97.2	67.1	68.4	64.5	143.2	133.2	149.3
P05201	Aspartate aminotransferase, cytoplasmic OS=Mus musculus GN=Got1 PE=1 SV=3	0	235.884	59.5642	29	272	29	413	46.2	100.7	99.5	98.5	98.2	95.8	97.3	95.5	100	98.4	105.6	104.7	105.8
Q9JIH2	Nuclear pore complex protein Nup50 OS=Mus musculus GN=Nup50 PE=1 SV=3	0	235.667	55.3648	21	126	21	466	49.5	99.9	97.3	100.5	103.4	100.2	106.5	95.9	99.3	96.7	100.8	103.2	96.3
P16879	Tyrosine-protein kinase Fes/Fps OS=Mus musculus GN=Fes PE=1 SV=2	0	235.605	39.1727	32	180	31	822	93.7	93.8	95.6	98.2	104.1	104.1	102.7	98.4	97.7	97.8	103.8	102.6	101.3
Q6NZR5	Superkiller viralicidic activity 2-like (S. cerevisiae) OS=Mus musculus GN=Skiv2l PE=1 SV=1	0	235.599	31.9936	36	120	36	1244	137.4	94.5	94.6	97.3	111.4	118	111.3	94.8	94.3	97.8	99.3	93.1	93.6
O08795-2	Isoform 2 of Glucosidase 2 subunit beta OS=Mus musculus GN=Prkcsh	0	235.537	42.0455	26	357	26	528	59.5	98.8	95.3	97.2	105.4	99.9	103	100.2	101.7	103	95.7	103	96.7
E9QAT0	Synaptic functional regulator FMR1 OS=Mus musculus GN=Fmr1 PE=1 SV=1	0	235.419	65.5348	35	157	2	589	66.1	101.8		97.8	96		100.7	97.9		101	104.2		100.4
Q9CZE3	Ras-related protein Rab-32 OS=Mus musculus GN=Rab32 PE=1 SV=3	0	235.306	62.3318	17	183	16	223	25.1	103.1	93.8	96.8	101	90.6	99.3	97.6	110.9	98.3	98.2	104.7	105.6
Q2TBE6	Phosphatidylinositol 4-kinase type 2-alpha OS=Mus musculus GN=Pi4k2a PE=1 SV=1	0	235.29	72.4426	32	155	31	479	54.2	112.2	110.7	112	82.6	82.8	83	102.5	110	106.5	102.7	96.6	98.5
Q99LE6	ATP-binding cassette sub-family F member 2 OS=Mus musculus GN=Abcf2 PE=1 SV=1	0	235.208	46.0191	32	190	32	628	71.7	96.4	96.7	97.4	99.4	105.7	102.9	102.6	101.9	100.5	101.6	95.7	99.2
Q62159	Rho-related GTP-binding protein RhoC OS=Mus musculus GN=Rhoc PE=1 SV=2	0	235.181	66.8394	17	430	8	193	22	123.5	123.1	122.2	85.4	85.8	86.3	102.1	101.5	101.7	88.9	89.6	89.9
P34022	Ran-specific GTPase-activating protein OS=Mus musculus GN=Ranbp1 PE=1 SV=2	0	235.173	83.7438	21	333	20	203	23.6	103.5	100.4	101.7	103.2	102.8	106.7	95	97.1	91.9	98.3	99.7	99.7
P26369	Splicing factor U2AF 65 kDa subunit OS=Mus musculus GN=U2af2 PE=1 SV=3	0	234.909	46.9474	20	240	20	475	53.5	100.2	101.1	99.8	102.4	99.2	102.1	99.9	97.3	98	97.6	102.4	100.1
Q91V12-4	Isoform D of Cytosolic acyl coenzyme A thioester hydrolase OS=Mus musculus GN=Acot7	0	234.904	52.5066	20	219	20	379	41.6	92.1	95.3	95.3	102.4	105.9	103.5	110.2	105.3	104.5	95.3	93.6	96.7
Q6NV83-2	Isoform 2 of U2 snRNP-associated SURP motif-containing protein OS=Mus musculus GN=U2surp	0	234.797	45.8171	43	196	42	1028	118.1	101	104.3	100.6	102.9	101.9	106.7	96.9	100.8	94.2	99.3	93	98.4
Q9CYZ2	Tumor protein D54 OS=Mus musculus GN=Tpd52l2 PE=1 SV=1	0	234.631	85.4545	25	227	25	220	24	112.6	110.6	110.4	94.8	93.8	96.2	98.3	98.2	98.8	94.3	97.4	94.6
Q3UKC1	Tax1-binding protein 1 homolog OS=Mus musculus GN=Tax1bp1 PE=1 SV=2	0	234.629	52.9484	43	122	43	814	93.6	70.6	69.5	72.6	128.7	128.4	126.1	86.2	88	90.1	114.6	114.1	111.2
Q9D5V6	Synapse-associated protein 1 OS=Mus musculus GN=Syap1 PE=1 SV=1	0	234.588	49.3151	22	119	22	365	41.3	100.9	99.1	100.7	92.7	90.9	91.8	101.5	101.3	102.1	104.9	108.8	105.4
A0A0R4J1N7	Ankyrin-1 OS=Mus musculus GN=Ank1 PE=1 SV=1	0	234.461	24.6985	38	134	38	1907	209.4	59.7	64.5	63.4	165.4	158.7	156.2	50.9	58	58	124	118.8	122.4
Q920E5	Farnesyl pyrophosphate synthase OS=Mus musculus GN=Fdps PE=1 SV=1	0	234.403	43.0595	17	156	5	353	40.6	122.5	108.9	112.2	84.6	85.2	92.2	95.8	101.2	98.8	97.1	104.7	96.7
E9Q3L2	Phosphatidylinositol 4-kinase alpha OS=Mus musculus GN=Pi4ka PE=1 SV=2	0	234.36	23.2779	41	110	41	2105	236.9	108.1	106	106.5	102.9	105.2	103.7	88.1	89.6	89.7	100.9	99.3	100.1
O09131	Glutathione S-transferase omega-1 OS=Mus musculus GN=Gsto1 PE=1 SV=2	0	234.196	64.5833	26	308	26	240	27.5	103.7	99.3	100.8	99.1	101.5	101.7	96.3	97.7	93.9	100.9	101.5	103.7
O08759	Ubiquitin-protein ligase E3A OS=Mus musculus GN=Ube3a PE=1 SV=2	0	234.185	37.5862	27	114	27	870	99.8	106.7	107	105.4	97.8	96.6	98.2	95.2	101	96.4	100.3	95.4	100
A0A0G2JEP4	Leucine-rich repeat flightless-interacting protein 2 OS=Mus musculus GN=Lrrfip2 PE=1 SV=1	0	234.168	53.5377	28	145	27	424	48.4	97.6	96.9	98.3	105.5	105.9	105.1	95.3	96.2	98	101.6	100.9	98.6
Q5SSZ5	Tensin-3 OS=Mus musculus GN=Tns3 PE=1 SV=1	0	234.068	32.2917	34	141	30	1440	155.5	76	76.5	76.1	116.5	110.8	113.4	99.8	104.2	103.9	107.7	108.4	106.6
O35309	N-myc-interactor OS=Mus musculus GN=Nmi PE=1 SV=1	0	234.051	63.0573	25	168	25	314	35.2	84.3	83.2	86.4	108.7	107	106.8	107.4	106	104.3	99.7	103.8	102.5
P62317	Small nuclear ribonucleoprotein Sm D2 OS=Mus musculus GN=Snrpd2 PE=1 SV=1	0	233.866	79.661	18	310	18	118	13.5	104	104.1	101.6	100.8	98.9	105.5	96.9	103.2	93.1	98.4	93.8	99.8
P84096	Rho-related GTP-binding protein RhoG OS=Mus musculus GN=Rhog PE=1 SV=1	0	233.407	73.822	15	310	14	191	21.3	95.7	94.3	95.7	96.8	94.9	96.5	100.2	99.7	99.9	107.2	111.1	107.9
A0A087WQF1	CLIP-associating protein 1 OS=Mus musculus GN=Clasp1 PE=1 SV=2	0	233.361	29.7003	38	124	34	1468	162	91.8	96.2	97.2	113.3	104.7	99.7	96.9	100.8	106.5	97.9	98.2	96.6
Q62446	Peptidyl-prolyl cis-trans isomerase FKBP3 OS=Mus musculus GN=Fkbp3 PE=1 SV=2	0	233.277	75	23	154	23	224	25.1	110.3	111.3	114.5	101.1	100.1	94.9	94.5	92.8	98.3	94.1	95.9	92.2
Q9DCS3	Enoyl-[acyl-carrier-protein] reductase, mitochondrial OS=Mus musculus GN=Mecr PE=1 SV=2	0	233.145	72.9223	18	115	18	373	40.3	112.4	115.8	114.5	95.6	96.1	90.7	97	92.5	99.9	95	95.6	94.9
Q8BVK9	Sp110 nuclear body protein OS=Mus musculus GN=Sp110 PE=1 SV=1	0	233.106	47.6404	29	193	29	445	50.1	83.9	82	83.9	100.6	102.8	104.1	101.8	99.7	99.2	113.7	115.5	112.8
Q9EPL8	Importin-7 OS=Mus musculus GN=Ipo7 PE=1 SV=2	0	233.017	26.3969	24	129	23	1038	119.4	103.2	100.1	99.2	98.5	94.9	106.2	96.4	99.5	94.4	101.8	105.5	100.2
Q9EQ06	Estradiol 17-beta-dehydrogenase 11 OS=Mus musculus GN=Hsd17b11 PE=1 SV=1	0	232.995	56.3758	21	206	21	298	32.9	113.1	111.9	106.9	83.5	87.4	92.3	98.1	102.5	93.7	105.3	98.3	107
Q9WVJ2	26S proteasome non-ATPase regulatory subunit 13 OS=Mus musculus GN=Psmd13 PE=1 SV=1	0	232.972	65.4255	27	231	27	376	42.8	103.4	99.5	98.5	93.6	96.7	100.8	99.8	104.2	98	103.3	99.7	102.7
O35857	Mitochondrial import inner membrane translocase subunit TIM44 OS=Mus musculus GN=Timm44 PE=1 SV=2	0	232.613	49.3363	29	180	29	452	51.1	109.9	109.2	110.5	94.8	91.3	93	97.3	100	99.1	98	99.5	97.4
Q61102	ATP-binding cassette sub-family B member 7, mitochondrial OS=Mus musculus GN=Abcb7 PE=1 SV=3	0	232.472	38.2979	28	146	28	752	82.5	111.9	111.3	109.7	90.5	88.6	95.4	97.8	100.9	96.2	99.8	99.2	98.7
Q3THE2	Myosin regulatory light chain 12B OS=Mus musculus GN=Myl12b PE=1 SV=2	0	232.453	72.6744	15	645	2	172	19.8	89.9	100.2	97	106.9	110.4	105.9	103.3	111.9	102.5	99.9	77.5	94.6
Q8R326	Paraspeckle component 1 OS=Mus musculus GN=Pspc1 PE=1 SV=1	0	232.443	48.3748	27	177	25	523	58.7	95.9	93.4	95.8	101	106.2	100.8	106.3	100.5	106.1	96.8	99.9	97.3
Q9CT10	Ran-binding protein 3 OS=Mus musculus GN=Ranbp3 PE=1 SV=2	0	232.334	48.2688	25	194	25	491	52.5	104.6	99.2	99.1	100.5	100.5	105.6	95.7	101.8	96.7	99.2	98.5	98.6
Q69Z38	Pseudopodium-enriched atypical kinase 1 OS=Mus musculus GN=Peak1 PE=1 SV=4	0	231.783	31.4121	40	108	40	1735	191	100.6	96.4	100.9	98.9	100.7	101.5	102.9	103	101.5	97.6	99.9	96
Q99JZ4	GTP-binding protein SAR1a OS=Mus musculus GN=Sar1a PE=1 SV=1	0	231.68	61.6162	18	211	13	198	22.4	109.5	93.8	98.7	75.9	85.3	91.3	109.4	118.4	98.9	105.1	102.4	111.1
A2AIV8	Caspase recruitment domain-containing protein 9 OS=Mus musculus GN=Card9 PE=1 SV=1	0	231.3	49.4403	29	164	29	536	62.4	98.9	96.7	98.8	101	103.3	100.4	99.3	98.5	98.3	100.8	101.5	102.4
Q8VD65	Phosphoinositide 3-kinase regulatory subunit 4 OS=Mus musculus GN=Pik3r4 PE=1 SV=3	0	231.166	25.0368	32	151	32	1358	152.5	106.7	105.3	102.4	93.2	99.2	99.8	99.7	102.9	100.9	100.5	92.7	97
Q9DBC3	Cap-specific mRNA (nucleoside-2'-O-)-methyltransferase 1 OS=Mus musculus GN=Cmtr1 PE=1 SV=1	0	231.134	44.4444	40	159	25	837	95.6	89.2	89.6	87.6	100.3	101.7	103.1	101.4	104.7	104	109.1	104.1	105.4
A2AR07	Lupus La protein homolog (Fragment) OS=Mus musculus GN=Ssb PE=1 SV=1	0	231.076	65.7609	18	227	2	184	21.4	98.3	72.1	83.2	35.3	168.5	97.9	99.8	93	85.2	166.6	66.4	133.8
Q8C547	HEAT repeat-containing protein 5B OS=Mus musculus GN=Heatr5b PE=1 SV=3	0	231.054	18.9855	34	102	33	2070	224.2	96.4	99.3	101.2	100.3	103.7	100.5	103.6	101.4	103.2	99.7	95.6	95.1
O88532	Zinc finger RNA-binding protein OS=Mus musculus GN=Zfr PE=1 SV=2	0	231.018	33.2402	32	119	32	1074	116.8	101.6	97.5	102.7	97.8	100.7	98.5	103.6	96.7	103.3	96.9	105.1	95.6
Q3UKJ7	WD40 repeat-containing protein SMU1 OS=Mus musculus GN=Smu1 PE=2 SV=2	0	230.811	41.3255	19	215	19	513	57.5	103.9	99.9	104.5	94.7	94.7	95.4	102.1	109.8	101.3	99.3	95.6	98.9
Q9D024	Coiled-coil domain-containing protein 47 OS=Mus musculus GN=Ccdc47 PE=1 SV=2	0	230.67	47.619	24	154	24	483	55.8	107.2	106.6	108.4	90.1	91.7	90	101.3	99.7	100.3	101.4	102	101.4
Q6P9Q4	FH1/FH2 domain-containing protein 1 OS=Mus musculus GN=Fhod1 PE=1 SV=3	0	229.861	32.4979	30	145	30	1197	129.5	92.6	94	92	103.4	107.4	112.6	99.9	96.7	97.1	104.1	101.8	98.3
Q9R0E2	Procollagen-lysine,2-oxoglutarate 5-dioxygenase 1 OS=Mus musculus GN=Plod1 PE=1 SV=1	0	229.848	37.5	23	133	22	728	83.5	99.4	100.5	101.2	101.8	99.3	100.6	106.4	107.8	104.8	92.5	92.5	93.4
Q6ZPZ3	Zinc finger CCCH domain-containing protein 4 OS=Mus musculus GN=Zc3h4 PE=1 SV=2	0	229.835	34.5859	32	147	32	1304	140.9	99.4	100.4	103	106	101	101.1	96.3	95.2	98.7	98.4	103.4	97.2
Q8R307	Vacuolar protein sorting-associated protein 18 homolog OS=Mus musculus GN=Vps18 PE=1 SV=2	0	229.544	38.0267	34	145	34	973	110.1	108.1	107.5	106.1	95.2	97	98.1	95.3	98.5	95.5	101.3	97	100.2
E9Q0A7	Oxidation resistance protein 1 OS=Mus musculus GN=Oxr1 PE=1 SV=1	0	229.505	43.149	30	158	30	832	91.7	109.5	109.3	111.8	94.1	94	93.3	103.1	100.3	105.6	93.3	96.3	89.3
Q8R3D1	TBC1 domain family member 13 OS=Mus musculus GN=Tbc1d13 PE=1 SV=1	0	229.488	62	29	193	29	400	46.4	101.8	102.6	104.5	97.7	99.6	95.5	101.7	100.2	102.7	98.8	97.7	97.2
Q9CZX8	40S ribosomal protein S19 OS=Mus musculus GN=Rps19 PE=1 SV=3	0	229.423	71.7241	18	532	18	145	16.1	101.5	106.7	105.4	102	101.2	96.7	92.5	89.4	93.6	104	102.7	104.3
Q2TBA3	Mucosa-associated lymphoid tissue lymphoma translocation protein 1 homolog OS=Mus musculus GN=Malt1 PE=1 SV=2	0	229.326	34.2548	28	163	28	832	93.2	65.5	64.8	68.4	124.9	124.6	123.1	86.5	86	86.4	123.1	124.5	122.2
P26516	26S proteasome non-ATPase regulatory subunit 7 OS=Mus musculus GN=Psmd7 PE=1 SV=2	0	229.288	54.5171	17	165	17	321	36.5	100.3	104.7	98.9	98.8	96.3	100.3	101.1	104.5	101.6	99.9	94.6	99.2
Q9WUT3	Ribosomal protein S6 kinase alpha-2 OS=Mus musculus GN=Rps6ka2 PE=1 SV=1	0	229.279	29.3315	23	164	6	733	83.1	80.5	74.7	85	111.4	107.1	105.9	97.2	104.9	100.1	110.9	113.4	108.9
E9PV45	Ubiquitin carboxyl-terminal hydrolase 24 OS=Mus musculus GN=Usp24 PE=1 SV=1	0	229.053	18.5256	43	135	41	2618	293.9	102.7	106.1	104	101.1	101	100.7	97.5	96.5	98.2	98.7	96.4	97
P14131	40S ribosomal protein S16 OS=Mus musculus GN=Rps16 PE=1 SV=4	0	228.976	80.8219	24	408	24	146	16.4	101.9	108	101.4	95.6	98.6	98.3	95.8	92.3	94.7	106.7	101.2	105.5
Q91YS8	Calcium/calmodulin-dependent protein kinase type 1 OS=Mus musculus GN=Camk1 PE=1 SV=1	0	228.896	67.3797	19	143	14	374	41.6	125.2	115.2	114	92.4	100.3	98.1	87.3	93.7	90.4	95	90.9	97.5
Q8R4K2	Interleukin-1 receptor-associated kinase 4 OS=Mus musculus GN=Irak4 PE=1 SV=1	0	228.868	55.3377	29	171	29	459	50.8	115.6	114.7	114.3	91.9	90.7	92.4	99.4	101.1	100.5	93.1	93.4	92.8
Q9CXT8	Mitochondrial-processing peptidase subunit beta OS=Mus musculus GN=Pmpcb PE=1 SV=1	0	228.757	53.5787	24	170	23	489	54.6	107.7	110.8	106.6	95.3	96.2	98.5	99.4	96.6	97.1	97.5	96.4	97.8
Q60790	Ras GTPase-activating protein 3 OS=Mus musculus GN=Rasa3 PE=1 SV=2	0	228.601	46.7626	37	127	36	834	95.9	123.7	131.9	126.9	93.9	89	90.7	89.2	89.3	92.1	93.2	89.8	90.4
F8VQ05	FRY-like transcription coactivator OS=Mus musculus GN=Fryl PE=1 SV=1	0	228.351	16.0625	42	122	40	3007	337.6	98.6	96.6	99.7	103.5	109.4	108.2	97.2	98.5	96.8	100.7	95.6	95.3
O35250	Exocyst complex component 7 OS=Mus musculus GN=Exoc7 PE=1 SV=2	0	228.192	43.6155	31	152	31	697	79.9	104.1	100.8	103.5	96.8	99	96.4	99.6	101	100.2	99.5	99.3	100
J3QNU6	Beta-arrestin-1 OS=Mus musculus GN=Arrb1 PE=1 SV=1	0	228.109	63.0072	23	157	20	419	47.1	104	103.1	103.8	103.1	101.6	100.8	95.3	98.7	100	97.6	96.7	95.4
O70503	Very-long-chain 3-oxoacyl-CoA reductase OS=Mus musculus GN=Hsd17b12 PE=1 SV=1	0	228.057	50.641	17	203	17	312	34.7	116.3	117	113.4	81.3	82.2	83.8	99.7	104	100.8	102.7	96.7	101.9
A0A0G2JG52	Absent in melanoma 1 OS=Mus musculus GN=Aim1 PE=1 SV=1	0	227.978	19.7094	29	108	29	2065	223.3	95.5	92.7	98	104.8	103.9	102.8	106	108.2	105.3	93.7	95.2	93.9
I1E4X5	RIKEN cDNA 9030624J02 gene OS=Mus musculus GN=9030624J02Rik PE=1 SV=1	0	227.754	31.0797	31	118	31	991	111.9	109.2	107.5	105.7	93.4	95.9	100.2	94.9	97.3	94.6	102.5	99.4	99.5
Q8K224	RNA cytidine acetyltransferase OS=Mus musculus GN=Nat10 PE=1 SV=1	0	227.593	33.8867	31	81	31	1024	115.3	106.8	108	102.5	100.7	103.9	104.7	96.1	95.9	93.2	96.4	92.1	99.6
Q9D287	Pre-mRNA-splicing factor SPF27 OS=Mus musculus GN=Bcas2 PE=1 SV=1	0	227.283	77.7778	20	135	20	225	26.1	100.4	101.1	104.2	104	106.1	100	98.1	94.4	100.3	97.4	98.4	95.5
B9EKS2	Jumonji domain containing 1B OS=Mus musculus GN=Kdm3b PE=1 SV=1	0	227.279	27.9228	38	84	37	1762	191.3	99.4	97.8	101.1	102.3	103.1	100.9	97.5	101.3	100.5	100.8	97.8	97.6
Q9CW46	Ribonucleoprotein PTB-binding 1 OS=Mus musculus GN=Raver1 PE=1 SV=2	0	227.265	45.0535	26	171	26	748	79.3	98.2	100.4	101.7	104.4	104.3	101.7	97.9	99.5	99.2	99.5	95.9	97.4
Q9CWZ7	Gamma-soluble NSF attachment protein OS=Mus musculus GN=Napg PE=1 SV=1	0	227.013	61.2179	24	184	24	312	34.7	105.4	102.2	106.5	99.7	100.1	97.4	94.8	94.3	97.9	100	103.3	98.2
F8VPK0	Tetratricopeptide repeat domain 37 OS=Mus musculus GN=Ttc37 PE=1 SV=1	0	226.973	31.9898	34	104	34	1563	173.8	99.6	100.6	101.9	103.3	105.4	100.3	100.9	100.5	105	96.2	93.4	92.8
Q9QYS9-7	Isoform 7 of Protein quaking OS=Mus musculus GN=Qki	0	226.958	54.0698	21	224	2	344	38	111.9	112.9	119.6	90.6	79.9	84.8	97.8	106.4	101.5	99.8	100.8	94.1
Q61074	Protein phosphatase 1G OS=Mus musculus GN=Ppm1g PE=1 SV=3	0	226.789	44.0959	25	216	25	542	58.7	101.2	100.5	102.7	101.3	99.6	98.3	98.6	96.9	98.3	98.9	103.1	100.7
F8VQ87	5'-3' exoribonuclease 1 OS=Mus musculus GN=Xrn1 PE=1 SV=1	0	226.777	25.6529	38	122	37	1723	194.6	92.1	91.9	91	105.5	105.6	105	95.8	98	103.4	106.6	104.5	100.6
B2RXC1	Trafficking protein particle complex subunit 11 OS=Mus musculus GN=Trappc11 PE=1 SV=1	0	226.758	34.5984	32	145	32	1133	128.3	102.5	103.1	103.2	99	101.3	101.9	100.1	100.7	100.6	98.4	94.9	94.2
Q3UHJ0	AP2-associated protein kinase 1 OS=Mus musculus GN=Aak1 PE=1 SV=2	0	226.587	35.8707	25	109	23	959	103.3	100.8	103.6	98.4	104.2	100.1	101	96.7	98.2	101.6	98.3	98	99
Q9R1T4	Septin-6 OS=Mus musculus GN=Sept6 PE=1 SV=4	0	226.498	58.0645	28	205	11	434	49.6	97.3	102.4	95.5	105.4	108.9	115.6	100.9	93.1	83.7	96.4	95.6	105.2
D3YTQ3	Heterogeneous nuclear ribonucleoprotein D-like OS=Mus musculus GN=Hnrnpdl PE=1 SV=1	0	226.215	34.2857	22	277	19	420	46.2	94.6	92.3	95.3	110.1	110.5	107.7	90.4	91.5	92.6	105	105.7	104.4
Q8C9B9	Death-inducer obliterator 1 OS=Mus musculus GN=Dido1 PE=1 SV=4	0	226.038	22.1631	38	125	37	2256	247	98.9	96.8	98.9	101.7	109.2	106	100.4	96.2	99.9	98.9	97.8	95.1
Q9JM76	Actin-related protein 2/3 complex subunit 3 OS=Mus musculus GN=Arpc3 PE=1 SV=3	0	225.881	76.4045	18	373	18	178	20.5	105.8	96.3	98.4	93.7	101.3	100.3	98.1	101.7	99.2	102.4	100.7	102
Q8BZW8	NHL repeat-containing protein 2 OS=Mus musculus GN=Nhlrc2 PE=1 SV=1	0	225.634	50.4828	26	121	26	725	78.4	94.9	97.1	97.5	111.6	106.9	107.8	96.1	97.9	96.6	97.5	98.1	98.1
Q9Z2N8	Actin-like protein 6A OS=Mus musculus GN=Actl6a PE=1 SV=2	0	225.521	47.0862	23	186	23	429	47.4	104.3	101	104.6	100.1	102.4	100.4	100.7	97.8	98.7	94.9	98.8	96.2
Q8BFR4	N-acetylglucosamine-6-sulfatase OS=Mus musculus GN=Gns PE=1 SV=1	0	225.17	42.8309	21	289	21	544	61.1	94.4	90.9	94.2	110.3	110.2	108.9	92.1	91.3	92.5	103.2	107.6	104.4
B1ATD5	MCG9626, isoform CRA_b OS=Mus musculus GN=Mtmr3 PE=1 SV=1	0	225.023	35.6342	28	118	28	1159	129.6	93.1	94.7	97.7	104.5	108.9	105.3	101.3	97.7	99.7	101.1	98.8	97.3
O35344	Importin subunit alpha-4 OS=Mus musculus GN=Kpna3 PE=1 SV=1	0	225.012	45.8733	24	168	12	521	57.7	97.2	90.6	95.1	99.5	104.1	103.9	96.8	100.5	97.7	106.5	104.9	103.4
A2APF7	Z-DNA-binding protein 1 OS=Mus musculus GN=Zbp1 PE=1 SV=1	0	225.01	54.0146	22	252	8	411	44.2	71	72.8	81	94	90.5	92.3	142.2	140	132.6	92.8	96.8	94.1
Q8K4B2	Interleukin-1 receptor-associated kinase 3 OS=Mus musculus GN=Irak3 PE=1 SV=2	0	224.817	39.7373	25	168	25	609	68.4	100.6	99.1	97.6	84.5	89.1	89	112.1	114.8	112.2	102.9	97	101.2
Q3TXV4	Putative uncharacterized protein OS=Mus musculus GN=Rab31 PE=1 SV=1	0	224.754	86.6667	17	205	14	195	21.4	107.1	102.4	103.1	92.7	95.6	99.4	97.6	102.5	93.4	102.6	99.6	104.1
B8JJN0	Uncharacterized protein OS=Mus musculus GN=Gm20547 PE=3 SV=1	0	224.628	26.8025	30	141	30	1276	142.2	59.7	58.7	64.8	127.5	118.5	119.8	102.9	105.3	106.3	109.8	117.5	109.1
Q9DBS5	Kinesin light chain 4 OS=Mus musculus GN=Klc4 PE=1 SV=1	0	224.554	42.811	24	148	17	619	68.6	95.8	94.3	98.9	106.6	109	100.9	93.9	96.2	101.2	103.6	100.5	99
Q80TH2-2	Isoform 2 of Erbin OS=Mus musculus GN=Erbin	0	224.457	30.4828	34	125	34	1450	162.1	103.4	102.2	100.4	102.7	104.3	106.4	88.7	86.6	87.8	105.3	106.9	105.4
Q5F2E7	Nuclear fragile X mental retardation-interacting protein 2 OS=Mus musculus GN=Nufip2 PE=1 SV=1	0	224.411	47.9769	30	176	28	692	75.6	95.6	94.1	95.9	101	98.9	100.2	101.4	102.7	102.1	102	104.4	101.8
G5E8Q0	Lysosomal trafficking regulator, isoform CRA_a OS=Mus musculus GN=Lyst PE=1 SV=1	0	224.28	15.2891	48	121	48	3787	425.1	96.6	102.8	101.2	101.4	103.1	101.4	99.4	96.1	98.4	102.5	98	99.1
Q6PGF7	Exocyst complex component 8 OS=Mus musculus GN=Exoc8 PE=1 SV=1	0	224.049	42.5978	30	169	30	716	81	102.4	105.4	104.4	97.8	96.7	96.9	101.4	98	101.2	98.4	99.9	97.5
Q3TCN2	Putative phospholipase B-like 2 OS=Mus musculus GN=Plbd2 PE=1 SV=2	0	223.962	39.2256	21	220	21	594	66.2	89.5	86.8	88.6	102.1	104.7	102.8	101.4	104.8	103.5	107	103.8	105
P08905	Lysozyme C-2 OS=Mus musculus GN=Lyz2 PE=1 SV=2	0	223.941	75.6757	12	1129	6	148	16.7	119.8	113.5	123.2	83	91	83.1	99.2	91.9	100.9	97.9	103.6	92.9
Q8K2C7	Protein OS-9 OS=Mus musculus GN=Os9 PE=1 SV=2	0	223.889	47.7679	31	108	30	672	76.1	96.7	86.1	94.7	103.5	102.1	105.9	103.8	110.7	104.1	95.9	101.1	95.4
Q9JLQ0	CD2-associated protein OS=Mus musculus GN=Cd2ap PE=1 SV=3	0	223.77	51.6484	33	194	33	637	70.4	106.8	105.7	107	102.2	100.9	102	95.6	96.6	95.7	95.5	96.7	95.3
P21614	Vitamin D-binding protein OS=Mus musculus GN=Gc PE=1 SV=2	0	223.598	73.9496	28	136	28	476	53.6	67.2	69.3	71.2	135.3	133.3	130	108	106.3	110	89.5	91.1	88.7
Q5PRF0	HEAT repeat-containing protein 5A OS=Mus musculus GN=Heatr5a PE=1 SV=2	0	223.493	18.7929	32	96	31	2038	219.8	105.5	105.4	105.7	96.5	101.3	98.4	100.5	98.3	101.1	97.5	95	94.9
Q9EQC5	N-terminal kinase-like protein OS=Mus musculus GN=Scyl1 PE=1 SV=1	0	223.331	43.3002	32	189	32	806	89.1	103.2	105.4	105.7	90.4	89.4	89.5	107.2	105.9	107.7	99.2	99.3	97.1
Q9D4H1	Exocyst complex component 2 OS=Mus musculus GN=Exoc2 PE=1 SV=1	0	223.295	35.7143	34	128	34	924	103.9	104.4	103.5	103.8	98.3	102	102.2	98.2	96	95.8	99.1	98.4	98.3
P05063	Fructose-bisphosphate aldolase C OS=Mus musculus GN=Aldoc PE=1 SV=4	0	223.205	60.8815	22	404	12	363	39.4	94.3	96.9	101.4	106.8	109	99.9	100.6	97.4	106.2	98.3	96.7	92.5
Q8VHX6	Filamin-C OS=Mus musculus GN=Flnc PE=1 SV=3	0	222.819	7.63023	24	380	2	2726	290.9	73.1		92.4	135.2		125.2	84.1		86.7	107.5		95.7
Q6P6I8	Signal-regulatory protein alpha OS=Mus musculus GN=Sirpa PE=1 SV=1	0	222.818	47.1513	21	202	2	509	56	123.7	128.3	132.9	82	80.7	77.1	90.5	89.5	92.1	103.8	101.5	97.8
Q80VQ0	Aldehyde dehydrogenase family 3 member B1 OS=Mus musculus GN=Aldh3b1 PE=1 SV=1	0	222.805	55.9829	24	175	24	468	52.3	103.9	100.2	102.8	103	107.3	103.4	87.4	86.9	89.1	105.7	105.6	104.7
Q6BCL1	PML-RARA-regulated adapter molecule 1 OS=Mus musculus GN=Pram1 PE=1 SV=2	0	222.718	53.3333	29	140	29	675	75.5	75.9	75.9	79.5	108.4	107.8	107.1	101	101	101.5	114.6	115.3	112
Q66JS6	Eukaryotic translation initiation factor 3 subunit J-B OS=Mus musculus GN=Eif3j2 PE=1 SV=1	0	222.707	57.4144	26	185	25	263	29.5	101.1	98.9	103.1	96.8	100.8	101.3	108.5	103.2	97.3	93.6	97.2	98.3
A2A8Z1	Oxysterol-binding protein-related protein 9 OS=Mus musculus GN=Osbpl9 PE=1 SV=1	0	222.614	34.7826	27	194	27	736	83.1	114.7	112.4	118.1	89	91.6	88.1	100.1	101.1	99.5	96.2	95	94.3
Q61771	Kinesin-like protein KIF3B OS=Mus musculus GN=Kif3b PE=1 SV=1	0	222.568	44.5783	33	140	32	747	85.2	100.6	92.7	104.6	99.7	97.4	98.7	99.7	87.5	98.9	99.9	122.4	97.8
Q8BP48	Methionine aminopeptidase 1 OS=Mus musculus GN=Metap1 PE=1 SV=1	0	222.179	58.8083	19	178	19	386	43.2	102.1	106.7	104.1	99.3	96.1	95.8	100.9	98.9	102.6	97.8	98.3	97.5
Q9D172	ES1 protein homolog, mitochondrial OS=Mus musculus GN=D10Jhu81e PE=1 SV=1	0	222.162	68.0451	18	174	18	266	28.1	116.7	116.7	115.7	93	93.6	94.5	94.1	92.5	93	96.2	97.2	96.8
E9Q5C9	Nucleolar and coiled-body phosphoprotein 1 OS=Mus musculus GN=Nolc1 PE=2 SV=1	0	222.15	34.7578	31	148	31	702	73.7	101.1	104.8	106.2	109.6	105.8	104.6	90.4	87.4	92.7	98.9	101.9	96.5
P53994	Ras-related protein Rab-2A OS=Mus musculus GN=Rab2a PE=1 SV=1	0	222.139	68.3962	15	211	7	212	23.5	104.9	107.8	105	91.7	87	89.8	100.3	101.4	100.3	103.2	103.7	104.9
Q6NSR8	Probable aminopeptidase NPEPL1 OS=Mus musculus GN=Npepl1 PE=1 SV=1	0	222.078	50.7634	17	132	17	524	55.9	110.6	105.5	112.3	101.3	104.9	94.9	94.2	93.2	97.2	93.9	96.4	95.6
Q99K51	Plastin-3 OS=Mus musculus GN=Pls3 PE=1 SV=3	0	222.053	50.4762	29	522	23	630	70.7	102	101.9	102.6	105	104.5	104.5	94.8	96.6	93.1	98.2	96.9	99.8
A0A0G2JH17	Integrator complex subunit 1 OS=Mus musculus GN=Ints1 PE=1 SV=1	0	221.817	20.027	38	103	38	2222	247.8	95.4	99.9	97.3	104.7	107.6	107	100.6	96	101.5	99.3	96.4	94.2
Q921W4	Quinone oxidoreductase-like protein 1 OS=Mus musculus GN=Cryzl1 PE=1 SV=1	0	221.773	58.908	18	179	18	348	38.7	103.9	104.9	106.5	96.8	99.6	94.9	104.1	105.2	104.8	95.1	90.3	93.8
Q91XD6	Vacuolar protein-sorting-associated protein 36 OS=Mus musculus GN=Vps36 PE=1 SV=1	0	221.703	66.8394	28	155	28	386	43.7	96.7	100	101.1	99.7	98.8	96.9	99.4	101.4	102.4	104.1	99.9	99.6
P05132	cAMP-dependent protein kinase catalytic subunit alpha OS=Mus musculus GN=Prkaca PE=1 SV=3	0	221.564	49.8575	25	163	12	351	40.5	105.5	99.1	99.3	94.4	96.2	100.8	99.8	99.5	95	100.3	105.2	105
Q9CR68	Cytochrome b-c1 complex subunit Rieske, mitochondrial OS=Mus musculus GN=Uqcrfs1 PE=1 SV=1	0	221.276	62.4088	17	251	17	274	29.3	107.4	112	114	99.3	95.6	95.3	95.6	93.1	94.5	97.7	99.3	96.3
Q3UZR5	Calcium-transporting ATPase OS=Mus musculus GN=Atp2c1 PE=1 SV=1	0	221.268	34.0336	26	122	26	952	104.2	106.9	109.4	105.9	92.1	88.1	93.4	103.2	105.5	106.8	97.7	97	93.9
E9QJX9	Signal transducer and activator of transcription OS=Mus musculus GN=Stat2 PE=1 SV=2	0	221.118	33.2611	30	182	30	923	105.4	78.1	79.5	79.5	92.7	91.3	93.6	121.5	125.9	121.6	107.7	103.4	105.3
Q8R001	Microtubule-associated protein RP/EB family member 2 OS=Mus musculus GN=Mapre2 PE=1 SV=1	0	220.948	62.8834	25	153	22	326	36.9	98.1	100.1	101.7	101.3	100.9	97.2	97.4	96.6	102.8	103.2	102.5	98.3
Q99K28-2	Isoform 2 of ADP-ribosylation factor GTPase-activating protein 2 OS=Mus musculus GN=Arfgap2	0	220.882	48.3146	29	196	29	534	58.1	103.1	103	102.9	98.3	94.9	98.5	97	94.2	95.3	101.6	107.8	103.3
Q3THK3	General transcription factor IIF subunit 1 OS=Mus musculus GN=Gtf2f1 PE=1 SV=2	0	220.875	38.3858	27	155	27	508	57.2	103.1	101.6	105	108.1	107.7	102.9	97.2	90.2	100.9	91.6	100.5	91.2
Q9WVQ5	Methylthioribulose-1-phosphate dehydratase OS=Mus musculus GN=Apip PE=1 SV=1	0	220.506	86.3071	19	161	19	241	26.9	105.1	104.9	102.4	100.6	103.2	98.5	98.6	95.2	104.1	95.7	96.7	95.1
P97302	Transcription regulator protein BACH1 OS=Mus musculus GN=Bach1 PE=1 SV=1	0	220.193	47.9026	31	116	31	739	81.3	113	114.9	115.7	94	97.4	96.9	102.1	98	98.4	90.8	89.7	89
Q06890	Clusterin OS=Mus musculus GN=Clu PE=1 SV=1	0	219.894	35.2679	19	198	19	448	51.6	34.5	30.3	34.6	119.7	127.7	126.4	178.5	172.5	168.9	67.3	69.6	70.1
Q9D3E6	Cohesin subunit SA-1 OS=Mus musculus GN=Stag1 PE=1 SV=3	0	219.647	31.6375	39	152	29	1258	144.3	101.4	99.9	99.5	99.7	97.9	99.8	98.8	99.6	100.3	100.1	102.6	100.4
Q8BH80	Putative uncharacterized protein OS=Mus musculus GN=Vapb PE=1 SV=1	0	219.471	68.3128	18	255	17	243	26.9	111.6	112.6	113.9	88.2	87.6	86.8	100.4	98.2	101.1	99.8	101.6	98.2
O35593	26S proteasome non-ATPase regulatory subunit 14 OS=Mus musculus GN=Psmd14 PE=1 SV=2	0	219.352	63.871	18	218	18	310	34.6	98.1	99.8	98.1	100	100.4	99.9	100.1	105.3	101.7	101.8	94.5	100.2
G3X8T9	Serine (Or cysteine) peptidase inhibitor, clade A, member 3N, isoform CRA_a OS=Mus musculus GN=Serpina3n PE=1 SV=1	0	219.298	40.6699	19	183	16	418	46.7	66.6	69.8	66.6	101.3	97.5	103.1	142.4	147.9	139.8	89.7	84.8	90.5
Q61136	Serine/threonine-protein kinase PRP4 homolog OS=Mus musculus GN=Prpf4b PE=1 SV=3	0	219.277	29.0963	34	131	32	1007	116.9	107	103.5	104.5	96.3	100.1	96.6	98.9	100.9	100.9	97.8	95.5	98
Q91Z96	BMP-2-inducible protein kinase OS=Mus musculus GN=Bmp2k PE=1 SV=1	0	219.235	35.0615	30	102	28	1138	126.1	102.9	104	103	102.6	103.7	107.9	93.3	91.9	91.5	101.2	100.3	97.7
Q8VE88-2	Isoform 2 of Protein FAM114A2 OS=Mus musculus GN=Fam114a2	0	218.906	58.9796	22	121	22	490	53.3	99.7	102.5	98.4	89.4	98.5	95.7	107.8	103.1	102.9	103.2	95.9	103
P62270	40S ribosomal protein S18 OS=Mus musculus GN=Rps18 PE=1 SV=3	0	218.744	71.7105	26	381	26	152	17.7	103.2	124.3	104.5	92.5	92.6	91	89	98.5	86.4	115.4	84.6	118.1
O88531	Palmitoyl-protein thioesterase 1 OS=Mus musculus GN=Ppt1 PE=1 SV=2	0	218.709	52.6144	19	198	19	306	34.5	103.9	105.8	104.4	110	102.1	106.2	88	89.7	89.5	98.1	102.4	99.8
A0A0R4J0Q6	E3 ubiquitin-protein ligase TRIM56 OS=Mus musculus GN=Trim56 PE=1 SV=1	0	218.591	48.3651	28	119	28	734	79.5	90.6	88	90.9	107.9	114.5	111.9	98.3	93.3	97.4	103.3	104.3	99.8
G3X9T7	Galectin OS=Mus musculus GN=Lgals9 PE=1 SV=1	0	218.587	48.4419	15	284	15	353	40	99.6	98.8	98.5	91.4	91.7	93.6	108.3	106.6	107	100.7	103	100.9
E9Q166	ATPase family, AAA domain-containing 2B OS=Mus musculus GN=Atad2b PE=1 SV=1	0	218.408	29.726	35	109	31	1460	164.6	93.3	96.2	95.9	103.7	102.4	100.1	104.8	104	102.7	98.1	97.4	101.3
Q9R1P3	Proteasome subunit beta type-2 OS=Mus musculus GN=Psmb2 PE=1 SV=1	0	218.352	51.2438	20	263	20	201	22.9	100.9	98.8	99.6	95.3	98.3	96.8	100.5	102.1	98.4	103.2	100.7	105.2
Q4VWZ5	Acyl-CoA-binding protein OS=Mus musculus GN=Dbi PE=1 SV=1	0	218.06	55.5556	10	382	10	135	15.2	117.5	113.1	114.4	90.6	96.3	93.8	97.6	91.9	96.3	94.3	98.7	95.5
G5E8V9	ADP-ribosylation factor-interacting protein 1 OS=Mus musculus GN=Arfip1 PE=1 SV=1	0	217.737	65.1475	22	167	2	373	41.5	95	96.8	102.9	106.7	99.8	100.5	96.9	96.9	100.3	101.3	106.5	96.3
Q9WUM5	Succinate--CoA ligase [ADP/GDP-forming] subunit alpha, mitochondrial OS=Mus musculus GN=Suclg1 PE=1 SV=4	0	217.373	41.9075	18	195	18	346	36.1	116.8	111.3	117.5	92.5	95	92	93.9	95.3	94.6	96.8	98.4	96
P70296	Phosphatidylethanolamine-binding protein 1 OS=Mus musculus GN=Pebp1 PE=1 SV=3	0	216.876	82.3529	16	239	16	187	20.8	111.6	105.4	107.1	98.1	99.3	100.4	93.8	100.5	95.2	96.6	94.8	97.3
A0A1L1SUR7	Phosphatidylinositol-binding clathrin assembly protein (Fragment) OS=Mus musculus GN=Picalm PE=1 SV=1	0	216.814	49.7525	21	190	2	404	42.3	108.4	110.3	108.6	96.5	93	88.7	95.4	96.1	106	99.7	100.5	96.6
Q3THS6	S-adenosylmethionine synthase isoform type-2 OS=Mus musculus GN=Mat2a PE=1 SV=2	0	216.49	51.3924	24	234	24	395	43.7	92.6	97.2	96.3	105.9	103.2	101.1	103.8	103.8	104.5	97.7	95.9	98.1
Q8BU33	Acetolactate synthase-like protein OS=Mus musculus GN=Ilvbl PE=1 SV=1	0	216.482	43.9873	22	116	22	632	68.1	103.8	99.4	102.5	88.6	102.5	93.5	102.5	99.2	106.3	105	98.9	97.7
K3W4M4	ATP-dependent (S)-NAD(P)H-hydrate dehydratase OS=Mus musculus GN=Naxd PE=1 SV=1	0	216.363	60.5479	19	154	19	365	38.9	102.3	105.2	101.6	97.9	98.8	98.3	101.9	100.5	102	97.9	95.5	98
Q8K2Z4-2	Isoform 2 of Condensin complex subunit 1 OS=Mus musculus GN=Ncapd2	0	215.934	28.5613	32	84	32	1404	156.8	94.4	90.7	92.3	106	109.3	109.4	99.5	98.5	98.7	100.2	101.5	99.7
O35459	Delta(3,5)-Delta(2,4)-dienoyl-CoA isomerase, mitochondrial OS=Mus musculus GN=Ech1 PE=1 SV=1	0	215.704	69.1131	18	168	18	327	36.1	113.3	115.4	113.9	94.6	91.4	94.3	91.7	90.6	92.7	100.4	102.6	99.1
Q9CXY6	Interleukin enhancer-binding factor 2 OS=Mus musculus GN=Ilf2 PE=1 SV=1	0	215.663	56.1538	19	120	19	390	43	107	103.7	105.1	95.4	101.7	96.9	100	100.6	97.6	97.6	94	100.4
V9GX40	Synergin gamma OS=Mus musculus GN=Synrg PE=1 SV=1	0	215.177	29.7968	34	117	34	1329	141.6	99.2	102.6	100.7	99.7	100.6	98.8	103	99.1	103.9	98.1	97.7	96.7
Q8BG81	Polymerase delta-interacting protein 3 OS=Mus musculus GN=Poldip3 PE=1 SV=1	0	215.114	49.0476	22	133	22	420	46.1	99.1	100.2	102.8	101.5	98.6	96.6	95.9	94.2	97.1	103.5	107.1	103.4
J3KMM1	Ubiquitin carboxyl-terminal hydrolase 19 OS=Mus musculus GN=Usp19 PE=1 SV=1	0	214.97	36.4048	38	116	38	1324	146.3	102	101.5	103.1	92.7	99.6	98	106.5	101.1	102.3	98.8	97.8	96.6
P51855	Glutathione synthetase OS=Mus musculus GN=Gss PE=1 SV=1	0	214.863	58.6498	25	142	25	474	52.2	98	96	97.9	102.2	99.7	98.8	95.1	103.9	99.3	104.8	100.4	103.9
Q9JHW2	Omega-amidase NIT2 OS=Mus musculus GN=Nit2 PE=1 SV=1	0	214.557	75.3623	20	132	20	276	30.5	101.5	102.8	104.7	103.5	98.9	97.4	97.7	97.4	100.2	97.2	100.9	97.7
Q9CYR6	Phosphoacetylglucosamine mutase OS=Mus musculus GN=Pgm3 PE=1 SV=1	0	214.27	47.2325	22	147	22	542	59.4	101.2	100.3	102.6	96.5	101	97.5	105.5	101.3	103.5	96.9	97.4	96.4
P35585	AP-1 complex subunit mu-1 OS=Mus musculus GN=Ap1m1 PE=1 SV=3	0	214.037	49.409	22	250	22	423	48.5	106.2	109.8	106.8	93.8	95.9	94.2	99	101.9	101.1	101	92.4	97.8
Q3UHX2	28 kDa heat- and acid-stable phosphoprotein OS=Mus musculus GN=Pdap1 PE=1 SV=1	0	213.953	67.4033	27	164	27	181	20.6	102.3	102.7	104.3	103.6	101.9	100.1	97.1	98.3	97.7	96.9	97.1	97.8
P10852-2	Isoform 2 of 4F2 cell-surface antigen heavy chain OS=Mus musculus GN=Slc3a2	0	213.945	32.9204	19	193	19	565	62.2	91.1	89.2	88.3	101.2	101.8	108.2	92.4	95.7	88	115.3	113.3	115.6
Q8C570	mRNA export factor OS=Mus musculus GN=Rae1 PE=1 SV=1	0	213.909	54.6196	21	166	21	368	40.9	101	104.6	103	103.2	101.5	103	97.5	98.4	96.6	98.2	95.5	97.4
Q91V76	Ester hydrolase C11orf54 homolog OS=Mus musculus PE=1 SV=1	0	213.524	60.6349	17	111	17	315	35	127.5	122.2	126	90.3	90.9	89.6	90.3	91.2	92.9	91.9	95.6	91.5
E9PY39	Uncharacterized protein OS=Mus musculus GN=Gm20431 PE=3 SV=1	0	213.398	45.0135	19	298	8	371	42.1	100.9	101.2	105	102.1	100.5	95.9	98.4	95.7	99.8	98.6	102.5	99.2
Q6NVF4	DNA helicase B OS=Mus musculus GN=Helb PE=1 SV=2	0	213.232	38.9199	35	133	35	1074	121.4	98.7	96	99.3	101.4	106.2	101.9	101.2	100.7	103.1	98.7	97.1	95.7
Q5EG47	5'-AMP-activated protein kinase catalytic subunit alpha-1 OS=Mus musculus GN=Prkaa1 PE=1 SV=2	0	213.027	48.3005	27	156	27	559	63.9	100.2	99.6	98.6	95.6	99.4	97.1	102.5	101.1	104.5	101.7	100	99.7
Q149F3	Eukaryotic peptide chain release factor GTP-binding subunit ERF3B OS=Mus musculus GN=Gspt2 PE=1 SV=1	0	212.962	31.1709	23	199	2	632	69.1	92			111.8			93.8			102.5
Q9DBL1	Short/branched chain specific acyl-CoA dehydrogenase, mitochondrial OS=Mus musculus GN=Acadsb PE=1 SV=1	0	212.794	53.4722	20	130	20	432	47.8	113.8	111.8	114.4	89.4	94.4	87	98	94.2	100.1	98.8	99.6	98.6
Q52KC3	DNA helicase OS=Mus musculus GN=Mcm5 PE=1 SV=1	0	212.704	51.4986	34	121	34	734	82.4	91.3	87.2	93	113.9	120.8	106.8	92.9	94.2	98.8	101.9	97.8	101.4
Q3TZZ7	Extended synaptotagmin-2 OS=Mus musculus GN=Esyt2 PE=1 SV=1	0	212.644	38.1065	31	133	30	845	94.1	95.5	97.7	100.1	99.9	103	103.3	108.2	97.8	97.4	96.5	101.5	99.2
Q99PG2	Opioid growth factor receptor OS=Mus musculus GN=Ogfr PE=1 SV=1	0	212.616	55.1343	22	134	22	633	70.6	81.6	76	77.5	109.5	109.6	114.9	94.8	101.7	93.8	114.1	112.6	113.7
Q8CHP8	Glycerol-3-phosphate phosphatase OS=Mus musculus GN=Pgp PE=1 SV=1	0	212.226	65.7321	17	234	17	321	34.5	91.9	87.2	91.6	106.1	111	108.9	99.6	96.2	98.7	102.5	105.6	100.8
Q64010	Adapter molecule crk OS=Mus musculus GN=Crk PE=1 SV=1	0	212.202	61.5132	23	171	23	304	33.8	105.2	100.9	103	93.7	95.7	96.2	101.2	105.2	99.3	99.9	98.3	101.6
D3YVL0	Putative helicase MOV-10 OS=Mus musculus GN=Mov10 PE=1 SV=2	0	212.013	39.6472	36	122	36	1077	120.9	86.9	87.6	89.4	113.5	103.6	106.3	103.1	108.4	103.6	96.5	100.4	100.7
Q9Z0H8	CAP-Gly domain-containing linker protein 2 OS=Mus musculus GN=Clip2 PE=1 SV=2	0	211.821	31.6141	35	92	25	1047	115.8	85.2	85.5	90.1	114.1	113	112.2	97.6	100.2	98.9	103.1	101.4	98.8
Q8BGZ6	Alpha-galactosidase A OS=Mus musculus GN=Gla PE=1 SV=1	0	211.8	49.6437	18	211	18	421	47.8	106.6	110.2	105.7	91.5	92.3	97.1	99.7	97	95.5	102.3	100.6	101.7
Q9ESX5	H/ACA ribonucleoprotein complex subunit 4 OS=Mus musculus GN=Dkc1 PE=1 SV=4	0	211.776	42.8291	22	106	22	509	57.4	105.8	109.9	106.2	102.8	101.4	100.6	93.8	94.3	96.5	97.6	94.4	96.7
Q8CBY8-2	Isoform 2 of Dynactin subunit 4 OS=Mus musculus GN=Dctn4	0	211.734	58.2609	22	174	22	460	52.2	99.2	98	100.2	101.1	102.7	102.8	101.7	101.9	99.3	98	97.3	97.7
O08582	GTP-binding protein 1 OS=Mus musculus GN=Gtpbp1 PE=1 SV=2	0	211.495	51.3473	24	135	24	668	72.3	97.8	97.8	97.1	98.2	104.6	104.2	100.9	97.9	97.2	103.2	99.7	101.4
G5E884	Serine/threonine-protein kinase PAK 1 OS=Mus musculus GN=Pak1 PE=1 SV=1	0	211.253	38.7868	21	213	6	544	60.6	113.7	85	93.2	85.1	117.5	112.4	102.6	109.9	91.7	98.7	87.6	102.6
F6SMY7	E3 ubiquitin-protein ligase MYCBP2 (Fragment) OS=Mus musculus GN=Mycbp2 PE=1 SV=1	0	211.206	11.497	43	93	43	4636	509	100	102.8	101.9	103.5	103.3	101.6	95.7	96.7	98.2	100.9	97.1	98.3
P47968	Ribose-5-phosphate isomerase OS=Mus musculus GN=Rpia PE=1 SV=2	0	211.195	62.3762	17	201	17	303	32.4	89.4	88.3	93.1	109	111	108.1	97.7	95.6	101.3	103.9	105.1	97.6
B2RQG2	PHD finger protein 3 OS=Mus musculus GN=Phf3 PE=1 SV=1	0	210.832	23.0123	41	107	40	2025	225.4	103.7	107.4	107.8	99.3	100.4	97.6	95.3	94.1	98.6	101.7	98	96
P70670	Nascent polypeptide-associated complex subunit alpha, muscle-specific form OS=Mus musculus GN=Naca PE=1 SV=2	0	210.826	3.84088	10	270	10	2187	220.4	105.3	97.8	103.4	99.1	107.7	103.1	98.6	96.6	97.5	96.9	97.9	96.1
Q8BH40	Putative uncharacterized protein OS=Mus musculus GN=Stx7 PE=1 SV=1	0	210.823	56.705	21	295	20	261	29.7	110.5	109.3	109.6	95.9	92.2	96.8	92.3	91.3	92.1	101.3	107.2	101.5
Q91VN6	Probable ATP-dependent RNA helicase DDX41 OS=Mus musculus GN=Ddx41 PE=1 SV=2	0	210.787	46.6238	26	99	26	622	69.8	102.5	103.2	102.1	99.1	101.3	98.8	103.5	99.8	105.6	94.9	95.7	93.5
P97465	Docking protein 1 OS=Mus musculus GN=Dok1 PE=1 SV=2	0	210.74	63.9004	22	129	22	482	52.4	106.7	104.5	108.4	94.4	97.6	96.2	103.7	101.8	100.8	95.2	96	94.6
A0A0R4J172	DENN domain-containing protein 4B OS=Mus musculus GN=Dennd4b PE=1 SV=1	0	210.662	24.8344	29	121	29	1510	165.7	92.6	94.4	99.8	96.3	107	101.8	114.2	100.8	99.8	96.9	97.8	98.7
H3BJS0	Melanoma inhibitory activity protein 2 OS=Mus musculus GN=Mia2 PE=1 SV=1	0	210.583	49.5652	33	110	33	805	90.3	102.4	100.9	104.4	91.9	95.2	95.9	101.9	102.4	97.7	103.9	101.4	102
Q9WVA3	Mitotic checkpoint protein BUB3 OS=Mus musculus GN=Bub3 PE=1 SV=2	0	210.419	52.454	18	189	18	326	36.9	105.4	104.5	106.2	96.8	96.1	96.5	101.8	99.7	102.8	96	99.7	94.5
P15532	Nucleoside diphosphate kinase A OS=Mus musculus GN=Nme1 PE=1 SV=1	0	210.219	86.1842	14	533	4	152	17.2	104	133.9	105.9	96.5	85.5	99.3	100.1	92	101.8	99.4	88.5	93
P52825	Carnitine O-palmitoyltransferase 2, mitochondrial OS=Mus musculus GN=Cpt2 PE=1 SV=2	0	210.045	56.231	33	154	33	658	73.9	110.1	108.4	108.4	95.6	93.3	93.9	98.1	99.2	99.6	96.2	99.1	98.1
Q9CZW5	Mitochondrial import receptor subunit TOM70 OS=Mus musculus GN=Tomm70 PE=1 SV=2	0	209.777	46.9722	32	184	32	611	67.5	107	103.9	106.9	97	96.9	97.4	98.7	97.5	98.3	97.2	101.7	97.4
Q8BP67	60S ribosomal protein L24 OS=Mus musculus GN=Rpl24 PE=1 SV=2	0	209.769	70.7006	24	292	24	157	17.8	81	103.3	78.8	103.2	90.3	94.7	59.2	53.1	61.9	156.6	153.3	164.6
E9PVX6	Proliferation marker protein Ki-67 OS=Mus musculus GN=Mki67 PE=1 SV=1	0	209.622	20.4596	41	82	41	3177	350.7	88.9	89.9	89.5	111.3	108.2	108.6	89.3	88.6	88.9	110.5	113.3	113
Q3UND0	Src kinase-associated phosphoprotein 2 OS=Mus musculus GN=Skap2 PE=1 SV=2	0	209.607	68.4358	22	194	22	358	40.7	88.4	88	89	100.4	101.9	99.3	100.9	105.5	102.6	110.3	104.6	109.1
Q3U0J8	TBC1 domain family member 2B OS=Mus musculus GN=Tbc1d2b PE=1 SV=2	0	209.547	39.4819	40	155	40	965	109.9	109.1	109.7	110.7	89.2	96.2	93.5	104.3	98.2	99.3	97.4	95.9	96.5
Q78ZM0	Putative uncharacterized protein OS=Mus musculus GN=Snx3 PE=1 SV=1	0	209.359	89.5062	20	326	18	162	18.8	111	112.3	114.7	93.9	97.5	89.7	103.3	95	106.8	91.8	95.2	88.9
Q8R5C5	Beta-centractin OS=Mus musculus GN=Actr1b PE=1 SV=1	0	209.266	60.3723	22	222	9	376	42.3	101.2	97.7	103.9	103.4	103.2	98.1	96.9	102.1	102.9	98.5	97	95
Q9D2N9	Vacuolar protein sorting-associated protein 33A OS=Mus musculus GN=Vps33a PE=1 SV=2	0	209.139	46.8227	27	107	27	598	67.5	105.5	107.2	108.3	96.2	96.3	94.1	98.9	98	101.8	99.4	98.5	95.8
P97363	Serine palmitoyltransferase 2 OS=Mus musculus GN=Sptlc2 PE=1 SV=2	0	209.084	49.2857	26	148	26	560	62.9	102	100.7	99.5	89.5	90	92.2	104.6	107.9	105.3	103.9	101.3	103
P12023	Amyloid beta A4 protein OS=Mus musculus GN=App PE=1 SV=3	0	209.011	32.5974	24	115	23	770	86.7	92.9	93.2	98.7	104.5	103.6	102.9	99.8	96.6	98.1	102.8	106.6	100.3
Q8BH69	Selenide, water dikinase 1 OS=Mus musculus GN=Sephs1 PE=1 SV=1	0	208.739	55.3571	16	149	15	392	42.9	101.7	105.5	105.6	96.1	102.9	98.9	102.5	97.7	102.1	99.7	93.9	93.4
P27601	Guanine nucleotide-binding protein subunit alpha-13 OS=Mus musculus GN=Gna13 PE=1 SV=1	0	208.48	55.4377	28	234	25	377	44	82.2	81.7	82.7	112.7	111.3	113	81.4	85.1	82.3	123.7	122	122.1
G5E8R4	SAPS domain family, member 3, isoform CRA_c OS=Mus musculus GN=Ppp6r3 PE=1 SV=1	0	208.331	37.5716	28	138	27	873	97.8	96.1	92.7	94	103.9	103.4	108.8	95.3	100.6	92.6	104.7	103.3	104.6
Q9CQD1	Ras-related protein Rab-5A OS=Mus musculus GN=Rab5a PE=1 SV=1	0	208.319	71.1628	14	300	10	215	23.6	104.5	97.5	100.8	98.7	101.9	110.5	93.2	96.4	89.1	103.6	104.2	99.6
Q9D4H2	GRIP and coiled-coil domain-containing protein 1 OS=Mus musculus GN=Gcc1 PE=1 SV=2	0	208.301	43.0591	33	116	32	778	87.6	95.8	94.5	96.2	101.9	107.5	105.4	99.8	99.3	98.2	102.4	98.7	100.2
Q7TT37	Elongator complex protein 1 OS=Mus musculus GN=Ikbkap PE=1 SV=2	0	208.153	29.4074	35	112	35	1333	149.5	103.2	102.5	99.5	100.2	105.7	109.3	98.8	100	99.2	97.9	91.8	92
A0A0G2JEA5	Uncharacterized protein OS=Mus musculus GN=Gm43738 PE=4 SV=1	0	208.151	22.6218	17	132	5	862	95.2	111.4	91	98.3	88.8	110.8	110.2	100.8	104.6	100.7	99	93.6	90.7
Q9D1E6	Tubulin-folding cofactor B OS=Mus musculus GN=Tbcb PE=1 SV=2	0	208.112	67.2131	24	215	24	244	27.4	98	96.1	98.6	100	98	99.3	102.8	104.6	102.4	99.3	101.3	99.8
P61226	Ras-related protein Rap-2b OS=Mus musculus GN=Rap2b PE=1 SV=1	0	208.058	78.6885	15	167	8	183	20.5	118.5	124	116.6	87.7	94.9	93.4	84.9	92.2	84.3	108.9	88.9	105.7
Q8C078-2	Isoform 2 of Calcium/calmodulin-dependent protein kinase kinase 2 OS=Mus musculus GN=Camkk2	0	207.782	53.2348	24	126	24	541	59.6	111.8	112.8	118.1	92.5	91	86.7	105.7	106.8	108.1	90.1	89.5	87
Q8C7X2	ER membrane protein complex subunit 1 OS=Mus musculus GN=Emc1 PE=1 SV=1	0	207.619	34.3029	29	122	29	997	111.5	104.8	96.3	100.4	101.4	97	100.6	97.3	102.2	101.2	96.5	104.5	97.8
Q6PF93	Phosphatidylinositol 3-kinase catalytic subunit type 3 OS=Mus musculus GN=Pik3c3 PE=1 SV=1	0	207.243	35.9639	29	110	29	887	101.4	101.8	102.2	100.2	106.5	99.1	104.3	92.8	96.6	94.8	98.9	102.2	100.7
Q9D071	MMS19 nucleotide excision repair protein homolog OS=Mus musculus GN=Mms19 PE=1 SV=1	0	207.028	32.2017	23	83	23	1031	113	103.3	101.2	97.7	97.9	104.1	107.5	98.9	96.3	95.6	99.9	98.5	99.2
B1AQZ2	Kinesin-like protein OS=Mus musculus GN=Kif3a PE=1 SV=1	0	206.951	46.3448	30	104	27	725	82.6	106.3	115.1	115.1	99.8	93.9	94.5	96.5	100.7	97.3	97.4	90.3	93
Q9DC51	Guanine nucleotide-binding protein G(k) subunit alpha OS=Mus musculus GN=Gnai3 PE=1 SV=3	0	206.661	68.9266	26	240	16	354	40.5	105.5	107.8	108.5	105.2	98.7	99	89.7	87.3	91.6	99.5	106.1	100.9
Q8VDD8	WASH complex subunit 1 OS=Mus musculus GN=Washc1 PE=1 SV=1	0	206.579	46.9474	22	151	22	475	51.6	99.2	108	109.8	108.1	96.4	98.9	89.4	93.7	94.6	103.2	101.8	96.8
Q91YR1	Twinfilin-1 OS=Mus musculus GN=Twf1 PE=1 SV=2	0	206.484	51.7143	22	275	19	350	40.1	107.4	110.5	104.6	92.9	92.4	97.9	97.4	102.9	98.4	102.3	94.2	99.1
Q99KP3	Lambda-crystallin homolog OS=Mus musculus GN=Cryl1 PE=1 SV=3	0	206.471	69.906	22	138	22	319	35.2	103.7	106.2	105.2	105.9	108.6	107	95.8	96.9	96.9	94.6	88.4	91
P47941	Crk-like protein OS=Mus musculus GN=Crkl PE=1 SV=2	0	206.303	58.4158	18	170	18	303	33.8	99.3	92.6	97.9	99.6	107.4	104	97.1	96.6	97.5	103.9	103.4	100.7
Q8BYK6-3	Isoform 3 of YTH domain-containing family protein 3 OS=Mus musculus GN=Ythdf3	0	206.217	39.2617	22	183	13	596	65.4	105.7	101.6	105	96.9	100.8	103.7	97.5	98.7	92.2	99.9	98.9	99
P48758	Carbonyl reductase [NADPH] 1 OS=Mus musculus GN=Cbr1 PE=1 SV=3	0	206.21	81.9495	23	154	22	277	30.6	107.1	105.7	108.5	102.4	101.6	101.3	92	93.2	92.6	98.4	99.5	97.6
Q9WUK2	Eukaryotic translation initiation factor 4H OS=Mus musculus GN=Eif4h PE=1 SV=3	0	206.21	73.7903	25	235	4	248	27.3	96.1	87.8	100.9	106.5	118.1	85.2	97.3	72.3	128.1	100.1	121.8	85.8
P54227	Stathmin OS=Mus musculus GN=Stmn1 PE=1 SV=2	0	205.906	81.2081	23	323	23	149	17.3	93.1	93.9	96.6	110	110.3	105	93	88.8	94.6	103.8	107	103.8
O70496	H(+)/Cl(-) exchange transporter 7 OS=Mus musculus GN=Clcn7 PE=1 SV=1	0	205.897	22.665	21	120	21	803	88.7	105.9	112.2	111.1	96.5	90.6	92.8	93.6	92.5	91.7	104.1	104.8	104.4
Q8BYI6	Lysophosphatidylcholine acyltransferase 2 OS=Mus musculus GN=Lpcat2 PE=1 SV=1	0	205.86	38.4191	21	137	21	544	60.2	94.7	95.3	91.7	100.9	95.7	99.1	94.3	99.2	95.3	110.1	109.8	113.9
Q8BHZ0	Protein FAM49A OS=Mus musculus GN=Fam49a PE=1 SV=1	0	205.509	51.3932	15	250	12	323	37.3	97.9	117.5	104.8	102	96.1	100.5	97	99	101.4	103.1	87.3	93.3
Q05BA5	Nuclear receptor coactivator 3 OS=Mus musculus GN=Ncoa3 PE=1 SV=1	0	205.319	33.1433	30	89	30	1403	151.9	104.9	103.4	105	96.1	100.2	97	107.1	107.3	112.4	92	89.1	85.6
Q91V55	40S ribosomal protein S5 OS=Mus musculus GN=Rps5 PE=1 SV=1	0	205.318	50.9804	16	492	15	204	22.9	101.9	104.3	105.8	99.6	100.4	96.4	98	95.7	97.6	100.5	99.7	100.3
P62915	Transcription initiation factor IIB OS=Mus musculus GN=Gtf2b PE=1 SV=1	0	205.268	73.7342	20	138	20	316	34.8	107.3	106.6	110.8	97	97.7	95.4	102.5	101.5	103.6	93.2	94.2	90.2
Q6PB93	Polypeptide N-acetylgalactosaminyltransferase 2 OS=Mus musculus GN=Galnt2 PE=1 SV=1	0	205.261	49.1228	25	127	25	570	64.5	106.8	97.8	107.6	107.8	104.7	106	106.6	99.7	109.4	78.7	97.8	77
Q7TN29	Stromal membrane-associated protein 2 OS=Mus musculus GN=Smap2 PE=1 SV=1	0	205.206	45.0935	22	160	21	428	46.5	110.7	110.4	113.3	99.1	100	101.7	98.2	98.4	98.4	92	91.1	86.5
Q922Q1	Mitochondrial amidoxime reducing component 2 OS=Mus musculus GN=Marc2 PE=1 SV=1	0	204.96	52.6627	22	216	22	338	38.2	112.2	112.1	113.4	89.2	87.5	88.9	94.9	97.6	95.8	103.7	102.8	101.9
E0CYV0	Protein-L-isoaspartate O-methyltransferase OS=Mus musculus GN=Pcmt1 PE=1 SV=1	0	204.751	58.042	16	168	16	286	30.4	102.5	98.9	99.2	100.5	104	104.4	97.5	98.6	95.1	99.6	98.5	101.3
Q8BH43	Wiskott-Aldrich syndrome protein family member 2 OS=Mus musculus GN=Wasf2 PE=1 SV=1	0	204.644	45.0704	27	231	27	497	54	104.2	103.2	107.3	104.7	102.2	100.6	89.5	86.3	92.4	101.7	108.3	99.8
P36552	Oxygen-dependent coproporphyrinogen-III oxidase, mitochondrial OS=Mus musculus GN=Cpox PE=1 SV=2	0	204.493	53.7246	27	105	27	443	49.7	107.7	107.7	106.8	97.6	94.3	94.1	98.4	106.7	108	96.3	91.3	91.1
Q9CS42	Ribose-phosphate pyrophosphokinase 2 OS=Mus musculus GN=Prps2 PE=1 SV=4	0	204.41	64.4654	22	160	9	318	34.8	105.2	107	101.2	99.7	100.6	99.6	98.7	103.1	103.7	96.4	89.3	95.4
Q9QYJ0	DnaJ homolog subfamily A member 2 OS=Mus musculus GN=Dnaja2 PE=1 SV=1	0	204.395	54.1262	25	169	25	412	45.7	103.6	96.9	99.6	97.6	101.9	100.9	98.7	98.7	97.7	100.1	102.4	101.8
Q9Z160	Conserved oligomeric Golgi complex subunit 1 OS=Mus musculus GN=Cog1 PE=1 SV=3	0	204.34	31.3265	26	91	26	980	109	101.3	101.6	102.1	97	104.7	99	104.2	96.5	100.3	97.4	97.1	98.6
A0A0R4J0U2	Serine/threonine-protein phosphatase 4 regulatory subunit 2 OS=Mus musculus GN=Ppp4r2 PE=1 SV=1	0	204.222	54.9161	22	176	22	417	46.4	95.8	93.5	97.9	102.9	107.2	103.4	99.1	97.3	98.5	102.2	102	100.2
Q8BI72	CDKN2A-interacting protein OS=Mus musculus GN=Cdkn2aip PE=1 SV=1	0	204.16	50.444	22	114	22	563	59.7	101.4	105.3	103.2	101.4	99.6	99.7	98.1	96.2	97.4	99.1	99	99.7
P54728	UV excision repair protein RAD23 homolog B OS=Mus musculus GN=Rad23b PE=1 SV=2	0	204.044	41.3462	21	199	18	416	43.5	108.8	97.5	99	89.6	97.5	103.8	100.1	104	94.5	101.5	101	102.6
P16332	Methylmalonyl-CoA mutase, mitochondrial OS=Mus musculus GN=Mut PE=1 SV=2	0	203.953	38.1016	21	112	21	748	82.8	115.8	117.6	118.4	93.6	92.8	95.6	93.7	92.9	94.2	96.9	96.7	91.8
G3X8Y8	Toll-like receptor 2 OS=Mus musculus GN=Tlr2 PE=1 SV=1	0	203.9	33.0357	24	131	24	784	89.4	92.2	89.9	88.9	101.3	104.9	104.8	82.5	82.9	83.3	124	122.2	123
Q9EP89	Serine beta-lactamase-like protein LACTB, mitochondrial OS=Mus musculus GN=Lactb PE=1 SV=1	0	203.876	43.5572	25	152	25	551	60.7	117.1	116.3	112.7	88.9	89.3	94.2	98.1	95.9	96	95.9	98.4	97.1
P35980	60S ribosomal protein L18 OS=Mus musculus GN=Rpl18 PE=1 SV=3	0	203.843	57.4468	19	269	19	188	21.6	88.6	101.4	94.2	113.7	103.4	103.8	73.5	66	75.5	124.1	129.2	126.5
P28293	Cathepsin G OS=Mus musculus GN=Ctsg PE=1 SV=2	0	203.668	56.3218	21	171	21	261	29.1	77.4	81.4	75.3	90.9	91.8	87.7	100	95.3	97.2	131.6	131.5	139.8
P48024	Eukaryotic translation initiation factor 1 OS=Mus musculus GN=Eif1 PE=1 SV=2	0	203.62	72.5664	12	117	12	113	12.7	96.5	94.4	97.7	94.3	97.5	94.2	106.6	105.9	104.7	102.7	102.2	103.4
Q9Z2C5	Myotubularin OS=Mus musculus GN=Mtm1 PE=1 SV=2	0	203.536	54.063	32	99	31	603	69.5	114	107.6	106	93.6	106.7	102.8	90.8	92.9	92.3	101.7	92.8	98.9
H3BJW3	Cleavage and polyadenylation-specificity factor subunit 6 OS=Mus musculus GN=Cpsf6 PE=1 SV=1	0	203.476	27.8912	20	155	20	588	63.4	103.5	104.9	102.6	99.3	98.1	100.9	99.1	98.4	99.6	98	98.6	97
Q8K297	Procollagen galactosyltransferase 1 OS=Mus musculus GN=Colgalt1 PE=1 SV=2	0	203.305	38.0875	25	177	25	617	71	111.7	105.5	111.4	94.5	96.9	94.6	100.5	99.1	101.8	93.3	98.5	92.2
P62996	Transformer-2 protein homolog beta OS=Mus musculus GN=Tra2b PE=1 SV=1	0	203.301	44.7917	20	260	18	288	33.6	108.9	102.1	103.3	93.1	100.6	99.4	97.8	101.5	97.8	100.2	95.7	99.5
O08915	AH receptor-interacting protein OS=Mus musculus GN=Aip PE=1 SV=1	0	203.145	56.3636	18	201	18	330	37.6	96.3	98.6	99.3	105.1	103.9	102.3	94.6	93.7	96.6	103.9	103.8	101.9
Q8BM55	Transmembrane protein 214 OS=Mus musculus GN=Tmem214 PE=1 SV=1	0	203.063	35.8079	26	131	25	687	76.4	108.9	113.8	110.7	96.2	88.9	90.2	96.2	97.1	95.7	98.7	100.3	103.4
A0A1D5RLL4	Transformation/transcription domain-associated protein OS=Mus musculus GN=Trrap PE=1 SV=1	0	202.932	13.3973	42	119	41	3859	437.1	99.9	98.9	98.4	100.9	105.3	106.8	99.2	98.3	99.3	100	97.6	95.5
E9QK48	Echinoderm microtubule-associated protein-like 2 OS=Mus musculus GN=Eml2 PE=1 SV=1	0	202.859	27.1106	24	148	24	841	90.7	86.5	85.6	85.3	104.3	104.5	103.5	101.7	102.1	102.7	107.5	107.8	108.6
P83917	Chromobox protein homolog 1 OS=Mus musculus GN=Cbx1 PE=1 SV=1	0	202.798	74.5946	14	264	13	185	21.4	112.1	119.1	109.7	93.2	89.3	94.4	97.3	97.9	98.6	97.4	93.6	97.3
Q8K1M3	Protein kinase, cAMP dependent regulatory, type II alpha OS=Mus musculus GN=Prkar2a PE=1 SV=1	0	202.699	57.7114	22	112	18	402	45.6	104.7	108.2	104.9	95.6	96.5	95	102	99	101.8	97.7	96.3	98.2
Q8BHS3	Pre-mRNA-splicing factor RBM22 OS=Mus musculus GN=Rbm22 PE=1 SV=1	0	202.626	51.1905	22	156	22	420	46.9	104.1	104.3	105.8	99.4	95.9	99.6	95.6	95.9	93.9	100.8	103.9	100.7
Q8VE11	Myotubularin-related protein 6 OS=Mus musculus GN=Mtmr6 PE=1 SV=1	0	202.474	52.9984	32	122	32	617	70.9	99.9	102.8	104.8	99.7	96.1	95.8	99.4	99.3	101	101	101.8	98.4
Q8BGG7	Ubiquitin-associated and SH3 domain-containing protein B OS=Mus musculus GN=Ubash3b PE=1 SV=1	0	202.43	36.0502	23	130	23	638	71.4	103.6	106	105.2	96.8	94.3	93.5	102.6	108.3	103.5	97	91.4	97.8
Q923D5	WW domain-binding protein 11 OS=Mus musculus GN=Wbp11 PE=1 SV=2	0	202.324	32.4493	28	136	28	641	69.8	103.2	102.6	104.2	98.3	103.6	100.2	99.6	95.3	99.6	98.9	98.5	96
Q9CYI4	Putative RNA-binding protein Luc7-like 1 OS=Mus musculus GN=Luc7l PE=1 SV=2	0	202.243	46.9003	22	182	14	371	43.9	110.7	115.3	114.8	97.8	98.5	94.2	102	107	106.3	89.5	79.2	84.7
Q8C166	Copine-1 OS=Mus musculus GN=Cpne1 PE=1 SV=1	0	202.237	39.5522	26	212	25	536	58.8	99.2	94.4	96.3	93	97.9	98.1	102.6	105.2	103.7	105.2	102.4	101.8
A0A1B0GRT6	Receptor-type tyrosine-protein phosphatase OS=Mus musculus GN=Ptpre PE=1 SV=1	0	202.143	36.0223	24	116	21	719	82.6	106.1	108	102	95.1	100.9	101.3	97.3	104.7	96.9	101.5	86.4	99.8
O35551-6	Isoform 6 of Rab GTPase-binding effector protein 1 OS=Mus musculus GN=Rabep1	0	202.082	42.7083	36	87	36	864	99.7	101.2	100.2	101.4	104.4	103.6	106.4	97.6	101.2	97.7	96.8	94.9	94.6
Q01320	DNA topoisomerase 2-alpha OS=Mus musculus GN=Top2a PE=1 SV=2	0	202.057	18.3246	28	136	14	1528	172.7	98.8	98.5	100.7	101.1	108.4	110.2	101.8	92.8	97.2	98.3	100.3	91.9
Q3TL44	NLR family member X1 OS=Mus musculus GN=Nlrx1 PE=1 SV=1	0	202	28.9231	24	114	24	975	107.8	102.2	104.1	100.3	95.7	97.2	95.9	101.7	103.5	106.8	100.4	95.2	97
Q5SVR0	TBC1 domain family member 9B OS=Mus musculus GN=Tbc1d9b PE=1 SV=1	0	201.966	26.6825	33	128	30	1263	141.7	108.7	106.3	108.9	95.8	98.2	95.7	97.9	98.1	96.9	97.6	97.3	98.5
P06797	Cathepsin L1 OS=Mus musculus GN=Ctsl PE=1 SV=2	0	201.567	56.5868	16	182	16	334	37.5	93	90.4	85.8	106.4	111	112.4	91.3	93.2	90	109.3	105.5	111.8
Q9DC69	NADH dehydrogenase [ubiquinone] 1 alpha subcomplex subunit 9, mitochondrial OS=Mus musculus GN=Ndufa9 PE=1 SV=2	0	201.433	62.3342	23	143	23	377	42.5	114.3	117.2	113.8	90.8	89.1	87.8	97.2	96.8	99.6	97.8	97	98.7
Q91WU5	Arsenite methyltransferase OS=Mus musculus GN=As3mt PE=1 SV=2	0	201.307	59.5745	23	119	23	376	41.8	103.4	101.6	98.7	102.1	100.6	97.6	97.7	97.9	99.7	96.8	99.9	104
D3YTN4	GTPase IMAP family member 4 OS=Mus musculus GN=Gimap4 PE=1 SV=1	0	201.284	59.4512	22	141	22	328	38	137.5	134.7	130.3	114.9	121.7	123.1	75.7	76.1	78.2	72	67.5	68.4
P42669	Transcriptional activator protein Pur-alpha OS=Mus musculus GN=Pura PE=1 SV=1	0	200.886	64.1745	21	204	19	321	34.9	110.3	108.7	109.8	97.1	99.3	95.8	97.5	97	98.7	95.2	95	95.7
A0A0R4J1G5	Erlin-1 OS=Mus musculus GN=Erlin1 PE=1 SV=1	0	200.831	49.4253	24	184	16	348	39.2	103.8	95.7	101.8	99.4	95.3	96.4	101.4	99.6	105.1	95.4	109.4	96.7
Q8CB77	Elongin-A OS=Mus musculus GN=Eloa PE=1 SV=3	0	200.809	43.7257	35	119	35	773	87.1	96.8	107.7	99.7	103.6	103.1	99.4	99	98.9	97.4	100.6	90.3	103.4
P61759	Prefoldin subunit 3 OS=Mus musculus GN=Vbp1 PE=1 SV=2	0	200.745	76.0204	23	204	23	196	22.4	101	98.3	103	102.8	101.7	99.1	98.6	95	99.6	97.6	105	98.3
Q60963	Platelet-activating factor acetylhydrolase OS=Mus musculus GN=Pla2g7 PE=2 SV=2	0	200.693	51.3636	23	193	23	440	49.2	69.2	65.7	69.4	123.6	124.3	122.5	97.5	97.3	99.6	109.8	112.7	108.5
Q8C863	E3 ubiquitin-protein ligase Itchy OS=Mus musculus GN=Itch PE=1 SV=2	0	200.612	38.1944	26	119	21	864	98.9	98.3	102.1	101.4	101.4	99.1	100.8	97.6	94.8	95.4	102.7	104	102.4
Q8BVW3	Tripartite motif-containing protein 14 OS=Mus musculus GN=Trim14 PE=1 SV=2	0	200.565	52.7273	22	124	22	440	49.6	101.1	98.3	100.2	88.3	93.3	93.7	114.4	115.3	112.6	96.3	93.1	93.4
P55264	Adenosine kinase OS=Mus musculus GN=Adk PE=1 SV=2	0	200.287	53.4626	23	162	23	361	40.1	114.7	111.9	112.1	98.8	99.1	98.5	91.9	93.5	92.7	94.6	95.5	96.7
Q61171	Peroxiredoxin-2 OS=Mus musculus GN=Prdx2 PE=1 SV=3	0	200.2	57.0707	13	372	13	198	21.8	91.5	93.7	93.9	114.9	121.2	111.8	88.1	87.2	91.4	105.6	97.8	102.9
Q9QZE7	Translin-associated protein X OS=Mus musculus GN=Tsnax PE=1 SV=1	0	199.985	80	24	153	24	290	32.9	105.8	105.4	102.7	95.3	96.9	96.8	101.2	104.6	103.4	97.7	93.1	97.1
A2AE27	AMP deaminase OS=Mus musculus GN=Ampd2 PE=1 SV=1	0	199.946	44.5388	37	144	36	824	94.6	97.6	96.4	95.8	103.3	103.9	107.1	98.9	100.2	98.7	100.2	99.5	98.5
Q8R3N6	THO complex subunit 1 OS=Mus musculus GN=Thoc1 PE=1 SV=1	0	199.785	53.2725	33	128	33	657	75.4	99.7	99.1	99.8	100.8	103.7	101	100.8	99.1	100.3	98.6	98	99
P36423	Thromboxane-A synthase OS=Mus musculus GN=Tbxas1 PE=1 SV=2	0	199.719	43.7148	23	149	23	533	60.4	122.4	121.3	116.2	81.5	86.2	87.3	97.7	100.9	96.8	98.4	91.6	99.6
A0A0R4J0X5	Alpha-1-antitrypsin 1-3 OS=Mus musculus GN=Serpina1c PE=1 SV=1	0	199.699	46.9734	18	220	2	413	45.8		58.6	78.2		125.4	112.7		123.4	117.9		92.6	91.2
E9QJS7	Adhesion G protein-coupled receptor E5 OS=Mus musculus GN=Adgre5 PE=1 SV=1	0	199.561	28.1174	18	216	18	818	90.4	109.9	105.8	110.1	91.2	90.6	91.6	116.2	116.1	113.5	82.6	87.5	84.8
Q8C0E3-2	Isoform 2 of Tripartite motif-containing protein 47 OS=Mus musculus GN=Trim47	0	199.429	46.729	26	130	26	642	69.9	104.4	115	115	115.1	97.2	95.5	95.1	97.4	102.8	85.4	90.4	86.7
Q7TNV0	Protein DEK OS=Mus musculus GN=Dek PE=1 SV=1	0	199.392	40	24	219	24	380	43.1	103.2	104.4	103.2	99.9	103.6	101	96.6	104.6	100	100.2	87.4	95.8
E9Q8I9-2	Isoform 2 of Protein furry homolog OS=Mus musculus GN=Fry	0	199.343	15.0875	37	100	35	3029	339.9	108.7	106.6	101	96.5	99.6	104.9	97	97.4	97.1	97.8	96.4	97
O88379	Bromodomain adjacent to zinc finger domain protein 1A OS=Mus musculus GN=Baz1a PE=1 SV=3	0	199.236	23.6656	36	118	36	1555	178.3	90.5	91.2	89.2	107.9	112.5	110.7	98.6	96.1	98.1	103.1	100.1	102.1
B1AVH7	TBC1 domain family member 2A OS=Mus musculus GN=Tbc1d2 PE=2 SV=1	0	199.162	39.154	31	105	31	922	104.2	101.1	102.2	100.6	97.1	98.1	99.4	97.3	94.5	96.7	104.4	105.3	103.3
P19157	Glutathione S-transferase P 1 OS=Mus musculus GN=Gstp1 PE=1 SV=2	0	198.944	54.7619	12	351	12	210	23.6	108.9	113.3	114.1	95.2	94.9	90.3	97.2	95.9	97.5	98.7	95.9	98.2
Q9R1P1	Proteasome subunit beta type-3 OS=Mus musculus GN=Psmb3 PE=1 SV=1	0	198.797	47.3171	15	255	15	205	22.9	102.6	103.4	101.3	93.6	97.2	94.4	102.2	104.7	102.6	101.6	94.6	101.6
Q62384	Zinc finger protein ZPR1 OS=Mus musculus GN=Zpr1 PE=1 SV=1	0	198.585	55.3377	25	142	25	459	50.7	104.2	106.9	109.6	100.2	98	97.6	100.9	103.2	100.1	94.7	92	92.7
Q62426	Cystatin-B OS=Mus musculus GN=Cstb PE=1 SV=1	0	198.503	94.898	13	413	13	98	11	107.4	103	107.6	90.3	88.2	91.1	97.8	101.1	95.4	104.5	107.7	105.9
Q9D8B3	Charged multivesicular body protein 4b OS=Mus musculus GN=Chmp4b PE=1 SV=2	0	198.203	42.4107	16	323	16	224	24.9	90.5	89.6	93.6	105.3	104.4	98.5	101.1	96.8	106	103.2	109.3	101.9
Q63844	Mitogen-activated protein kinase 3 OS=Mus musculus GN=Mapk3 PE=1 SV=5	0	198.174	52.3684	20	269	13	380	43	106	105.8	107.6	93.1	95.7	93.4	100.9	98.3	99.9	100	100.2	99.1
Q9EPJ9	ADP-ribosylation factor GTPase-activating protein 1 OS=Mus musculus GN=Arfgap1 PE=1 SV=2	0	198.146	63.0435	22	109	22	414	45.3	100	95.5	97.9	97.7	98.5	98.4	100.4	95.9	99.5	101.9	110.1	104.2
O88587	Catechol O-methyltransferase OS=Mus musculus GN=Comt PE=1 SV=2	0	197.873	49.8113	15	140	15	265	29.5	117.3	116.4	115.5	92.1	96	93.9	94.1	94.7	95.5	96.6	92.9	95.1
P56477	Interferon regulatory factor 5 OS=Mus musculus GN=Irf5 PE=1 SV=1	0	197.801	61.167	24	133	24	497	56	100.1	102.8	102.7	92.3	98.3	95.3	105.3	107.6	105.6	102.3	91.3	96.4
Q8QZS1	3-hydroxyisobutyryl-CoA hydrolase, mitochondrial OS=Mus musculus GN=Hibch PE=1 SV=1	0	197.773	56.1039	20	136	20	385	43	107.1	106.7	108	95.9	96.7	95.6	98.9	98.9	98.2	98.2	97.7	98.1
Q80XQ2	TBC1 domain family member 5 OS=Mus musculus GN=Tbc1d5 PE=1 SV=2	0	197.556	45.3988	27	85	27	815	91.8	109.6	106.5	109.7	93.9	101	97.1	97	94.1	94.7	99.5	98.4	98.5
A0A1L1SRP6	Poly [ADP-ribose] polymerase (Fragment) OS=Mus musculus GN=Parp3 PE=1 SV=1	0	197.468	61.8234	26	133	2	351	39.8	102.7	94.8	99.2	89.4	93.8	86.1	111.3	111.3	117	96.5	100.1	97.7
Q52KI8	Serine/arginine repetitive matrix protein 1 OS=Mus musculus GN=Srrm1 PE=1 SV=2	0	197.412	25.37	26	152	19	946	106.8	95.5	95.4	96.3	105.4	102.7	107	96	91.2	94.4	103.1	110.7	102.3
A0A087WR52	Arf-GAP domain and FG repeat-containing protein 1 (Fragment) OS=Mus musculus GN=Agfg1 PE=1 SV=1	0	197.383	35.3448	23	178	18	580	60.1	103.8	103.5	102.8	102.5	98.6	100.9	96.4	96.9	101.9	97.2	101	94.3
[truncated: 5,099 more rows]

## Sheet: Table S8
Table S8. The list of upregulated and downregulated proteins in LPS-treated RAW264.7 cells compared with control cells.
[truncated: 1,239 more rows]

[truncated: 2 more sheets: Table S9, Table S10]
